# Supplementary material for: Why is a dicationic digallene so reactive towards activation of strong covalent bonds? Scope and mechanistic investigations
Source: Chem Sci. 2026 Feb 2;17(8):4004–20. doi: 10.1039/d5sc09508e (PMC12914561; doi:10.1039/d5sc09508e)
Supplement: SC-017-D5SC09508E-s002 [file SC-017-D5SC09508E-s002.cif]

# Supplementary Information (SI) for Chemical Science.
# This journal is © The Royal Society of Chemistry 2026

####################################################################### 
# 
# This file contains crystal structure data downloaded from the 
# Cambridge Structural Database (CSD) hosted by the Cambridge 
# Crystallographic Data Centre (CCDC).
# 
# Full information about CCDC data access policies and citation 
# guidelines are available at http://www.ccdc.cam.ac.uk/access/V1 
# 
# Audit and citation data items may have been added by the CCDC. 
# Please retain this information to preserve the provenance of 
# this file and to allow appropriate attribution of the data. 
# 
#######################################################################

data_P-1_a
_database_code_depnum_ccdc_archive 'CCDC 2488257'
loop_
_audit_author_name
_audit_author_address
'Antoine Barthelemy'
;Albert Ludwigs university Freiburg
Germany
;
_audit_update_record             
;
2025-09-15 deposited with the CCDC.	2026-02-02 downloaded from the CCDC.
;
_audit_creation_method           
;FinalCif V152 by Daniel Kratzert, Freiburg 2025, 
https://dkratzert.de/finalcif.html
;
_shelx_SHELXL_version_number     2018/3
_chemical_name_systematic        ?
_chemical_name_common            ?
_chemical_formula_sum            'C86 H102 Al2 F72 Ga2 O9 P4'
_chemical_formula_moiety         '2(C16 Al F36 O4), C54 H102 Ga2 O P4'
_chemical_formula_weight         2964.95
_chemical_melting_point          ?
_space_group_crystal_system      triclinic
_space_group_IT_number           2
_space_group_name_H-M_alt        'P -1'
_space_group_name_Hall           '-P 1'
_shelx_space_group_comment       
;
The symmetry employed for this shelxl refinement is uniquely defined
by the following loop, which should always be used as a source of
symmetry information in preference to the above space-group names.
They are only intended as comments.
;

loop_
_space_group_symop_operation_xyz
'x, y, z'
'-x, -y, -z'

_cell_length_a                   17.168(4)
_cell_length_b                   17.984(5)
_cell_length_c                   22.621(8)
_cell_angle_alpha                69.090(8)
_cell_angle_beta                 67.933(9)
_cell_angle_gamma                63.812(8)
_cell_volume                     5653(3)
_cell_formula_units_Z            2
_cell_measurement_temperature    100(2)
_cell_measurement_reflns_used    9375
_cell_measurement_theta_min      2.556
_cell_measurement_theta_max      27.018
_exptl_crystal_description       plate
_exptl_crystal_colour            colourless
_exptl_crystal_recrystallization_method 
'Crystals were obtained by layering a concentrated oDFB solution of the compounds with n-pentane'
_exptl_crystal_density_meas      ?
_exptl_crystal_density_method    ?
_exptl_crystal_density_diffrn    1.742
_exptl_crystal_F_000             2972
_exptl_crystal_size_max          0.4413
_exptl_crystal_size_mid          0.248
_exptl_crystal_size_min          0.202
_exptl_absorpt_coefficient_mu    0.720
_exptl_absorpt_correction_type   multi-scan
_exptl_absorpt_correction_T_min  0.6821
_exptl_absorpt_correction_T_max  0.7455
_exptl_absorpt_process_details   
;SADABS-2016/2 - Bruker AXS area detector scaling and absorption correction: 
Krause, L., Herbst-Irmer, R., Sheldrick G.M. & Stalke D., J. Appl. Cryst. 48 
(2015) 3-10
;
_exptl_absorpt_special_details   ?
_shelx_estimated_absorpt_T_min   ?
_shelx_estimated_absorpt_T_max   ?
_exptl_transmission_factor_min   ?
_exptl_transmission_factor_max   ?
_exptl_special_details           ?
_diffrn_ambient_temperature      100(2)
_diffrn_ambient_environment      N~2~
_diffrn_radiation_type           MoK\a
_diffrn_radiation_wavelength     0.71073
_diffrn_radiation_monochromator  'mirror optics'
_olex2_diffrn_ambient_temperature_device 'Oxford Cryostream 800'
_diffrn_measurement_ambient_temperature_device_make ?
_diffrn_radiation_probe          x-ray
_diffrn_source                   'microfocus sealed X-ray tube'
_diffrn_source_type              'Incoatec I\ms'
_diffrn_source_voltage           50.0
_diffrn_source_current           1.4
_diffrn_detector                 CPAD
_diffrn_detector_type            'Bruker PHOTON III'
_diffrn_detector_area_resol_mean 7.41
_diffrn_measurement_device       'three-circle diffractometer'
_diffrn_measurement_device_type  'Bruker D8 VENTURE dual wavelength Mo/Cu'
_diffrn_measurement_method       '\w and \f scans'
_diffrn_measurement_specimen_support 'MiTeGen micromount'
_diffrn_reflns_number            217054
_diffrn_reflns_av_unetI/netI     0.0370
_diffrn_reflns_av_R_equivalents  0.0603
_diffrn_reflns_theta_min         1.296
_diffrn_reflns_theta_max         27.187
_diffrn_reflns_theta_full        25.242
_diffrn_reflns_limit_h_min       -22
_diffrn_reflns_limit_h_max       22
_diffrn_reflns_limit_k_min       -23
_diffrn_reflns_limit_k_max       23
_diffrn_reflns_limit_l_min       -29
_diffrn_reflns_limit_l_max       29
_diffrn_measured_fraction_theta_max 0.997
_diffrn_measured_fraction_theta_full 1.000
_diffrn_reflns_Laue_measured_fraction_max 0.997
_diffrn_reflns_Laue_measured_fraction_full 1.000
_diffrn_reflns_point_group_measured_fraction_max 0.997
_diffrn_reflns_point_group_measured_fraction_full 1.000
_reflns_number_total             25055
_reflns_number_gt                18222
_reflns_threshold_expression     'I > 2\s(I)'
_reflns_Friedel_coverage         0.000
_reflns_Friedel_fraction_max     .
_reflns_Friedel_fraction_full    .
_reflns_special_details          
;
 Reflections were merged by SHELXL according to the crystal
 class for the calculation of statistics and refinement.
 
 _reflns_Friedel_fraction is defined as the number of unique
 Friedel pairs measured divided by the number that would be
 possible theoretically, ignoring centric projections and
 systematic absences.
;
_computing_data_collection       
'Bruker BIS 8.5.0.27 Release/2023-03-20 and APEX5 2023.9-4'
_computing_cell_refinement       'SAINT V8.40B'
_computing_data_reduction        'SAINT V8.40B'
_computing_structure_solution    'SHELXT 2018/2 (Sheldrick, 2018)'
_computing_structure_refinement  'SHELXL-2018/3 (Sheldrick, 2018)'
_computing_molecular_graphics    'Olex2 (Dolomanov et al., 2009)'
_computing_publication_material  ?
_refine_special_details          ?
_refine_ls_structure_factor_coef Fsqd
_refine_ls_matrix_type           full
_refine_ls_weighting_scheme      calc
_refine_ls_weighting_details     
'w=1/[\s^2^(Fo^2^)+(0.1261P)^2^+24.6231P] where P=(Fo^2^+2Fc^2^)/3'
_atom_sites_solution_primary     direct
_atom_sites_solution_secondary   ?
_atom_sites_solution_hydrogens   mixed
_refine_ls_hydrogen_treatment    mixed
_refine_ls_number_reflns         25055
_refine_ls_number_parameters     2726
_refine_ls_number_restraints     48279
_refine_ls_R_factor_all          0.0952
_refine_ls_R_factor_gt           0.0676
_refine_ls_wR_factor_ref         0.2133
_refine_ls_wR_factor_gt          0.1788
_refine_ls_goodness_of_fit_ref   0.874
_refine_ls_restrained_S_all      0.974
_refine_ls_shift/su_max          0.001
_refine_ls_shift/su_mean         0.000
_refine_diff_density_max         2.268
_refine_diff_density_min         -0.992
_refine_diff_density_rms         0.100
_refine_ls_extinction_method     none
_refine_ls_extinction_coef       .

loop_
_atom_type_symbol
_atom_type_description
_atom_type_scat_dispersion_real
_atom_type_scat_dispersion_imag
_atom_type_scat_source
C C 0.0033 0.0016 'International Tables Vol C Tables 4.2.6.8 and 6.1.1.4'
O O 0.0106 0.0060 'International Tables Vol C Tables 4.2.6.8 and 6.1.1.4'
F F 0.0171 0.0103 'International Tables Vol C Tables 4.2.6.8 and 6.1.1.4'
Al Al 0.0645 0.0514 'International Tables Vol C Tables 4.2.6.8 and 6.1.1.4'
P P 0.1023 0.0942 'International Tables Vol C Tables 4.2.6.8 and 6.1.1.4'
Ga Ga 0.2307 1.6083 'International Tables Vol C Tables 4.2.6.8 and 6.1.1.4'
H H 0.0000 0.0000 'International Tables Vol C Tables 4.2.6.8 and 6.1.1.4'

_geom_special_details            
;
 All esds (except the esd in the dihedral angle between two l.s. planes)
 are estimated using the full covariance matrix.  The cell esds are taken
 into account individually in the estimation of esds in distances, angles
 and torsion angles; correlations between esds in cell parameters are only
 used when they are defined by crystal symmetry.  An approximate (isotropic)
 treatment of cell esds is used for estimating esds involving l.s. planes.
;

loop_
_atom_site_label
_atom_site_type_symbol
_atom_site_fract_x
_atom_site_fract_y
_atom_site_fract_z
_atom_site_U_iso_or_equiv
_atom_site_adp_type
_atom_site_occupancy
_atom_site_site_symmetry_order
_atom_site_calc_flag
_atom_site_refinement_flags_posn
_atom_site_refinement_flags_adp
_atom_site_refinement_flags_occupancy
_atom_site_disorder_assembly
_atom_site_disorder_group
Ga1 Ga 0.69493(3) 0.83295(3) 0.25954(2) 0.02705(11) Uani 1 1 d . . . . .
Ga2 Ga 0.75166(3) 0.68095(3) 0.26563(2) 0.03260(12) Uani 1 1 d . . . . .
P1 P 0.56572(7) 0.88653(6) 0.34553(5) 0.0283(2) Uani 1 1 d D . . . .
P2 P 0.60694(6) 0.93081(6) 0.18280(4) 0.0261(2) Uani 1 1 d D . . . .
P3 P 0.83986(8) 0.57802(7) 0.34502(5) 0.0382(3) Uani 1 1 d D . . . .
P4 P 0.88780(8) 0.62231(7) 0.18099(5) 0.0386(3) Uani 1 1 d D . . . .
Al2 Al 1.06692(7) 0.06494(7) 0.25447(5) 0.0236(2) Uani 1 1 d D . . . .
Al1 Al 0.37716(10) 0.41811(9) 0.21595(6) 0.0378(3) Uani 1 1 d D . . . .
O1 O 0.6650(2) 0.6424(2) 0.27556(16) 0.0444(7) Uani 1 1 d . U . . .
C1 C 0.6711(4) 0.5579(3) 0.2832(2) 0.0528(12) Uani 1 1 d . U . . .
H1A H 0.725676 0.516403 0.297615 0.063 Uiso 1 1 calc R U . . .
H1B H 0.675963 0.550037 0.240624 0.063 Uiso 1 1 calc R U . . .
C2 C 0.5892(5) 0.5418(4) 0.3331(3) 0.0701(17) Uani 1 1 d . U . . .
H2A H 0.535066 0.584641 0.319757 0.105 Uiso 1 1 calc R U . . .
H2B H 0.586945 0.545452 0.375920 0.105 Uiso 1 1 calc R U . . .
H2C H 0.592289 0.484941 0.335967 0.105 Uiso 1 1 calc R U . . .
C3 C 0.4779(3) 0.9632(3) 0.30382(19) 0.0313(8) Uani 1 1 d . . . . .
H3A H 0.439818 0.933838 0.305552 0.038 Uiso 1 1 calc R U . . .
H3B H 0.439312 1.008744 0.328114 0.038 Uiso 1 1 calc R U . . .
C4 C 0.5137(3) 1.0047(2) 0.23150(18) 0.0286(8) Uani 1 1 d . . . . .
H4A H 0.533897 1.049024 0.230476 0.034 Uiso 1 1 calc R U . . .
H4B H 0.463429 1.033533 0.210355 0.034 Uiso 1 1 calc R U . . .
C5 C 0.9349(4) 0.5080(3) 0.2948(2) 0.0472(12) Uani 1 1 d . . . . .
H5A H 0.982938 0.474184 0.317998 0.057 Uiso 1 1 calc R U . . .
H5B H 0.915170 0.467887 0.288530 0.057 Uiso 1 1 calc R U . . .
C6 C 0.9728(3) 0.5585(3) 0.2276(2) 0.0470(12) Uani 1 1 d . . . . .
H6A H 1.024305 0.518494 0.202270 0.056 Uiso 1 1 calc R U . . .
H6B H 0.995220 0.596652 0.233823 0.056 Uiso 1 1 calc R U . . .
O1_1 O 1.1613(4) 0.0867(4) 0.2038(3) 0.0330(11) Uani 0.554(3) 1 d D U P A 1
C1_1 C 1.2062(5) 0.1104(5) 0.1412(4) 0.0330(13) Uani 0.554(3) 1 d D U P A 1
C2_1 C 1.1513(5) 0.1991(5) 0.1061(4) 0.0393(15) Uani 0.554(3) 1 d D U P A 1
F1_1 F 1.0664(3) 0.2046(3) 0.1199(3) 0.0466(12) Uani 0.554(3) 1 d D U P A 1
F2_1 F 1.1846(4) 0.2163(4) 0.0409(2) 0.0570(14) Uani 0.554(3) 1 d D U P A 1
F3_1 F 1.1493(9) 0.2608(8) 0.1274(5) 0.050(2) Uani 0.554(3) 1 d D U P A 1
C3_1 C 1.2956(5) 0.1110(5) 0.1424(3) 0.0417(14) Uani 0.554(3) 1 d D U P A 1
F4_1 F 1.3551(3) 0.0314(3) 0.1544(3) 0.0549(13) Uani 0.554(3) 1 d D U P A 1
F5_1 F 1.2826(5) 0.1459(4) 0.1893(3) 0.0487(14) Uani 0.554(3) 1 d D U P A 1
F6_1 F 1.3343(4) 0.1535(4) 0.0861(3) 0.0607(15) Uani 0.554(3) 1 d D U P A 1
C4_1 C 1.2311(5) 0.0443(5) 0.1015(3) 0.0396(14) Uani 0.554(3) 1 d D U P A 1
F7_1 F 1.2518(5) -0.0346(4) 0.1376(4) 0.0467(15) Uani 0.554(3) 1 d D U P A 1
F8_1 F 1.3004(4) 0.0481(4) 0.0486(3) 0.0569(15) Uani 0.554(3) 1 d D U P A 1
F9_1 F 1.1625(3) 0.0587(3) 0.0797(2) 0.0472(12) Uani 0.554(3) 1 d D U P A 1
O1_2 O 1.0008(6) 0.0321(6) 0.2306(5) 0.0344(19) Uani 0.472(4) 1 d D U P A 2
C1_2 C 0.9956(5) -0.0095(5) 0.1939(4) 0.0334(14) Uani 0.472(4) 1 d D U P A 2
C2_2 C 1.0150(6) 0.0373(5) 0.1201(4) 0.0454(17) Uani 0.472(4) 1 d D U P A 2
F1_2 F 0.9734(5) 0.1211(3) 0.1147(3) 0.0570(17) Uani 0.472(4) 1 d D U P A 2
F2_2 F 0.9858(6) 0.0150(5) 0.0851(4) 0.0563(19) Uani 0.472(4) 1 d D U P A 2
F3_2 F 1.1031(5) 0.0211(5) 0.0931(3) 0.0599(16) Uani 0.472(4) 1 d D U P A 2
C3_2 C 1.0650(6) -0.1019(5) 0.2023(4) 0.0399(15) Uani 0.472(4) 1 d D U P A 2
F4_2 F 1.0389(6) -0.1495(5) 0.2595(4) 0.0466(18) Uani 0.472(4) 1 d D U P A 2
F5_2 F 1.1439(4) -0.1012(4) 0.1984(3) 0.0464(13) Uani 0.472(4) 1 d D U P A 2
F6_2 F 1.0812(5) -0.1376(5) 0.1543(3) 0.0562(16) Uani 0.472(4) 1 d D U P A 2
C4_2 C 0.9007(6) -0.0131(6) 0.2157(4) 0.0462(16) Uani 0.472(4) 1 d D U P A 2
F7_2 F 0.8723(5) -0.0338(5) 0.2807(4) 0.0555(18) Uani 0.472(4) 1 d D U P A 2
F8_2 F 0.8983(5) -0.0714(4) 0.1930(4) 0.0583(17) Uani 0.472(4) 1 d D U P A 2
F9_2 F 0.8401(9) 0.0629(8) 0.1973(9) 0.063(3) Uani 0.472(4) 1 d D U P A 2
O1_3 O 0.9823(5) 0.1574(4) 0.2772(3) 0.0357(13) Uani 0.507(2) 1 d D U P A 1
C1_3 C 0.9437(5) 0.2123(5) 0.3168(4) 0.0434(9) Uani 0.507(2) 1 d D U P A 1
C2_3 C 1.0108(6) 0.2580(5) 0.3049(5) 0.0522(11) Uani 0.507(2) 1 d D U P A 1
F1_3 F 1.0905(4) 0.2038(3) 0.3018(3) 0.0502(11) Uani 0.507(2) 1 d D U P A 1
F2_3 F 0.9840(5) 0.2966(4) 0.3541(3) 0.0643(13) Uani 0.507(2) 1 d D U P A 1
F3_3 F 1.0077(5) 0.3167(4) 0.2491(3) 0.0560(15) Uani 0.507(2) 1 d D U P A 1
C3_3 C 0.8571(6) 0.2823(5) 0.3009(4) 0.0589(12) Uani 0.507(2) 1 d D U P A 1
F4_3 F 0.7905(5) 0.2483(5) 0.3293(4) 0.0669(15) Uani 0.507(2) 1 d D U P A 1
F5_3 F 0.8663(5) 0.3063(5) 0.2358(3) 0.0646(15) Uani 0.507(2) 1 d D U P A 1
F6_3 F 0.8319(5) 0.3529(4) 0.3207(4) 0.0728(15) Uani 0.507(2) 1 d D U P A 1
C4_3 C 0.9239(6) 0.1675(5) 0.3904(4) 0.0543(12) Uani 0.507(2) 1 d D U P A 1
F7_3 F 0.8886(5) 0.1098(4) 0.4009(3) 0.0576(12) Uani 0.507(2) 1 d D U P A 1
F8_3 F 0.8616(5) 0.2215(4) 0.4278(3) 0.0726(16) Uani 0.507(2) 1 d D U P A 1
F9_3 F 0.9993(4) 0.1340(4) 0.4097(3) 0.0647(14) Uani 0.507(2) 1 d D U P A 1
O1_4 O 1.0948(6) 0.0008(5) 0.3300(4) 0.0280(14) Uani 0.417(2) 1 d D U P A 1
C1_4 C 1.1549(7) -0.0647(6) 0.3595(5) 0.0342(10) Uani 0.417(2) 1 d D U P A 1
C2_4 C 1.2016(7) -0.0285(6) 0.3841(5) 0.0405(12) Uani 0.417(2) 1 d D U P A 1
F1_4 F 1.1487(5) -0.0015(5) 0.4386(3) 0.0529(15) Uani 0.417(2) 1 d D U P A 1
F2_4 F 1.2809(6) -0.0844(7) 0.3960(5) 0.0526(18) Uani 0.417(2) 1 d D U P A 1
F3_4 F 1.2206(5) 0.0377(5) 0.3400(4) 0.0524(16) Uani 0.417(2) 1 d D U P A 1
C3_4 C 1.1049(6) -0.1181(6) 0.4194(4) 0.0443(12) Uani 0.417(2) 1 d D U P A 1
F4_4 F 1.0883(5) -0.1679(4) 0.3967(4) 0.0560(15) Uani 0.417(2) 1 d D U P A 1
F5_4 F 1.0317(5) -0.0709(5) 0.4516(4) 0.0573(17) Uani 0.417(2) 1 d D U P A 1
F6_4 F 1.1566(6) -0.1718(6) 0.4599(5) 0.0530(19) Uani 0.417(2) 1 d D U P A 1
C4_4 C 1.2133(6) -0.1562(5) 0.3472(4) 0.0360(11) Uani 0.417(2) 1 d D U P A 1
F7_4 F 1.1756(5) -0.1996(6) 0.3357(4) 0.0415(15) Uani 0.417(2) 1 d D U P A 1
F8_4 F 1.2430(5) -0.2052(4) 0.4009(3) 0.0419(13) Uani 0.417(2) 1 d D U P A 1
F9_4 F 1.2833(4) -0.1509(4) 0.2977(3) 0.0434(13) Uani 0.417(2) 1 d D U P A 1
O1_5 O 0.3799(2) 0.3861(2) 0.15266(16) 0.0486(8) Uani 1 1 d D U . B 1
C1_5 C 0.3412(3) 0.4006(3) 0.1059(2) 0.0465(10) Uani 1 1 d D U . B 1
C2_5 C 0.2451(3) 0.3973(3) 0.1389(3) 0.0558(12) Uani 1 1 d D U . B 1
F1_5 F 0.2479(2) 0.3182(2) 0.17122(18) 0.0634(8) Uani 1 1 d D U . B 1
F2_5 F 0.1947(2) 0.4264(2) 0.0979(2) 0.0762(10) Uani 1 1 d D U . B 1
F3_5 F 0.2009(2) 0.4448(2) 0.1839(2) 0.0723(10) Uani 1 1 d D U . B 1
C3_5 C 0.3348(4) 0.4877(4) 0.0580(3) 0.0650(14) Uani 1 1 d D U . B 1
F4_5 F 0.4092(3) 0.5025(3) 0.04302(19) 0.0801(11) Uani 1 1 d D U . B 1
F5_5 F 0.2665(3) 0.5512(2) 0.0831(2) 0.0756(10) Uani 1 1 d D U . B 1
F6_5 F 0.3213(3) 0.4906(3) 0.00281(19) 0.0918(13) Uani 1 1 d D U . B 1
C4_5 C 0.3987(4) 0.3289(4) 0.0683(3) 0.0687(16) Uani 1 1 d D U . B 1
F7_5 F 0.4741(3) 0.3410(3) 0.02824(19) 0.0940(14) Uani 1 1 d D U . B 1
F8_5 F 0.3537(3) 0.3236(3) 0.0335(2) 0.0916(14) Uani 1 1 d D U . B 1
F9_5 F 0.4213(2) 0.2533(2) 0.1094(2) 0.0747(10) Uani 1 1 d D U . B 1
O1_6 O 0.3440(4) 0.5254(3) 0.1934(3) 0.0389(13) Uani 0.751(4) 1 d D U P B 1
C1_6 C 0.3130(4) 0.5982(4) 0.2126(3) 0.0405(12) Uani 0.751(4) 1 d D U P B 1
C2_6 C 0.2159(4) 0.6151(4) 0.2567(3) 0.0495(14) Uani 0.751(4) 1 d D U P B 1
F1_6 F 0.1682(3) 0.5954(3) 0.2339(3) 0.0581(12) Uani 0.751(4) 1 d D U P B 1
F2_6 F 0.1732(3) 0.6966(2) 0.2606(2) 0.0629(12) Uani 0.751(4) 1 d D U P B 1
F3_6 F 0.2150(5) 0.5664(5) 0.3181(3) 0.0547(16) Uani 0.751(4) 1 d D U P B 1
C3_6 C 0.3744(4) 0.5939(4) 0.2510(3) 0.0465(13) Uani 0.751(4) 1 d D U P B 1
F4_6 F 0.4513(3) 0.6007(3) 0.2109(2) 0.0552(10) Uani 0.751(4) 1 d D U P B 1
F5_6 F 0.3936(3) 0.5196(2) 0.29452(19) 0.0518(10) Uani 0.751(4) 1 d D U P B 1
F6_6 F 0.3357(3) 0.6550(2) 0.28397(19) 0.0564(11) Uani 0.751(4) 1 d D U P B 1
C4_6 C 0.3149(5) 0.6709(4) 0.1491(3) 0.0450(15) Uani 0.751(4) 1 d D U P B 1
F7_6 F 0.3906(3) 0.6474(3) 0.1039(2) 0.0526(11) Uani 0.751(4) 1 d D U P B 1
F8_6 F 0.3092(3) 0.7415(3) 0.1619(2) 0.0515(11) Uani 0.751(4) 1 d D U P B 1
F9_6 F 0.2457(3) 0.6918(2) 0.12555(19) 0.0525(10) Uani 0.751(4) 1 d D U P B 1
O1_7 O 0.3107(15) 0.3842(10) 0.2898(6) 0.041(2) Uani 0.467(7) 1 d D U P B 1
C1_7 C 0.3000(7) 0.3199(7) 0.3419(6) 0.0457(17) Uani 0.467(7) 1 d D U P B 1
C2_7 C 0.3589(7) 0.3041(6) 0.3867(5) 0.058(2) Uani 0.467(7) 1 d D U P B 1
F1_7 F 0.4435(6) 0.2546(6) 0.3640(5) 0.073(3) Uani 0.467(7) 1 d D U P B 1
F2_7 F 0.3291(10) 0.2674(8) 0.4490(5) 0.071(3) Uani 0.467(7) 1 d D U P B 1
F3_7 F 0.3638(12) 0.3752(9) 0.3873(8) 0.068(3) Uani 0.467(7) 1 d D U P B 1
C3_7 C 0.2006(7) 0.3482(6) 0.3814(5) 0.062(2) Uani 0.467(7) 1 d D U P B 1
F4_7 F 0.1471(12) 0.3772(11) 0.3409(10) 0.099(5) Uani 0.467(7) 1 d D U P B 1
F5_7 F 0.1830(8) 0.4081(8) 0.4105(8) 0.079(3) Uani 0.467(7) 1 d D U P B 1
F6_7 F 0.1788(15) 0.2833(10) 0.4269(6) 0.075(4) Uani 0.467(7) 1 d D U P B 1
C4_7 C 0.3242(7) 0.2354(6) 0.3239(5) 0.0484(19) Uani 0.467(7) 1 d D U P B 1
F7_7 F 0.2608(6) 0.2365(5) 0.3029(4) 0.066(2) Uani 0.467(7) 1 d D U P B 1
F8_7 F 0.3341(14) 0.1700(10) 0.3755(8) 0.064(3) Uani 0.467(7) 1 d D U P B 1
F9_7 F 0.4010(11) 0.2173(16) 0.2770(7) 0.065(4) Uani 0.467(7) 1 d D U P B 1
O1_8 O 0.4902(4) 0.3663(4) 0.2239(3) 0.0396(14) Uani 0.666(4) 1 d D U P B 1
C1_8 C 0.5793(4) 0.3408(4) 0.1973(3) 0.0381(11) Uani 0.666(4) 1 d D U P B 1
C2_8 C 0.6031(4) 0.3966(4) 0.1278(3) 0.0473(13) Uani 0.666(4) 1 d D U P B 1
F1_8 F 0.5849(3) 0.3759(3) 0.0849(2) 0.0573(12) Uani 0.666(4) 1 d D U P B 1
F2_8 F 0.6898(3) 0.3881(3) 0.1068(2) 0.0545(11) Uani 0.666(4) 1 d D U P B 1
F3_8 F 0.5580(4) 0.4778(3) 0.1266(3) 0.0706(19) Uani 0.666(4) 1 d D U P B 1
C3_8 C 0.6287(5) 0.3438(5) 0.2402(4) 0.0580(15) Uani 0.666(4) 1 d D U P B 1
F4_8 F 0.5979(5) 0.3135(5) 0.3030(3) 0.0785(19) Uani 0.666(4) 1 d D U P B 1
F5_8 F 0.6197(4) 0.4242(4) 0.2334(3) 0.0781(16) Uani 0.666(4) 1 d D U P B 1
F6_8 F 0.7174(3) 0.2989(4) 0.2243(3) 0.0810(17) Uani 0.666(4) 1 d D U P B 1
C4_8 C 0.6144(5) 0.2475(4) 0.1901(4) 0.0473(14) Uani 0.666(4) 1 d D U P B 1
F7_8 F 0.6178(4) 0.1934(3) 0.2475(3) 0.0706(15) Uani 0.666(4) 1 d D U P B 1
F8_8 F 0.6956(3) 0.2241(3) 0.1497(3) 0.0588(12) Uani 0.666(4) 1 d D U P B 1
F9_8 F 0.5574(3) 0.2374(3) 0.1696(3) 0.0563(12) Uani 0.666(4) 1 d D U P B 1
O1_11 O 1.1337(4) 0.0992(4) 0.1774(3) 0.0325(14) Uani 0.446(3) 1 d D U P A 2
C1_11 C 1.2065(6) 0.1221(6) 0.1441(5) 0.0306(15) Uani 0.446(3) 1 d D U P A 2
C2_11 C 1.2559(6) 0.1157(6) 0.1918(4) 0.0401(16) Uani 0.446(3) 1 d D U P A 2
F1_11 F 1.3143(5) 0.1563(6) 0.1638(5) 0.058(2) Uani 0.446(3) 1 d D U P A 2
F2_11 F 1.1974(4) 0.1477(5) 0.2432(3) 0.0527(16) Uani 0.446(3) 1 d D U P A 2
F3_11 F 1.3023(4) 0.0337(4) 0.2150(3) 0.0500(15) Uani 0.446(3) 1 d D U P A 2
C3_11 C 1.2736(6) 0.0622(5) 0.0972(4) 0.0445(17) Uani 0.446(3) 1 d D U P A 2
F4_11 F 1.3556(4) 0.0664(5) 0.0763(4) 0.0642(19) Uani 0.446(3) 1 d D U P A 2
F5_11 F 1.2807(6) -0.0184(5) 0.1266(5) 0.050(2) Uani 0.446(3) 1 d D U P A 2
F6_11 F 1.2456(5) 0.0814(4) 0.0439(3) 0.0517(16) Uani 0.446(3) 1 d D U P A 2
C4_11 C 1.1753(6) 0.2151(6) 0.1032(4) 0.0359(17) Uani 0.446(3) 1 d D U P A 2
F7_11 F 1.1161(4) 0.2259(4) 0.0728(3) 0.0441(14) Uani 0.446(3) 1 d D U P A 2
F8_11 F 1.2435(4) 0.2359(4) 0.0578(3) 0.0540(18) Uani 0.446(3) 1 d D U P A 2
F9_11 F 1.1332(10) 0.2688(9) 0.1430(6) 0.042(2) Uani 0.446(3) 1 d D U P A 2
O1_12 O 1.0339(5) 0.0247(6) 0.2173(5) 0.0383(19) Uani 0.528(4) 1 d D U P A 1
C1_12 C 0.9701(5) 0.0003(5) 0.2166(4) 0.0386(14) Uani 0.528(4) 1 d D U P A 1
C2_12 C 1.0062(6) -0.0414(5) 0.1586(4) 0.0530(16) Uani 0.528(4) 1 d D U P A 1
F1_12 F 1.0075(7) 0.0154(6) 0.1008(4) 0.072(2) Uani 0.528(4) 1 d D U P A 1
F2_12 F 0.9597(6) -0.0893(5) 0.1659(4) 0.080(2) Uani 0.528(4) 1 d D U P A 1
F3_12 F 1.0916(4) -0.0942(4) 0.1555(4) 0.0617(15) Uani 0.528(4) 1 d D U P A 1
C3_12 C 0.9465(5) -0.0644(5) 0.2818(4) 0.0479(15) Uani 0.528(4) 1 d D U P A 1
F4_12 F 0.9329(4) -0.0361(4) 0.3329(3) 0.0591(15) Uani 0.528(4) 1 d D U P A 1
F5_12 F 1.0136(6) -0.1391(5) 0.2833(4) 0.0569(19) Uani 0.528(4) 1 d D U P A 1
F6_12 F 0.8705(5) -0.0741(5) 0.2876(4) 0.0629(19) Uani 0.528(4) 1 d D U P A 1
C4_12 C 0.8825(6) 0.0792(5) 0.2103(5) 0.0524(16) Uani 0.528(4) 1 d D U P A 1
F7_12 F 0.8368(4) 0.1031(4) 0.2648(3) 0.0597(15) Uani 0.528(4) 1 d D U P A 1
F8_12 F 0.8289(11) 0.0616(9) 0.1913(10) 0.079(3) Uani 0.528(4) 1 d D U P A 1
F9_12 F 0.9036(5) 0.1431(4) 0.1638(4) 0.0712(18) Uani 0.528(4) 1 d D U P A 1
O1_13 O 1.1335(5) -0.0163(4) 0.2978(3) 0.0304(12) Uani 0.446(2) 1 d D U P A 2
C1_13 C 1.1449(6) -0.0674(6) 0.3572(4) 0.0319(9) Uani 0.446(2) 1 d D U P A 2
C2_13 C 1.2304(6) -0.1236(5) 0.3134(4) 0.0425(12) Uani 0.446(2) 1 d D U P A 2
F1_13 F 1.1974(5) -0.1304(4) 0.2723(3) 0.0550(14) Uani 0.446(2) 1 d D U P A 2
F2_13 F 1.2802(5) -0.1967(4) 0.3408(4) 0.0507(16) Uani 0.446(2) 1 d D U P A 2
F3_13 F 1.2888(4) -0.0831(5) 0.2717(3) 0.0598(15) Uani 0.446(2) 1 d D U P A 2
C3_13 C 1.1768(6) -0.0309(6) 0.3920(4) 0.0391(11) Uani 0.446(2) 1 d D U P A 2
F4_13 F 1.1339(5) 0.0525(4) 0.3858(3) 0.0484(13) Uani 0.446(2) 1 d D U P A 2
F5_13 F 1.2645(4) -0.0411(4) 0.3633(3) 0.0484(13) Uani 0.446(2) 1 d D U P A 2
F6_13 F 1.1706(5) -0.0676(4) 0.4548(3) 0.0496(13) Uani 0.446(2) 1 d D U P A 2
C4_13 C 1.0540(6) -0.0784(5) 0.4027(4) 0.0395(11) Uani 0.446(2) 1 d D U P A 2
F7_13 F 1.0021(5) -0.0101(4) 0.4305(3) 0.0547(15) Uani 0.446(2) 1 d D U P A 2
F8_13 F 1.0644(5) -0.1475(5) 0.4524(3) 0.0505(15) Uani 0.446(2) 1 d D U P A 2
F9_13 F 1.0060(4) -0.0809(4) 0.3701(3) 0.0467(12) Uani 0.446(2) 1 d D U P A 2
O1_15 O 0.4674(7) 0.3868(10) 0.2372(7) 0.048(3) Uani 0.334(4) 1 d D U P B 2
C1_15 C 0.5526(8) 0.3763(7) 0.2147(5) 0.053(2) Uani 0.334(4) 1 d D U P B 2
C2_15 C 0.5808(8) 0.3560(8) 0.2781(6) 0.061(3) Uani 0.334(4) 1 d D U P B 2
F1_15 F 0.5898(12) 0.2751(8) 0.3092(8) 0.083(4) Uani 0.334(4) 1 d D U P B 2
F2_15 F 0.6581(7) 0.3659(9) 0.2635(6) 0.081(3) Uani 0.334(4) 1 d D U P B 2
F3_15 F 0.5171(7) 0.4025(6) 0.3189(5) 0.067(3) Uani 0.334(4) 1 d D U P B 2
C3_15 C 0.5663(9) 0.4603(8) 0.1704(7) 0.072(3) Uani 0.334(4) 1 d D U P B 2
F4_15 F 0.5167(10) 0.4952(12) 0.1270(7) 0.095(5) Uani 0.334(4) 1 d D U P B 2
F5_15 F 0.5471(11) 0.5127(8) 0.2067(6) 0.108(4) Uani 0.334(4) 1 d D U P B 2
F6_15 F 0.6502(8) 0.4463(10) 0.1354(7) 0.107(4) Uani 0.334(4) 1 d D U P B 2
C4_15 C 0.6019(9) 0.3022(9) 0.1806(6) 0.070(3) Uani 0.334(4) 1 d D U P B 2
F7_15 F 0.5982(9) 0.3295(10) 0.1182(5) 0.088(3) Uani 0.334(4) 1 d D U P B 2
F8_15 F 0.6889(8) 0.2659(10) 0.1804(7) 0.108(4) Uani 0.334(4) 1 d D U P B 2
F9_15 F 0.5676(10) 0.2406(8) 0.2086(7) 0.091(3) Uani 0.334(4) 1 d D U P B 2
O1_16 O 0.3048(16) 0.3814(11) 0.2864(7) 0.064(4) Uani 0.533(7) 1 d D U P B 2
C1_16 C 0.2914(7) 0.3221(7) 0.3421(5) 0.0566(18) Uani 0.533(7) 1 d D U P B 2
C2_16 C 0.3682(7) 0.2345(6) 0.3356(5) 0.070(2) Uani 0.533(7) 1 d D U P B 2
F1_16 F 0.4418(6) 0.2298(6) 0.3465(5) 0.086(3) Uani 0.533(7) 1 d D U P B 2
F2_16 F 0.3496(13) 0.1682(9) 0.3761(8) 0.087(4) Uani 0.533(7) 1 d D U P B 2
F3_16 F 0.3883(11) 0.2266(14) 0.2742(7) 0.080(4) Uani 0.533(7) 1 d D U P B 2
C3_16 C 0.1993(7) 0.3157(6) 0.3547(5) 0.070(2) Uani 0.533(7) 1 d D U P B 2
F4_16 F 0.1378(9) 0.3938(8) 0.3456(7) 0.076(3) Uani 0.533(7) 1 d D U P B 2
F5_16 F 0.2055(7) 0.2756(6) 0.3137(4) 0.093(3) Uani 0.533(7) 1 d D U P B 2
F6_16 F 0.1723(15) 0.2722(10) 0.4154(6) 0.090(4) Uani 0.533(7) 1 d D U P B 2
C4_16 C 0.2895(7) 0.3464(6) 0.4021(4) 0.069(2) Uani 0.533(7) 1 d D U P B 2
F7_16 F 0.2126(8) 0.4092(7) 0.4201(6) 0.082(3) Uani 0.533(7) 1 d D U P B 2
F8_16 F 0.2955(10) 0.2823(8) 0.4534(5) 0.093(4) Uani 0.533(7) 1 d D U P B 2
F9_16 F 0.3520(12) 0.3786(10) 0.3859(9) 0.093(4) Uani 0.533(7) 1 d D U P B 2
O1_17 O 0.3105(11) 0.5326(7) 0.2058(9) 0.047(4) Uani 0.249(4) 1 d D U P B 2
C1_17 C 0.2652(8) 0.6133(7) 0.2180(6) 0.034(2) Uani 0.249(4) 1 d D U P B 2
C2_17 C 0.3121(10) 0.6771(9) 0.1709(7) 0.052(4) Uani 0.249(4) 1 d D U P B 2
F1_17 F 0.2574(11) 0.7588(8) 0.1714(8) 0.068(4) Uani 0.249(4) 1 d D U P B 2
F2_17 F 0.3416(12) 0.6685(11) 0.1093(7) 0.069(4) Uani 0.249(4) 1 d D U P B 2
F3_17 F 0.3848(9) 0.6623(10) 0.1887(8) 0.077(4) Uani 0.249(4) 1 d D U P B 2
C3_17 C 0.2581(10) 0.6069(8) 0.2904(6) 0.046(3) Uani 0.249(4) 1 d D U P B 2
F4_17 F 0.1910(13) 0.5796(15) 0.3297(10) 0.062(5) Uani 0.249(4) 1 d D U P B 2
F5_17 F 0.3350(9) 0.5508(9) 0.3047(6) 0.065(4) Uani 0.249(4) 1 d D U P B 2
F6_17 F 0.2431(12) 0.6798(7) 0.3012(7) 0.073(4) Uani 0.249(4) 1 d D U P B 2
C4_17 C 0.1672(8) 0.6548(9) 0.2099(7) 0.054(3) Uani 0.249(4) 1 d D U P B 2
F7_17 F 0.1285(10) 0.5974(10) 0.2326(8) 0.067(4) Uani 0.249(4) 1 d D U P B 2
F8_17 F 0.1138(10) 0.7148(9) 0.2428(7) 0.075(4) Uani 0.249(4) 1 d D U P B 2
F9_17 F 0.1677(11) 0.6882(9) 0.1468(6) 0.081(5) Uani 0.249(4) 1 d D U P B 2
O1_19 O 0.9973(16) 0.1364(13) 0.3003(12) 0.043(3) Uani 0.218(2) 1 d D U P A 2
C1_19 C 0.9259(10) 0.2066(8) 0.3135(6) 0.0470(13) Uani 0.218(2) 1 d D U P A 2
C2_19 C 0.9347(10) 0.2388(9) 0.3647(7) 0.0576(14) Uani 0.218(2) 1 d D U P A 2
F1_19 F 0.9360(12) 0.1834(9) 0.4215(6) 0.070(2) Uani 0.218(2) 1 d D U P A 2
F2_19 F 0.8683(10) 0.3123(8) 0.3739(8) 0.063(2) Uani 0.218(2) 1 d D U P A 2
F3_19 F 1.0156(10) 0.2462(12) 0.3436(9) 0.0603(18) Uani 0.218(2) 1 d D U P A 2
C3_19 C 0.9153(10) 0.2810(8) 0.2530(6) 0.0448(14) Uani 0.218(2) 1 d D U P A 2
F4_19 F 0.9159(11) 0.2511(9) 0.2063(7) 0.0499(18) Uani 0.218(2) 1 d D U P A 2
F5_19 F 0.9800(10) 0.3131(10) 0.2271(7) 0.0472(18) Uani 0.218(2) 1 d D U P A 2
F6_19 F 0.8380(9) 0.3450(8) 0.2644(8) 0.059(2) Uani 0.218(2) 1 d D U P A 2
C4_19 C 0.8390(10) 0.1824(10) 0.3404(7) 0.0580(15) Uani 0.218(2) 1 d D U P A 2
F7_19 F 0.8201(9) 0.1718(9) 0.2921(7) 0.0613(18) Uani 0.218(2) 1 d D U P A 2
F8_19 F 0.7708(12) 0.2367(11) 0.3723(8) 0.070(3) Uani 0.218(2) 1 d D U P A 2
F9_19 F 0.8599(12) 0.1070(10) 0.3837(8) 0.068(3) Uani 0.218(2) 1 d D U P A 2
O1_14 O 0.9940(13) 0.1407(11) 0.2942(10) 0.039(2) Uani 0.276(2) 1 d D U P A 3
C1_14 C 0.9208(8) 0.2113(7) 0.2992(5) 0.0456(12) Uani 0.276(2) 1 d D U P A 3
C2_14 C 0.8470(9) 0.1893(9) 0.3602(6) 0.0563(15) Uani 0.276(2) 1 d D U P A 3
F1_14 F 0.7658(9) 0.2467(10) 0.3552(7) 0.066(2) Uani 0.276(2) 1 d D U P A 3
F2_14 F 0.8405(8) 0.1176(7) 0.3585(6) 0.0601(18) Uani 0.276(2) 1 d D U P A 3
F3_14 F 0.8653(9) 0.1747(8) 0.4154(5) 0.0643(18) Uani 0.276(2) 1 d D U P A 3
C3_14 C 0.9448(9) 0.2806(7) 0.3071(6) 0.0507(12) Uani 0.276(2) 1 d D U P A 3
F4_14 F 0.8703(8) 0.3392(7) 0.3354(7) 0.0584(19) Uani 0.276(2) 1 d D U P A 3
F5_14 F 0.9921(9) 0.2374(9) 0.3528(6) 0.0574(16) Uani 0.276(2) 1 d D U P A 3
F6_14 F 0.9707(10) 0.3249(9) 0.2447(6) 0.053(2) Uani 0.276(2) 1 d D U P A 3
C4_14 C 0.8831(9) 0.2514(8) 0.2363(6) 0.0457(14) Uani 0.276(2) 1 d D U P A 3
F7_14 F 0.9520(7) 0.2451(7) 0.1841(5) 0.0461(19) Uani 0.276(2) 1 d D U P A 3
F8_14 F 0.8338(9) 0.3335(7) 0.2364(7) 0.054(2) Uani 0.276(2) 1 d D U P A 3
F9_14 F 0.8358(7) 0.2078(7) 0.2377(6) 0.0546(18) Uani 0.276(2) 1 d D U P A 3
C1_20 C 0.5853(3) 0.9459(2) 0.38724(19) 0.0324(8) Uani 1 1 d D U . C 1
H1_20 H 0.527089 0.970474 0.418629 0.039 Uiso 1 1 calc R U . C 1
C2_20 C 0.6152(3) 1.0200(3) 0.3403(2) 0.0381(9) Uani 1 1 d D U . C 1
H2A_20 H 0.671968 0.998115 0.307519 0.046 Uiso 1 1 calc R U . C 1
H2B_20 H 0.568870 1.060483 0.316598 0.046 Uiso 1 1 calc R U . C 1
C3_20 C 0.6292(4) 1.0656(3) 0.3788(2) 0.0459(11) Uani 1 1 d D U . C 1
H3A_20 H 0.652298 1.110904 0.347764 0.055 Uiso 1 1 calc R U . C 1
H3B_20 H 0.570669 1.093096 0.407664 0.055 Uiso 1 1 calc R U . C 1
C4_20 C 0.6948(3) 1.0052(3) 0.4202(2) 0.0417(10) Uani 1 1 d D U . C 1
H4A_20 H 0.755254 0.982914 0.391024 0.050 Uiso 1 1 calc R U . C 1
H4B_20 H 0.698811 1.036741 0.446290 0.050 Uiso 1 1 calc R U . C 1
C5_20 C 0.6659(3) 0.9315(3) 0.4658(2) 0.0421(10) Uani 1 1 d D U . C 1
H5A_20 H 0.608769 0.953029 0.498409 0.050 Uiso 1 1 calc R U . C 1
H5B_20 H 0.712017 0.891412 0.489721 0.050 Uiso 1 1 calc R U . C 1
C6_20 C 0.6529(3) 0.8848(3) 0.4273(2) 0.0394(9) Uani 1 1 d D U . C 1
H6A_20 H 0.711342 0.858779 0.397568 0.047 Uiso 1 1 calc R U . C 1
H6B_20 H 0.631301 0.838563 0.458115 0.047 Uiso 1 1 calc R U . C 1
C1_21 C 0.6607(3) 0.9978(3) 0.11086(18) 0.0318(8) Uani 1 1 d D U . D 1
H1_21 H 0.705965 0.959738 0.080784 0.038 Uiso 1 1 calc R U . D 1
C2_21 C 0.7121(3) 1.0344(3) 0.1281(2) 0.0446(10) Uani 1 1 d D U . D 1
H2A_21 H 0.757493 0.987486 0.150183 0.054 Uiso 1 1 calc R U . D 1
H2B_21 H 0.670016 1.071700 0.158685 0.054 Uiso 1 1 calc R U . D 1
C3_21 C 0.7590(4) 1.0857(4) 0.0660(3) 0.0567(14) Uani 1 1 d D U . D 1
H3A_21 H 0.789917 1.110865 0.078374 0.068 Uiso 1 1 calc R U . D 1
H3B_21 H 0.804996 1.046958 0.037415 0.068 Uiso 1 1 calc R U . D 1
C4_21 C 0.6928(4) 1.1562(3) 0.0284(2) 0.0544(13) Uani 1 1 d D U . D 1
H4A_21 H 0.650317 1.198246 0.055236 0.065 Uiso 1 1 calc R U . D 1
H4B_21 H 0.725760 1.185888 -0.012424 0.065 Uiso 1 1 calc R U . D 1
C5_21 C 0.6411(4) 1.1203(3) 0.0117(2) 0.0496(11) Uani 1 1 d D U . D 1
H5A_21 H 0.682907 1.083764 -0.019553 0.060 Uiso 1 1 calc R U . D 1
H5B_21 H 0.595534 1.167628 -0.010008 0.060 Uiso 1 1 calc R U . D 1
C6_21 C 0.5946(3) 1.0683(3) 0.0724(2) 0.0392(9) Uani 1 1 d D U . D 1
H6A_21 H 0.565205 1.042537 0.059005 0.047 Uiso 1 1 calc R U . D 1
H6B_21 H 0.547231 1.106404 0.101019 0.047 Uiso 1 1 calc R U . D 1
C1_22 C 0.5600(3) 0.8845(2) 0.15012(19) 0.0313(8) Uani 1 1 d D U . E 1
H1_22 H 0.520954 0.932019 0.122427 0.038 Uiso 1 1 calc R U . E 1
C2_22 C 0.6363(3) 0.8257(3) 0.1063(2) 0.0380(9) Uani 1 1 d D U . E 1
H2A_22 H 0.671127 0.858690 0.070025 0.046 Uiso 1 1 calc R U . E 1
H2B_22 H 0.677437 0.779637 0.132310 0.046 Uiso 1 1 calc R U . E 1
C3_22 C 0.5989(3) 0.7867(3) 0.0779(2) 0.0451(11) Uani 1 1 d D U . E 1
H3A_22 H 0.563219 0.832310 0.047893 0.054 Uiso 1 1 calc R U . E 1
H3B_22 H 0.649337 0.746447 0.052231 0.054 Uiso 1 1 calc R U . E 1
C4_22 C 0.5401(3) 0.7402(3) 0.1316(2) 0.0450(11) Uani 1 1 d D U . E 1
H4A_22 H 0.577459 0.690341 0.158428 0.054 Uiso 1 1 calc R U . E 1
H4B_22 H 0.513828 0.719050 0.111573 0.054 Uiso 1 1 calc R U . E 1
C5_22 C 0.4648(3) 0.7978(3) 0.1754(3) 0.0473(11) Uani 1 1 d D U . E 1
H5A_22 H 0.423739 0.844401 0.149579 0.057 Uiso 1 1 calc R U . E 1
H5B_22 H 0.429805 0.764641 0.211325 0.057 Uiso 1 1 calc R U . E 1
C6_22 C 0.5023(3) 0.8357(3) 0.2045(2) 0.0385(9) Uani 1 1 d D U . E 1
H6A_22 H 0.539091 0.789410 0.233549 0.046 Uiso 1 1 calc R U . E 1
H6B_22 H 0.451944 0.874662 0.231316 0.046 Uiso 1 1 calc R U . E 1
C1_23 C 0.5186(3) 0.8093(3) 0.41151(18) 0.0350(9) Uani 1 1 d D U . F 1
H1_23 H 0.569359 0.764205 0.430049 0.042 Uiso 1 1 calc R U . F 1
C2_23 C 0.4461(3) 0.8471(3) 0.46844(19) 0.0410(10) Uani 1 1 d D U . F 1
H2A_23 H 0.470322 0.873292 0.485912 0.049 Uiso 1 1 calc R U . F 1
H2B_23 H 0.394083 0.892189 0.452471 0.049 Uiso 1 1 calc R U . F 1
C3_23 C 0.4153(4) 0.7781(3) 0.5231(2) 0.0472(11) Uani 1 1 d D U . F 1
H3A_23 H 0.466350 0.735520 0.541439 0.057 Uiso 1 1 calc R U . F 1
H3B_23 H 0.367150 0.804125 0.558734 0.057 Uiso 1 1 calc R U . F 1
C4_23 C 0.3806(3) 0.7338(3) 0.4980(2) 0.0465(11) Uani 1 1 d D U . F 1
H4A_23 H 0.325451 0.774998 0.484227 0.056 Uiso 1 1 calc R U . F 1
H4B_23 H 0.364757 0.687320 0.533818 0.056 Uiso 1 1 calc R U . F 1
C5_23 C 0.4509(4) 0.6973(3) 0.4403(2) 0.0467(11) Uani 1 1 d D U . F 1
H5A_23 H 0.424655 0.673129 0.422810 0.056 Uiso 1 1 calc R U . F 1
H5B_23 H 0.502449 0.650426 0.455865 0.056 Uiso 1 1 calc R U . F 1
C6_23 C 0.4848(3) 0.7641(3) 0.3853(2) 0.0408(10) Uani 1 1 d D U . F 1
H6A_23 H 0.435506 0.806705 0.365119 0.049 Uiso 1 1 calc R U . F 1
H6B_23 H 0.534304 0.736351 0.351012 0.049 Uiso 1 1 calc R U . F 1
C1_24 C 0.8721(3) 0.5490(3) 0.1505(2) 0.0425(11) Uani 1 1 d D U . G 1
H1_24 H 0.852121 0.506884 0.189651 0.051 Uiso 1 1 calc R U . G 1
C2_24 C 0.9567(3) 0.4981(3) 0.1059(2) 0.0479(12) Uani 1 1 d D U . G 1
H2A_24 H 1.003958 0.463662 0.129765 0.058 Uiso 1 1 calc R U . G 1
H2B_24 H 0.979794 0.537665 0.066895 0.058 Uiso 1 1 calc R U . G 1
C3_24 C 0.9349(4) 0.4393(3) 0.0842(2) 0.0560(14) Uani 1 1 d D U . G 1
H3A_24 H 0.989206 0.409481 0.053350 0.067 Uiso 1 1 calc R U . G 1
H3B_24 H 0.918552 0.395754 0.122933 0.067 Uiso 1 1 calc R U . G 1
C4_24 C 0.8584(4) 0.4878(3) 0.0513(2) 0.0543(13) Uani 1 1 d D U . G 1
H4A_24 H 0.876963 0.527314 0.009984 0.065 Uiso 1 1 calc R U . G 1
H4B_24 H 0.844586 0.447263 0.040170 0.065 Uiso 1 1 calc R U . G 1
C5_24 C 0.7748(4) 0.5381(3) 0.0958(2) 0.0532(13) Uani 1 1 d D U . G 1
H5A_24 H 0.752884 0.498257 0.135268 0.064 Uiso 1 1 calc R U . G 1
H5B_24 H 0.726801 0.571348 0.072529 0.064 Uiso 1 1 calc R U . G 1
C6_24 C 0.7955(3) 0.5986(3) 0.1164(2) 0.0433(11) Uani 1 1 d D U . G 1
H6A_24 H 0.740941 0.629192 0.146657 0.052 Uiso 1 1 calc R U . G 1
H6B_24 H 0.812681 0.641280 0.077265 0.052 Uiso 1 1 calc R U . G 1
C1_25 C 0.9365(3) 0.6939(3) 0.1094(2) 0.0416(10) Uani 1 1 d D U . H 1
H1_25 H 0.913678 0.700852 0.072342 0.050 Uiso 1 1 calc R U . H 1
C2_25 C 1.0391(3) 0.6577(3) 0.0867(2) 0.0505(12) Uani 1 1 d D U . H 1
H2A_25 H 1.064764 0.650050 0.121949 0.061 Uiso 1 1 calc R U . H 1
H2B_25 H 1.058735 0.601254 0.077684 0.061 Uiso 1 1 calc R U . H 1
C3_25 C 1.0738(4) 0.7172(3) 0.0251(2) 0.0544(13) Uani 1 1 d D U . H 1
H3A_25 H 1.140341 0.693671 0.011888 0.065 Uiso 1 1 calc R U . H 1
H3B_25 H 1.051759 0.721513 -0.011071 0.065 Uiso 1 1 calc R U . H 1
C4_25 C 1.0421(3) 0.8056(3) 0.0372(3) 0.0539(12) Uani 1 1 d D U . H 1
H4A_25 H 1.068386 0.801943 0.070719 0.065 Uiso 1 1 calc R U . H 1
H4B_25 H 1.063068 0.844065 -0.003823 0.065 Uiso 1 1 calc R U . H 1
C5_25 C 0.9398(3) 0.8419(3) 0.0604(2) 0.0512(12) Uani 1 1 d D U . H 1
H5A_25 H 0.920957 0.897813 0.070040 0.061 Uiso 1 1 calc R U . H 1
H5B_25 H 0.913824 0.850995 0.024915 0.061 Uiso 1 1 calc R U . H 1
C6_25 C 0.9036(3) 0.7827(3) 0.1214(2) 0.0448(11) Uani 1 1 d D U . H 1
H6A_25 H 0.837039 0.806315 0.133326 0.054 Uiso 1 1 calc R U . H 1
H6B_25 H 0.923823 0.778740 0.158381 0.054 Uiso 1 1 calc R U . H 1
C1_26 C 0.7844(3) 0.5079(3) 0.4120(2) 0.0451(11) Uani 1 1 d D U . I 1
H1_26 H 0.769376 0.477347 0.390941 0.054 Uiso 1 1 calc R U . I 1
C2_26 C 0.6949(4) 0.5603(3) 0.4525(2) 0.0505(12) Uani 1 1 d D U . I 1
H2A_26 H 0.706707 0.593197 0.473038 0.061 Uiso 1 1 calc R U . I 1
H2B_26 H 0.655957 0.601246 0.423131 0.061 Uiso 1 1 calc R U . I 1
C3_26 C 0.6460(4) 0.5028(4) 0.5060(3) 0.0624(15) Uani 1 1 d D U . I 1
H3A_26 H 0.591433 0.537696 0.533436 0.075 Uiso 1 1 calc R U . I 1
H3B_26 H 0.626866 0.475799 0.485277 0.075 Uiso 1 1 calc R U . I 1
C4_26 C 0.7060(4) 0.4342(3) 0.5489(2) 0.0600(14) Uani 1 1 d D U . I 1
H4A_26 H 0.674155 0.395604 0.580689 0.072 Uiso 1 1 calc R U . I 1
H4B_26 H 0.718675 0.460942 0.573901 0.072 Uiso 1 1 calc R U . I 1
C5_26 C 0.7942(4) 0.3826(3) 0.5086(3) 0.0610(14) Uani 1 1 d D U . I 1
H5A_26 H 0.781906 0.350865 0.487300 0.073 Uiso 1 1 calc R U . I 1
H5B_26 H 0.832699 0.340684 0.537916 0.073 Uiso 1 1 calc R U . I 1
C6_26 C 0.8444(4) 0.4400(3) 0.4557(2) 0.0519(12) Uani 1 1 d D U . I 1
H6A_26 H 0.862089 0.467519 0.476899 0.062 Uiso 1 1 calc R U . I 1
H6B_26 H 0.899671 0.404973 0.428806 0.062 Uiso 1 1 calc R U . I 1
C1_27 C 0.8831(3) 0.6210(3) 0.3840(2) 0.0441(11) Uani 1 1 d D U . J 1
H1_27 H 0.843896 0.619115 0.429880 0.053 Uiso 1 1 calc R U . J 1
C2_27 C 0.9796(3) 0.5669(3) 0.3912(2) 0.0445(11) Uani 1 1 d D U . J 1
H2A_27 H 0.984797 0.506778 0.411402 0.053 Uiso 1 1 calc R U . J 1
H2B_27 H 1.022796 0.569518 0.347341 0.053 Uiso 1 1 calc R U . J 1
C3_27 C 1.0023(4) 0.6003(3) 0.4339(3) 0.0557(13) Uani 1 1 d D U . J 1
H3A_27 H 0.963481 0.591305 0.479095 0.067 Uiso 1 1 calc R U . J 1
H3B_27 H 1.065554 0.567327 0.435742 0.067 Uiso 1 1 calc R U . J 1
C4_27 C 0.9893(4) 0.6941(3) 0.4079(3) 0.0574(14) Uani 1 1 d D U . J 1
H4A_27 H 1.034182 0.702147 0.365482 0.069 Uiso 1 1 calc R U . J 1
H4B_27 H 0.999389 0.714038 0.439038 0.069 Uiso 1 1 calc R U . J 1
C5_27 C 0.8944(4) 0.7475(3) 0.3985(3) 0.0584(15) Uani 1 1 d D U . J 1
H5A_27 H 0.889456 0.807583 0.378460 0.070 Uiso 1 1 calc R U . J 1
H5B_27 H 0.849802 0.745153 0.441718 0.070 Uiso 1 1 calc R U . J 1
C6_27 C 0.8737(4) 0.7143(3) 0.3545(3) 0.0519(13) Uani 1 1 d D U . J 1
H6A_27 H 0.811740 0.748536 0.349923 0.062 Uiso 1 1 calc R U . J 1
H6B_27 H 0.915723 0.719997 0.310292 0.062 Uiso 1 1 calc R U . J 1
H7 H 0.757(3) 0.871(3) 0.257(2) 0.030(11) Uiso 1 1 d . . . . .
O1_18 O 1.101(2) -0.0130(17) 0.3203(15) 0.038(2) Uani 0.136(2) 1 d D U P A 3
C1_18 C 1.1586(12) -0.0695(11) 0.3556(8) 0.0386(15) Uani 0.136(2) 1 d D U P A 3
C2_18 C 1.2274(12) -0.0322(12) 0.3512(9) 0.0423(18) Uani 0.136(2) 1 d D U P A 3
F1_18 F 1.2909(11) -0.0364(12) 0.2947(8) 0.042(3) Uani 0.136(2) 1 d D U P A 3
F2_18 F 1.265(2) -0.075(2) 0.4015(13) 0.051(3) Uani 0.136(2) 1 d D U P A 3
F3_18 F 1.1852(17) 0.0484(11) 0.3571(13) 0.050(3) Uani 0.136(2) 1 d D U P A 3
C3_18 C 1.1140(12) -0.0942(12) 0.4302(8) 0.045(2) Uani 0.136(2) 1 d D U P A 3
F4_18 F 1.0398(13) -0.1079(17) 0.4391(12) 0.049(3) Uani 0.136(2) 1 d D U P A 3
F5_18 F 1.0936(16) -0.0330(12) 0.4594(9) 0.054(3) Uani 0.136(2) 1 d D U P A 3
F6_18 F 1.1739(17) -0.1648(16) 0.4571(15) 0.049(4) Uani 0.136(2) 1 d D U P A 3
C4_18 C 1.2106(13) -0.1571(12) 0.3359(9) 0.0415(19) Uani 0.136(2) 1 d D U P A 3
F7_18 F 1.1552(17) -0.1974(18) 0.3492(14) 0.046(3) Uani 0.136(2) 1 d D U P A 3
F8_18 F 1.2736(16) -0.2066(13) 0.3688(13) 0.043(3) Uani 0.136(2) 1 d D U P A 3
F9_18 F 1.2528(17) -0.1475(14) 0.2722(8) 0.052(3) Uani 0.136(2) 1 d D U P A 3

loop_
_atom_site_aniso_label
_atom_site_aniso_U_11
_atom_site_aniso_U_22
_atom_site_aniso_U_33
_atom_site_aniso_U_23
_atom_site_aniso_U_13
_atom_site_aniso_U_12
Ga1 0.0321(2) 0.0242(2) 0.0219(2) -0.01072(15) -0.00539(16) -0.00450(16)
Ga2 0.0480(3) 0.0238(2) 0.0217(2) -0.01032(16) -0.01067(18) -0.00372(18)
P1 0.0325(5) 0.0288(5) 0.0204(4) -0.0110(4) -0.0025(4) -0.0077(4)
P2 0.0273(5) 0.0268(5) 0.0207(4) -0.0102(4) -0.0041(4) -0.0048(4)
P3 0.0570(7) 0.0241(5) 0.0214(5) -0.0094(4) -0.0146(5) 0.0029(5)
P4 0.0551(7) 0.0261(5) 0.0206(5) -0.0118(4) -0.0119(4) 0.0043(5)
Al2 0.0227(5) 0.0191(5) 0.0245(5) -0.0047(4) -0.0029(4) -0.0065(4)
Al1 0.0603(8) 0.0386(7) 0.0239(6) -0.0075(5) -0.0094(6) -0.0266(6)
O1 0.065(2) 0.0340(15) 0.0379(16) -0.0126(13) -0.0154(15) -0.0159(15)
C1 0.095(4) 0.040(2) 0.032(2) -0.0112(18) -0.016(2) -0.029(2)
C2 0.118(5) 0.067(4) 0.042(3) -0.022(3) -0.002(3) -0.056(4)
C3 0.0288(19) 0.0322(19) 0.0277(19) -0.0153(16) -0.0007(15) -0.0055(15)
C4 0.0309(19) 0.0280(18) 0.0237(17) -0.0099(14) -0.0057(15) -0.0058(15)
C5 0.065(3) 0.027(2) 0.028(2) -0.0131(17) -0.017(2) 0.011(2)
C6 0.055(3) 0.040(2) 0.025(2) -0.0153(18) -0.0138(19) 0.010(2)
O1_1 0.035(3) 0.044(3) 0.023(2) -0.012(2) -0.001(2) -0.018(2)
C1_1 0.031(3) 0.040(3) 0.024(3) -0.007(2) -0.001(2) -0.015(2)
C2_1 0.040(3) 0.040(3) 0.035(3) -0.009(2) -0.008(3) -0.014(3)
F1_1 0.039(2) 0.044(3) 0.053(3) -0.006(2) -0.017(2) -0.011(2)
F2_1 0.074(4) 0.054(3) 0.032(2) 0.005(2) -0.013(2) -0.025(3)
F3_1 0.060(6) 0.042(4) 0.052(5) -0.011(3) -0.017(4) -0.019(4)
C3_1 0.037(3) 0.050(3) 0.035(3) -0.003(2) -0.006(2) -0.021(2)
F4_1 0.036(2) 0.058(3) 0.062(3) -0.014(2) -0.012(2) -0.010(2)
F5_1 0.050(4) 0.058(4) 0.048(3) -0.009(3) -0.015(3) -0.028(3)
F6_1 0.051(3) 0.080(4) 0.046(3) 0.000(2) 0.001(2) -0.042(3)
C4_1 0.044(3) 0.044(3) 0.025(3) -0.013(2) -0.002(2) -0.013(3)
F7_1 0.057(4) 0.041(3) 0.040(3) -0.010(2) -0.012(3) -0.015(2)
F8_1 0.055(3) 0.069(4) 0.033(3) -0.022(2) 0.010(2) -0.020(3)
F9_1 0.056(3) 0.052(3) 0.037(2) -0.019(2) -0.015(2) -0.014(2)
O1_2 0.041(5) 0.027(3) 0.039(4) -0.008(3) -0.019(4) -0.009(4)
C1_2 0.045(3) 0.026(3) 0.038(3) -0.005(2) -0.019(3) -0.016(2)
C2_2 0.071(4) 0.036(3) 0.038(3) -0.004(3) -0.020(3) -0.025(3)
F1_2 0.098(5) 0.031(2) 0.044(3) 0.005(2) -0.032(3) -0.025(3)
F2_2 0.094(5) 0.050(4) 0.044(4) -0.005(3) -0.032(4) -0.035(4)
F3_2 0.076(3) 0.077(4) 0.036(3) -0.016(3) -0.005(3) -0.040(3)
C3_2 0.059(3) 0.026(3) 0.039(3) -0.008(2) -0.020(3) -0.012(3)
F4_2 0.061(5) 0.023(3) 0.046(3) -0.001(2) -0.017(3) -0.010(3)
F5_2 0.041(3) 0.039(3) 0.050(3) -0.019(2) -0.009(2) -0.001(2)
F6_2 0.071(4) 0.048(4) 0.056(3) -0.026(3) -0.018(3) -0.014(3)
C4_2 0.048(3) 0.044(3) 0.056(3) -0.013(3) -0.016(3) -0.022(3)
F7_2 0.046(4) 0.061(5) 0.055(3) -0.017(3) -0.002(2) -0.021(4)
F8_2 0.065(4) 0.056(3) 0.074(4) -0.019(3) -0.021(4) -0.034(3)
F9_2 0.056(5) 0.053(4) 0.084(6) -0.016(4) -0.030(5) -0.012(4)
O1_3 0.040(3) 0.027(2) 0.033(3) -0.010(2) -0.004(2) -0.008(2)
C1_3 0.0499(18) 0.0303(18) 0.0397(18) -0.0154(14) -0.0063(16) -0.0041(14)
C2_3 0.063(2) 0.037(2) 0.055(2) -0.0200(16) -0.013(2) -0.0115(16)
F1_3 0.060(2) 0.039(2) 0.064(3) -0.020(2) -0.025(2) -0.0149(17)
F2_3 0.088(3) 0.042(2) 0.064(2) -0.028(2) -0.021(2) -0.011(2)
F3_3 0.060(3) 0.036(2) 0.060(2) -0.0142(18) -0.008(2) -0.010(2)
C3_3 0.0514(19) 0.044(2) 0.053(2) -0.0090(17) -0.0063(18) 0.0001(16)
F4_3 0.050(2) 0.072(3) 0.050(3) -0.007(2) -0.005(2) -0.010(2)
F5_3 0.055(3) 0.050(3) 0.0528(19) 0.0025(19) -0.0067(19) -0.004(2)
F6_3 0.064(3) 0.040(2) 0.081(3) -0.017(2) -0.018(3) 0.012(2)
C4_3 0.062(2) 0.045(2) 0.0395(19) -0.0147(17) -0.0091(17) -0.0056(18)
F7_3 0.071(3) 0.046(2) 0.038(3) -0.0003(19) -0.013(2) -0.014(2)
F8_3 0.083(3) 0.052(3) 0.049(2) -0.021(2) 0.004(2) -0.005(2)
F9_3 0.071(3) 0.070(3) 0.040(2) -0.026(2) -0.019(2) 0.000(2)
O1_4 0.034(2) 0.024(2) 0.023(3) -0.0111(18) -0.007(2) -0.0039(18)
C1_4 0.039(2) 0.0287(16) 0.029(2) -0.0069(14) -0.0112(15) -0.0049(14)
C2_4 0.045(3) 0.036(2) 0.041(2) -0.0117(18) -0.0179(19) -0.0065(18)
F1_4 0.063(3) 0.052(3) 0.046(2) -0.024(2) -0.022(2) -0.005(3)
F2_4 0.050(3) 0.048(3) 0.060(4) -0.013(3) -0.028(3) -0.005(2)
F3_4 0.053(4) 0.041(3) 0.063(3) -0.006(2) -0.023(3) -0.016(2)
C3_4 0.050(2) 0.039(2) 0.034(2) -0.0020(16) -0.0091(16) -0.0139(18)
F4_4 0.069(4) 0.044(3) 0.056(3) 0.000(2) -0.022(3) -0.025(3)
F5_4 0.055(3) 0.048(3) 0.043(3) -0.002(2) 0.001(2) -0.014(2)
F6_4 0.068(4) 0.043(3) 0.040(3) 0.005(2) -0.020(3) -0.019(3)
C4_4 0.042(2) 0.028(2) 0.032(2) -0.0062(18) -0.0150(16) -0.0043(17)
F7_4 0.051(4) 0.036(3) 0.039(4) -0.016(3) -0.015(3) -0.008(3)
F8_4 0.053(3) 0.030(2) 0.037(2) -0.003(2) -0.022(2) -0.005(2)
F9_4 0.040(2) 0.035(3) 0.038(2) -0.008(2) -0.0100(19) 0.001(2)
O1_5 0.054(2) 0.065(2) 0.0379(17) -0.0273(16) -0.0127(15) -0.0180(17)
C1_5 0.047(2) 0.057(3) 0.044(2) -0.029(2) -0.0169(19) -0.008(2)
C2_5 0.049(3) 0.054(3) 0.074(3) -0.030(2) -0.024(2) -0.008(2)
F1_5 0.064(2) 0.0561(18) 0.077(2) -0.0255(16) -0.0210(17) -0.0174(16)
F2_5 0.067(2) 0.080(2) 0.100(3) -0.027(2) -0.047(2) -0.0161(19)
F3_5 0.0464(17) 0.072(2) 0.097(3) -0.054(2) -0.0021(17) -0.0069(16)
C3_5 0.079(4) 0.075(4) 0.053(3) -0.020(3) -0.030(3) -0.024(3)
F4_5 0.089(3) 0.098(3) 0.067(2) -0.009(2) -0.021(2) -0.051(2)
F5_5 0.090(3) 0.059(2) 0.086(3) -0.0221(19) -0.047(2) -0.0095(18)
F6_5 0.128(4) 0.111(3) 0.061(2) -0.008(2) -0.051(2) -0.051(3)
C4_5 0.064(3) 0.085(4) 0.063(3) -0.051(3) -0.019(3) -0.002(3)
F7_5 0.079(3) 0.124(4) 0.063(2) -0.059(2) 0.0136(19) -0.020(2)
F8_5 0.108(3) 0.103(3) 0.090(3) -0.066(2) -0.046(2) -0.009(2)
F9_5 0.064(2) 0.066(2) 0.094(3) -0.054(2) -0.0255(19) 0.0082(17)
O1_6 0.055(3) 0.033(2) 0.026(3) -0.0075(17) -0.001(2) -0.021(2)
C1_6 0.056(3) 0.034(3) 0.029(2) -0.008(2) -0.009(2) -0.016(3)
C2_6 0.065(4) 0.034(3) 0.038(3) -0.010(2) -0.005(3) -0.013(3)
F1_6 0.051(3) 0.064(3) 0.057(3) -0.021(2) -0.006(2) -0.020(2)
F2_6 0.066(3) 0.038(2) 0.059(3) -0.0184(18) -0.001(2) -0.0045(19)
F3_6 0.071(4) 0.038(3) 0.035(3) -0.013(2) 0.002(3) -0.012(3)
C3_6 0.065(4) 0.038(3) 0.037(3) -0.011(2) -0.014(3) -0.016(3)
F4_6 0.069(3) 0.051(2) 0.053(2) -0.0133(18) -0.0159(19) -0.026(2)
F5_6 0.080(3) 0.041(2) 0.040(2) -0.0088(16) -0.024(2) -0.019(2)
F6_6 0.088(3) 0.043(2) 0.043(2) -0.0180(17) -0.017(2) -0.022(2)
C4_6 0.068(4) 0.035(3) 0.033(3) -0.006(2) -0.011(3) -0.021(3)
F7_6 0.055(3) 0.052(3) 0.039(2) -0.0095(18) -0.003(2) -0.017(2)
F8_6 0.066(3) 0.031(2) 0.054(2) -0.0066(17) -0.014(2) -0.018(2)
F9_6 0.064(3) 0.042(2) 0.041(2) 0.0011(16) -0.0183(18) -0.0143(18)
O1_7 0.067(6) 0.029(4) 0.025(3) -0.012(3) -0.005(3) -0.015(4)
C1_7 0.062(4) 0.030(3) 0.035(3) -0.005(3) -0.008(3) -0.014(3)
C2_7 0.085(4) 0.042(4) 0.045(4) 0.002(3) -0.025(3) -0.024(3)
F1_7 0.079(4) 0.056(5) 0.066(5) 0.006(4) -0.034(3) -0.012(4)
F2_7 0.117(8) 0.067(7) 0.041(3) 0.003(4) -0.030(4) -0.047(6)
F3_7 0.123(8) 0.053(5) 0.040(6) 0.005(4) -0.037(6) -0.040(5)
C3_7 0.067(4) 0.043(4) 0.045(4) -0.004(3) 0.001(3) -0.009(3)
F4_7 0.075(6) 0.087(9) 0.094(8) -0.001(6) -0.035(6) 0.001(6)
F5_7 0.088(7) 0.044(4) 0.059(6) -0.018(4) 0.011(5) -0.006(4)
F6_7 0.080(7) 0.054(5) 0.051(5) -0.007(3) 0.016(4) -0.019(4)
C4_7 0.062(4) 0.032(3) 0.044(4) -0.009(3) -0.011(3) -0.012(3)
F7_7 0.085(5) 0.056(4) 0.065(5) -0.016(3) -0.026(4) -0.026(4)
F8_7 0.100(9) 0.031(5) 0.053(5) -0.004(4) -0.018(5) -0.024(6)
F9_7 0.076(5) 0.050(9) 0.052(5) -0.021(5) -0.001(4) -0.012(5)
O1_8 0.044(2) 0.042(3) 0.032(3) -0.022(2) -0.006(2) -0.007(2)
C1_8 0.036(2) 0.039(3) 0.041(3) -0.012(2) -0.015(2) -0.009(2)
C2_8 0.045(3) 0.043(3) 0.043(3) -0.012(2) -0.008(2) -0.008(2)
F1_8 0.054(3) 0.067(3) 0.042(2) -0.014(2) -0.015(2) -0.012(2)
F2_8 0.044(2) 0.054(3) 0.054(3) -0.012(2) -0.0062(19) -0.0131(19)
F3_8 0.073(4) 0.039(2) 0.053(3) -0.005(2) 0.003(3) 0.000(2)
C3_8 0.056(3) 0.080(4) 0.052(3) -0.026(3) -0.019(3) -0.024(3)
F4_8 0.086(4) 0.118(6) 0.046(3) -0.020(3) -0.026(2) -0.041(4)
F5_8 0.087(4) 0.103(4) 0.074(4) -0.052(3) 0.000(3) -0.052(3)
F6_8 0.049(2) 0.123(5) 0.077(3) -0.029(3) -0.030(2) -0.020(3)
C4_8 0.043(3) 0.039(3) 0.055(3) -0.015(2) -0.012(2) -0.007(2)
F7_8 0.073(3) 0.043(2) 0.070(3) -0.002(2) -0.023(2) -0.004(2)
F8_8 0.043(2) 0.049(3) 0.073(3) -0.027(2) -0.0113(19) 0.0004(18)
F9_8 0.055(2) 0.051(3) 0.072(3) -0.031(2) -0.014(2) -0.015(2)
O1_11 0.033(3) 0.042(3) 0.023(3) 0.000(3) -0.005(2) -0.022(3)
C1_11 0.029(3) 0.030(3) 0.029(3) -0.005(2) -0.001(2) -0.015(2)
C2_11 0.034(4) 0.044(4) 0.043(4) -0.004(3) -0.011(3) -0.019(3)
F1_11 0.042(4) 0.054(4) 0.082(6) -0.003(4) -0.019(3) -0.028(3)
F2_11 0.054(3) 0.070(4) 0.047(3) -0.020(3) -0.014(2) -0.027(3)
F3_11 0.042(3) 0.051(3) 0.058(4) 0.005(3) -0.025(3) -0.021(2)
C3_11 0.045(3) 0.036(3) 0.035(3) -0.009(3) 0.004(3) -0.011(3)
F4_11 0.040(3) 0.057(4) 0.064(4) -0.013(3) 0.011(3) -0.011(3)
F5_11 0.054(5) 0.032(3) 0.050(4) -0.011(3) -0.008(4) -0.007(3)
F6_11 0.062(4) 0.044(3) 0.030(3) -0.014(2) 0.005(3) -0.013(3)
C4_11 0.033(4) 0.030(3) 0.036(4) -0.002(3) -0.003(2) -0.013(3)
F7_11 0.053(3) 0.034(3) 0.041(3) 0.003(2) -0.020(3) -0.014(3)
F8_11 0.041(3) 0.046(3) 0.050(3) 0.008(3) 0.004(2) -0.021(3)
F9_11 0.036(4) 0.036(4) 0.051(5) -0.015(4) -0.003(3) -0.013(3)
O1_12 0.043(4) 0.040(4) 0.048(4) -0.019(3) -0.015(4) -0.018(4)
C1_12 0.047(3) 0.034(3) 0.051(3) -0.013(2) -0.022(3) -0.017(2)
C2_12 0.067(4) 0.053(4) 0.057(3) -0.023(3) -0.019(3) -0.026(3)
F1_12 0.114(6) 0.080(4) 0.058(4) -0.014(3) -0.043(4) -0.050(4)
F2_12 0.090(5) 0.097(5) 0.095(5) -0.057(4) -0.006(4) -0.056(4)
F3_12 0.065(3) 0.050(3) 0.077(4) -0.037(3) -0.003(3) -0.022(2)
C3_12 0.048(4) 0.040(3) 0.058(3) -0.012(3) -0.013(3) -0.018(3)
F4_12 0.056(3) 0.082(4) 0.051(3) -0.023(3) 0.002(2) -0.042(3)
F5_12 0.059(4) 0.039(3) 0.064(5) -0.005(3) -0.018(4) -0.012(3)
F6_12 0.053(3) 0.067(5) 0.079(5) -0.029(4) -0.005(3) -0.031(3)
C4_12 0.054(4) 0.040(3) 0.079(4) -0.015(3) -0.035(3) -0.013(3)
F7_12 0.038(3) 0.049(3) 0.089(4) -0.023(3) -0.020(3) -0.004(2)
F8_12 0.077(6) 0.063(5) 0.126(8) -0.021(5) -0.064(6) -0.020(4)
F9_12 0.079(4) 0.047(3) 0.092(4) 0.001(3) -0.044(4) -0.021(3)
O1_13 0.031(3) 0.027(2) 0.0204(19) -0.0046(18) -0.0049(18) -0.0017(19)
C1_13 0.0392(18) 0.0261(19) 0.0251(17) -0.0037(14) -0.0111(14) -0.0065(15)
C2_13 0.044(2) 0.037(2) 0.033(2) -0.0103(17) -0.0128(17) 0.0022(16)
F1_13 0.063(3) 0.042(3) 0.050(3) -0.027(2) -0.028(3) 0.012(2)
F2_13 0.055(3) 0.038(2) 0.038(3) -0.014(2) -0.016(3) 0.009(2)
F3_13 0.040(3) 0.055(3) 0.052(3) -0.008(2) -0.003(2) 0.000(2)
C3_13 0.048(2) 0.035(2) 0.034(2) -0.0076(18) -0.0165(18) -0.0101(18)
F4_13 0.063(3) 0.035(2) 0.050(3) -0.0137(19) -0.021(3) -0.011(2)
F5_13 0.049(2) 0.047(3) 0.052(3) -0.007(3) -0.019(2) -0.018(2)
F6_13 0.073(3) 0.049(3) 0.0335(19) -0.0082(19) -0.022(2) -0.022(3)
C4_13 0.045(2) 0.036(2) 0.028(2) -0.0035(17) -0.0048(16) -0.0127(18)
F7_13 0.064(3) 0.045(2) 0.035(3) -0.012(2) 0.007(2) -0.016(2)
F8_13 0.063(3) 0.043(2) 0.033(3) 0.005(2) -0.007(2) -0.022(2)
F9_13 0.042(3) 0.058(3) 0.034(3) -0.005(2) -0.002(2) -0.023(3)
O1_15 0.067(5) 0.067(7) 0.031(5) -0.022(5) -0.015(4) -0.033(5)
C1_15 0.061(4) 0.064(4) 0.046(4) -0.011(3) -0.020(3) -0.028(4)
C2_15 0.061(5) 0.068(5) 0.055(5) -0.013(4) -0.031(4) -0.013(4)
F1_15 0.103(9) 0.069(5) 0.077(7) -0.005(5) -0.048(7) -0.017(5)
F2_15 0.076(5) 0.108(8) 0.083(7) -0.023(6) -0.045(5) -0.032(6)
F3_15 0.084(6) 0.067(5) 0.054(5) -0.016(4) -0.026(4) -0.021(5)
C3_15 0.074(5) 0.082(5) 0.069(6) 0.009(4) -0.032(4) -0.045(5)
F4_15 0.089(8) 0.127(11) 0.072(7) 0.042(7) -0.041(7) -0.076(8)
F5_15 0.167(12) 0.093(7) 0.091(7) 0.006(6) -0.029(7) -0.096(8)
F6_15 0.078(5) 0.141(10) 0.103(8) 0.010(7) -0.026(5) -0.068(6)
C4_15 0.071(5) 0.077(5) 0.060(5) -0.027(4) -0.016(4) -0.016(4)
F7_15 0.105(8) 0.116(9) 0.061(5) -0.035(5) -0.020(5) -0.044(7)
F8_15 0.075(5) 0.136(9) 0.103(8) -0.064(7) -0.023(5) -0.001(5)
F9_15 0.115(8) 0.080(6) 0.083(7) -0.042(5) -0.011(7) -0.033(6)
O1_16 0.082(7) 0.043(5) 0.045(4) 0.003(4) 0.002(5) -0.029(4)
C1_16 0.069(3) 0.027(3) 0.045(3) -0.005(3) 0.010(3) -0.014(3)
C2_16 0.079(4) 0.037(3) 0.058(4) -0.016(3) 0.010(4) -0.009(3)
F1_16 0.079(4) 0.053(5) 0.085(6) -0.013(4) -0.005(4) -0.002(3)
F2_16 0.090(7) 0.032(4) 0.077(6) -0.009(4) 0.014(5) -0.001(4)
F3_16 0.104(8) 0.035(5) 0.065(4) -0.026(4) 0.012(5) -0.010(6)
C3_16 0.073(4) 0.048(4) 0.061(4) -0.005(3) 0.005(4) -0.020(3)
F4_16 0.065(4) 0.053(4) 0.065(5) -0.003(3) 0.009(4) -0.013(3)
F5_16 0.102(6) 0.083(6) 0.092(5) -0.027(4) 0.005(5) -0.051(5)
F6_16 0.089(7) 0.069(7) 0.075(5) 0.008(5) 0.009(5) -0.039(6)
C4_16 0.093(5) 0.036(4) 0.047(4) -0.009(3) 0.004(4) -0.016(3)
F7_16 0.116(6) 0.038(3) 0.048(5) -0.015(3) 0.012(5) -0.011(4)
F8_16 0.133(10) 0.050(4) 0.053(4) 0.000(3) -0.005(5) -0.021(5)
F9_16 0.127(7) 0.070(7) 0.083(9) -0.028(6) -0.005(6) -0.046(6)
O1_17 0.061(8) 0.044(5) 0.029(6) -0.018(5) 0.024(6) -0.035(5)
C1_17 0.053(5) 0.032(5) 0.030(5) -0.011(4) -0.011(4) -0.024(4)
C2_17 0.065(6) 0.048(6) 0.050(7) -0.007(6) -0.009(6) -0.033(5)
F1_17 0.083(9) 0.042(6) 0.070(9) 0.002(6) -0.013(8) -0.032(6)
F2_17 0.077(10) 0.071(9) 0.042(6) 0.002(6) 0.001(7) -0.037(8)
F3_17 0.072(7) 0.082(8) 0.101(9) -0.027(7) -0.018(6) -0.048(6)
C3_17 0.064(6) 0.040(6) 0.041(5) -0.015(5) -0.022(5) -0.012(5)
F4_17 0.069(9) 0.047(9) 0.038(8) -0.018(7) 0.008(7) -0.006(8)
F5_17 0.065(6) 0.072(7) 0.046(6) -0.027(6) -0.025(6) 0.006(6)
F6_17 0.124(11) 0.047(6) 0.062(7) -0.033(6) -0.032(7) -0.019(6)
C4_17 0.060(6) 0.055(7) 0.050(6) -0.011(6) -0.024(5) -0.016(5)
F7_17 0.049(8) 0.097(9) 0.065(8) -0.033(7) -0.003(7) -0.034(8)
F8_17 0.063(8) 0.067(7) 0.068(8) -0.023(6) -0.020(7) 0.008(6)
F9_17 0.094(11) 0.070(9) 0.057(6) -0.018(6) -0.038(7) 0.007(7)
O1_19 0.048(3) 0.030(3) 0.036(4) -0.011(3) -0.003(3) -0.006(3)
C1_19 0.050(2) 0.032(2) 0.041(2) -0.0119(17) -0.0038(19) -0.0037(18)
C2_19 0.068(2) 0.044(2) 0.047(2) -0.019(2) -0.011(2) -0.004(2)
F1_19 0.085(4) 0.053(3) 0.044(3) -0.018(3) -0.010(3) -0.002(3)
F2_19 0.076(3) 0.045(3) 0.052(3) -0.023(2) -0.012(3) -0.002(3)
F3_19 0.072(3) 0.048(3) 0.056(4) -0.017(3) -0.022(3) -0.008(2)
C3_19 0.047(2) 0.032(2) 0.046(2) -0.0090(19) -0.011(2) -0.0079(18)
F4_19 0.055(4) 0.042(3) 0.050(3) -0.008(3) -0.019(3) -0.012(3)
F5_19 0.054(3) 0.039(3) 0.044(3) -0.008(3) -0.012(3) -0.014(2)
F6_19 0.054(3) 0.037(3) 0.056(4) -0.005(3) -0.007(3) -0.001(3)
C4_19 0.053(2) 0.047(3) 0.050(3) -0.003(2) -0.003(2) -0.013(2)
F7_19 0.052(3) 0.055(4) 0.059(3) -0.004(3) -0.008(3) -0.016(3)
F8_19 0.057(3) 0.058(3) 0.054(4) -0.004(3) 0.004(3) -0.008(3)
F9_19 0.064(4) 0.053(3) 0.053(4) 0.004(3) -0.003(3) -0.014(3)
O1_14 0.047(3) 0.034(3) 0.034(4) -0.019(3) -0.006(3) -0.008(2)
C1_14 0.048(2) 0.035(2) 0.043(2) -0.0134(18) -0.0045(17) -0.0072(17)
C2_14 0.053(2) 0.048(2) 0.045(2) -0.007(2) -0.0011(19) -0.0105(19)
F1_14 0.052(2) 0.061(3) 0.047(4) 0.002(3) 0.001(3) -0.010(3)
F2_14 0.059(4) 0.054(3) 0.050(4) -0.003(3) -0.005(3) -0.020(2)
F3_14 0.067(3) 0.054(3) 0.045(2) -0.011(3) -0.005(2) -0.007(3)
C3_14 0.058(2) 0.036(2) 0.051(2) -0.0172(18) -0.0110(19) -0.0076(18)
F4_14 0.067(3) 0.037(3) 0.056(3) -0.020(2) -0.008(3) -0.005(2)
F5_14 0.064(3) 0.049(3) 0.054(3) -0.017(2) -0.016(2) -0.010(2)
F6_14 0.061(4) 0.035(3) 0.054(3) -0.015(3) -0.007(3) -0.011(3)
C4_14 0.043(3) 0.038(3) 0.046(2) -0.009(2) -0.007(2) -0.010(2)
F7_14 0.039(3) 0.037(3) 0.043(2) -0.001(3) -0.010(2) -0.003(3)
F8_14 0.048(4) 0.035(3) 0.055(4) -0.005(3) -0.002(3) -0.007(2)
F9_14 0.048(4) 0.050(4) 0.062(4) -0.013(4) -0.013(3) -0.016(3)
C1_20 0.033(2) 0.035(2) 0.0281(19) -0.0175(16) -0.0040(15) -0.0064(16)
C2_20 0.051(3) 0.035(2) 0.034(2) -0.0153(17) -0.0103(18) -0.0156(19)
C3_20 0.060(3) 0.040(2) 0.047(3) -0.023(2) -0.018(2) -0.013(2)
C4_20 0.040(2) 0.050(2) 0.042(2) -0.028(2) -0.0085(18) -0.0103(19)
C5_20 0.043(2) 0.048(2) 0.038(2) -0.0184(19) -0.0138(19) -0.009(2)
C6_20 0.046(2) 0.038(2) 0.035(2) -0.0169(18) -0.0119(18) -0.0077(18)
C1_21 0.0323(19) 0.036(2) 0.0222(17) -0.0086(15) -0.0034(15) -0.0095(16)
C2_21 0.052(3) 0.048(3) 0.038(2) 0.0019(19) -0.018(2) -0.025(2)
C3_21 0.055(3) 0.063(3) 0.050(3) 0.010(2) -0.018(2) -0.034(3)
C4_21 0.068(3) 0.055(3) 0.036(2) 0.009(2) -0.016(2) -0.032(3)
C5_21 0.063(3) 0.050(3) 0.028(2) 0.0010(19) -0.015(2) -0.019(2)
C6_21 0.045(2) 0.040(2) 0.031(2) -0.0028(17) -0.0164(18) -0.0125(19)
C1_22 0.034(2) 0.0314(19) 0.0280(18) -0.0122(15) -0.0058(15) -0.0085(16)
C2_22 0.044(2) 0.045(2) 0.0269(19) -0.0186(17) 0.0012(17) -0.0177(19)
C3_22 0.056(3) 0.054(3) 0.033(2) -0.026(2) -0.0012(19) -0.022(2)
C4_22 0.051(3) 0.051(3) 0.045(2) -0.028(2) 0.000(2) -0.025(2)
C5_22 0.043(2) 0.059(3) 0.051(3) -0.033(2) -0.002(2) -0.019(2)
C6_22 0.038(2) 0.046(2) 0.035(2) -0.0231(19) 0.0041(17) -0.0181(19)
C1_23 0.045(2) 0.038(2) 0.0217(18) -0.0107(16) -0.0040(16) -0.0150(18)
C2_23 0.051(3) 0.051(3) 0.0243(19) -0.0170(18) 0.0012(17) -0.024(2)
C3_23 0.059(3) 0.054(3) 0.028(2) -0.0116(19) -0.0001(19) -0.026(2)
C4_23 0.056(3) 0.052(3) 0.031(2) -0.0055(19) -0.0046(19) -0.027(2)
C5_23 0.060(3) 0.050(3) 0.033(2) -0.0087(19) -0.006(2) -0.028(2)
C6_23 0.057(3) 0.043(2) 0.0265(19) -0.0116(17) -0.0029(18) -0.025(2)
C1_24 0.065(3) 0.0258(19) 0.0220(18) -0.0114(15) -0.0077(18) -0.0023(19)
C2_24 0.070(3) 0.027(2) 0.026(2) -0.0134(16) -0.011(2) 0.005(2)
C3_24 0.089(4) 0.030(2) 0.033(2) -0.0177(18) -0.013(2) -0.001(2)
C4_24 0.088(4) 0.038(2) 0.032(2) -0.0214(19) -0.010(2) -0.012(2)
C5_24 0.081(4) 0.042(3) 0.035(2) -0.019(2) -0.010(2) -0.017(2)
C6_24 0.064(3) 0.029(2) 0.029(2) -0.0131(16) -0.011(2) -0.0057(19)
C1_25 0.054(3) 0.034(2) 0.0246(19) -0.0114(16) -0.0099(18) -0.0007(19)
C2_25 0.057(3) 0.037(2) 0.038(2) -0.0142(19) -0.009(2) 0.001(2)
C3_25 0.059(3) 0.046(3) 0.042(3) -0.015(2) -0.005(2) -0.007(2)
C4_25 0.055(3) 0.048(3) 0.054(3) -0.017(2) -0.013(2) -0.010(2)
C5_25 0.059(3) 0.036(2) 0.046(3) -0.011(2) -0.010(2) -0.008(2)
C6_25 0.054(3) 0.035(2) 0.034(2) -0.0159(18) -0.0084(19) -0.0028(19)
C1_26 0.077(3) 0.027(2) 0.026(2) -0.0065(16) -0.020(2) -0.009(2)
C2_26 0.070(3) 0.038(2) 0.031(2) -0.0058(18) -0.011(2) -0.012(2)
C3_26 0.090(4) 0.050(3) 0.039(3) 0.000(2) -0.015(3) -0.028(3)
C4_26 0.103(4) 0.050(3) 0.037(3) 0.003(2) -0.028(3) -0.038(3)
C5_26 0.105(4) 0.037(3) 0.045(3) 0.004(2) -0.036(3) -0.025(3)
C6_26 0.082(4) 0.029(2) 0.037(2) -0.0025(18) -0.028(2) -0.008(2)
C1_27 0.054(3) 0.032(2) 0.038(2) -0.0152(18) -0.022(2) 0.0051(19)
C2_27 0.049(3) 0.034(2) 0.033(2) -0.0117(17) -0.0137(19) 0.0058(19)
C3_27 0.055(3) 0.051(3) 0.045(3) -0.020(2) -0.021(2) 0.008(2)
C4_27 0.066(3) 0.050(3) 0.051(3) -0.024(2) -0.027(3) 0.004(2)
C5_27 0.065(3) 0.047(3) 0.062(3) -0.032(3) -0.036(3) 0.012(2)
C6_27 0.069(3) 0.034(2) 0.048(3) -0.019(2) -0.029(2) 0.005(2)
O1_18 0.039(3) 0.032(4) 0.032(3) -0.003(3) -0.009(3) -0.008(3)
C1_18 0.041(2) 0.032(2) 0.033(2) -0.004(2) -0.011(2) -0.0064(19)
C2_18 0.044(3) 0.035(3) 0.042(3) -0.008(3) -0.014(2) -0.008(3)
F1_18 0.038(4) 0.047(6) 0.045(4) -0.013(4) -0.015(3) -0.011(4)
F2_18 0.059(6) 0.045(6) 0.048(4) -0.009(5) -0.024(4) -0.012(5)
F3_18 0.048(6) 0.035(3) 0.054(6) -0.010(4) -0.004(5) -0.012(3)
C3_18 0.050(3) 0.037(3) 0.033(2) -0.004(2) -0.008(2) -0.009(2)
F4_18 0.047(4) 0.041(5) 0.043(5) -0.006(5) -0.004(4) -0.009(4)
F5_18 0.065(6) 0.046(4) 0.040(4) -0.013(4) -0.006(5) -0.014(4)
F6_18 0.055(5) 0.042(4) 0.035(5) 0.001(4) -0.012(5) -0.011(4)
C4_18 0.044(3) 0.034(3) 0.038(3) -0.009(2) -0.011(3) -0.006(2)
F7_18 0.052(5) 0.040(5) 0.044(6) -0.012(5) -0.015(5) -0.012(4)
F8_18 0.046(4) 0.033(4) 0.042(5) -0.012(5) -0.013(4) -0.003(3)
F9_18 0.052(6) 0.054(6) 0.039(3) -0.013(3) -0.008(3) -0.009(5)

loop_
_geom_bond_atom_site_label_1
_geom_bond_atom_site_label_2
_geom_bond_distance
_geom_bond_site_symmetry_2
_geom_bond_publ_flag
Ga1 P2 2.4157(12) . ?
Ga1 P1 2.4170(11) . ?
Ga1 Ga2 2.4335(9) . ?
Ga1 H7 1.47(4) . ?
Ga2 O1 1.815(4) . ?
Ga2 P3 2.4782(13) . ?
Ga2 P4 2.4788(13) . ?
P1 C3 1.835(4) . ?
P1 C1_20 1.849(4) . ?
P1 C1_23 1.848(4) . ?
P2 C1_22 1.836(4) . ?
P2 C4 1.840(4) . ?
P2 C1_21 1.845(4) . ?
P3 C5 1.832(4) . ?
P3 C1_26 1.844(5) . ?
P3 C1_27 1.848(5) . ?
P4 C6 1.837(5) . ?
P4 C1_24 1.841(4) . ?
P4 C1_25 1.850(5) . ?
Al2 O1_12 1.644(7) . ?
Al2 O1_13 1.658(6) . ?
Al2 O1_14 1.660(11) . ?
Al2 O1_19 1.680(14) . ?
Al2 O1_1 1.713(5) . ?
Al2 O1_3 1.748(6) . ?
Al2 O1_11 1.757(6) . ?
Al2 O1_18 1.72(2) . ?
Al2 O1_4 1.788(7) . ?
Al2 O1_2 1.791(9) . ?
Al1 O1_15 1.595(10) . ?
Al1 O1_6 1.689(5) . ?
Al1 O1_5 1.702(3) . ?
Al1 O1_7 1.709(15) . ?
Al1 O1_16 1.733(15) . ?
Al1 O1_8 1.793(6) . ?
Al1 O1_17 1.839(11) . ?
O1 C1 1.427(5) . ?
C1 C2 1.505(8) . ?
C1 H1A 0.9900 . ?
C1 H1B 0.9900 . ?
C2 H2A 0.9800 . ?
C2 H2B 0.9800 . ?
C2 H2C 0.9800 . ?
C3 C4 1.546(5) . ?
C3 H3A 0.9900 . ?
C3 H3B 0.9900 . ?
C4 H4A 0.9900 . ?
C4 H4B 0.9900 . ?
C5 C6 1.533(7) . ?
C5 H5A 0.9900 . ?
C5 H5B 0.9900 . ?
C6 H6A 0.9900 . ?
C6 H6B 0.9900 . ?
O1_1 C1_1 1.349(9) . ?
C1_1 C2_1 1.547(9) . ?
C1_1 C3_1 1.550(9) . ?
C1_1 C4_1 1.559(9) . ?
C2_1 F1_1 1.337(9) . ?
C2_1 F3_1 1.343(10) . ?
C2_1 F2_1 1.340(8) . ?
C3_1 F5_1 1.320(9) . ?
C3_1 F6_1 1.329(8) . ?
C3_1 F4_1 1.345(8) . ?
C4_1 F7_1 1.324(8) . ?
C4_1 F9_1 1.333(8) . ?
C4_1 F8_1 1.339(8) . ?
O1_2 C1_2 1.347(10) . ?
C1_2 C4_2 1.540(9) . ?
C1_2 C3_2 1.553(9) . ?
C1_2 C2_2 1.560(10) . ?
C2_2 F2_2 1.319(9) . ?
C2_2 F1_2 1.334(9) . ?
C2_2 F3_2 1.338(10) . ?
C3_2 F4_2 1.312(10) . ?
C3_2 F5_2 1.328(9) . ?
C3_2 F6_2 1.336(9) . ?
C4_2 F7_2 1.331(10) . ?
C4_2 F9_2 1.336(11) . ?
C4_2 F8_2 1.342(9) . ?
O1_3 C1_3 1.353(9) . ?
C1_3 C3_3 1.534(9) . ?
C1_3 C4_3 1.547(10) . ?
C1_3 C2_3 1.586(10) . ?
C2_3 F1_3 1.276(9) . ?
C2_3 F3_3 1.328(10) . ?
C2_3 F2_3 1.347(9) . ?
C3_3 F5_3 1.345(10) . ?
C3_3 F6_3 1.333(10) . ?
C3_3 F4_3 1.371(10) . ?
C4_3 F7_3 1.330(10) . ?
C4_3 F9_3 1.335(10) . ?
C4_3 F8_3 1.339(9) . ?
O1_4 C1_4 1.336(10) . ?
C1_4 C2_4 1.558(10) . ?
C1_4 C3_4 1.556(11) . ?
C1_4 C4_4 1.567(10) . ?
C2_4 F1_4 1.334(10) . ?
C2_4 F3_4 1.329(10) . ?
C2_4 F2_4 1.346(10) . ?
C3_4 F5_4 1.283(10) . ?
C3_4 F4_4 1.345(10) . ?
C3_4 F6_4 1.335(10) . ?
C4_4 F9_4 1.312(10) . ?
C4_4 F8_4 1.348(9) . ?
C4_4 F7_4 1.344(9) . ?
O1_5 C1_5 1.343(5) . ?
C1_5 C3_5 1.538(7) . ?
C1_5 C4_5 1.546(6) . ?
C1_5 C2_5 1.553(7) . ?
C2_5 F2_5 1.320(6) . ?
C2_5 F1_5 1.336(6) . ?
C2_5 F3_5 1.343(6) . ?
C3_5 F4_5 1.316(7) . ?
C3_5 F6_5 1.331(6) . ?
C3_5 F5_5 1.336(7) . ?
C4_5 F7_5 1.331(7) . ?
C4_5 F9_5 1.329(7) . ?
C4_5 F8_5 1.342(6) . ?
O1_6 C1_6 1.344(7) . ?
C1_6 C2_6 1.546(8) . ?
C1_6 C3_6 1.562(8) . ?
C1_6 C4_6 1.560(7) . ?
C2_6 F3_6 1.351(8) . ?
C2_6 F1_6 1.328(8) . ?
C2_6 F2_6 1.337(6) . ?
C3_6 F4_6 1.321(7) . ?
C3_6 F6_6 1.331(6) . ?
C3_6 F5_6 1.334(7) . ?
C4_6 F7_6 1.318(8) . ?
C4_6 F9_6 1.333(7) . ?
C4_6 F8_6 1.357(7) . ?
O1_7 C1_7 1.346(11) . ?
C1_7 C3_7 1.544(11) . ?
C1_7 C4_7 1.550(10) . ?
C1_7 C2_7 1.562(11) . ?
C2_7 F3_7 1.323(11) . ?
C2_7 F2_7 1.332(11) . ?
C2_7 F1_7 1.338(11) . ?
C3_7 F5_7 1.325(11) . ?
C3_7 F4_7 1.349(12) . ?
C3_7 F6_7 1.342(11) . ?
C4_7 F8_7 1.330(11) . ?
C4_7 F7_7 1.332(10) . ?
C4_7 F9_7 1.336(12) . ?
O1_8 C1_8 1.341(7) . ?
C1_8 C3_8 1.536(8) . ?
C1_8 C2_8 1.548(8) . ?
C1_8 C4_8 1.560(8) . ?
C2_8 F3_8 1.312(8) . ?
C2_8 F1_8 1.330(8) . ?
C2_8 F2_8 1.336(7) . ?
C3_8 F4_8 1.317(9) . ?
C3_8 F5_8 1.342(9) . ?
C3_8 F6_8 1.346(8) . ?
C4_8 F7_8 1.319(8) . ?
C4_8 F8_8 1.325(8) . ?
C4_8 F9_8 1.330(8) . ?
O1_11 C1_11 1.350(10) . ?
C1_11 C2_11 1.550(10) . ?
C1_11 C4_11 1.555(10) . ?
C1_11 C3_11 1.555(10) . ?
C2_11 F1_11 1.334(9) . ?
C2_11 F2_11 1.335(9) . ?
C2_11 F3_11 1.346(9) . ?
C3_11 F4_11 1.334(10) . ?
C3_11 F5_11 1.332(9) . ?
C3_11 F6_11 1.339(10) . ?
C4_11 F7_11 1.341(10) . ?
C4_11 F9_11 1.335(10) . ?
C4_11 F8_11 1.332(9) . ?
O1_12 C1_12 1.356(9) . ?
C1_12 C2_12 1.530(9) . ?
C1_12 C4_12 1.559(9) . ?
C1_12 C3_12 1.560(9) . ?
C2_12 F1_12 1.341(10) . ?
C2_12 F3_12 1.340(9) . ?
C2_12 F2_12 1.347(9) . ?
C3_12 F4_12 1.329(9) . ?
C3_12 F6_12 1.345(9) . ?
C3_12 F5_12 1.328(9) . ?
C4_12 F7_12 1.294(9) . ?
C4_12 F8_12 1.335(11) . ?
C4_12 F9_12 1.333(9) . ?
O1_13 C1_13 1.358(9) . ?
C1_13 C3_13 1.537(10) . ?
C1_13 C4_13 1.567(10) . ?
C1_13 C2_13 1.572(10) . ?
C2_13 F2_13 1.291(9) . ?
C2_13 F3_13 1.368(10) . ?
C2_13 F1_13 1.320(9) . ?
C3_13 F6_13 1.321(9) . ?
C3_13 F4_13 1.327(9) . ?
C3_13 F5_13 1.352(9) . ?
C4_13 F9_13 1.318(9) . ?
C4_13 F8_13 1.340(9) . ?
C4_13 F7_13 1.365(9) . ?
O1_15 C1_15 1.303(12) . ?
C1_15 C4_15 1.527(12) . ?
C1_15 C3_15 1.549(11) . ?
C1_15 C2_15 1.555(11) . ?
C2_15 F2_15 1.319(12) . ?
C2_15 F3_15 1.317(12) . ?
C2_15 F1_15 1.337(12) . ?
C3_15 F6_15 1.315(12) . ?
C3_15 F5_15 1.323(12) . ?
C3_15 F4_15 1.342(12) . ?
C4_15 F7_15 1.335(12) . ?
C4_15 F9_15 1.331(12) . ?
C4_15 F8_15 1.339(12) . ?
O1_16 C1_16 1.348(10) . ?
C1_16 C3_16 1.547(11) . ?
C1_16 C4_16 1.554(11) . ?
C1_16 C2_16 1.558(10) . ?
C2_16 F2_16 1.303(11) . ?
C2_16 F1_16 1.338(11) . ?
C2_16 F3_16 1.344(12) . ?
C3_16 F4_16 1.334(11) . ?
C3_16 F5_16 1.314(11) . ?
C3_16 F6_16 1.337(11) . ?
C4_16 F8_16 1.310(10) . ?
C4_16 F9_16 1.313(12) . ?
C4_16 F7_16 1.340(11) . ?
O1_17 C1_17 1.384(12) . ?
C1_17 C3_17 1.561(11) . ?
C1_17 C2_17 1.549(12) . ?
C1_17 C4_17 1.566(12) . ?
C2_17 F3_17 1.341(13) . ?
C2_17 F2_17 1.333(12) . ?
C2_17 F1_17 1.351(13) . ?
C3_17 F4_17 1.334(13) . ?
C3_17 F6_17 1.315(12) . ?
C3_17 F5_17 1.332(12) . ?
C4_17 F8_17 1.322(12) . ?
C4_17 F9_17 1.334(12) . ?
C4_17 F7_17 1.319(13) . ?
O1_19 C1_19 1.346(12) . ?
C1_19 C3_19 1.537(12) . ?
C1_19 C2_19 1.546(12) . ?
C1_19 C4_19 1.576(12) . ?
C2_19 F1_19 1.316(12) . ?
C2_19 F2_19 1.334(12) . ?
C2_19 F3_19 1.340(13) . ?
C3_19 F5_19 1.322(12) . ?
C3_19 F6_19 1.326(12) . ?
C3_19 F4_19 1.339(12) . ?
C4_19 F8_19 1.305(13) . ?
C4_19 F7_19 1.344(13) . ?
C4_19 F9_19 1.347(13) . ?
O1_14 C1_14 1.339(12) . ?
C1_14 C2_14 1.550(11) . ?
C1_14 C3_14 1.555(12) . ?
C1_14 C4_14 1.584(12) . ?
C2_14 F3_14 1.311(12) . ?
C2_14 F1_14 1.337(12) . ?
C2_14 F2_14 1.357(12) . ?
C3_14 F5_14 1.354(12) . ?
C3_14 F4_14 1.354(12) . ?
C3_14 F6_14 1.365(12) . ?
C4_14 F7_14 1.317(11) . ?
C4_14 F9_14 1.342(12) . ?
C4_14 F8_14 1.339(12) . ?
C1_20 C6_20 1.526(5) . ?
C1_20 C2_20 1.533(6) . ?
C1_20 H1_20 1.0000 . ?
C2_20 C3_20 1.527(5) . ?
C2_20 H2A_20 0.9900 . ?
C2_20 H2B_20 0.9900 . ?
C3_20 C4_20 1.521(6) . ?
C3_20 H3A_20 0.9900 . ?
C3_20 H3B_20 0.9900 . ?
C4_20 C5_20 1.512(6) . ?
C4_20 H4A_20 0.9900 . ?
C4_20 H4B_20 0.9900 . ?
C5_20 C6_20 1.532(5) . ?
C5_20 H5A_20 0.9900 . ?
C5_20 H5B_20 0.9900 . ?
C6_20 H6A_20 0.9900 . ?
C6_20 H6B_20 0.9900 . ?
C1_21 C2_21 1.523(6) . ?
C1_21 C6_21 1.530(5) . ?
C1_21 H1_21 1.0000 . ?
C2_21 C3_21 1.532(6) . ?
C2_21 H2A_21 0.9900 . ?
C2_21 H2B_21 0.9900 . ?
C3_21 C4_21 1.520(7) . ?
C3_21 H3A_21 0.9900 . ?
C3_21 H3B_21 0.9900 . ?
C4_21 C5_21 1.510(7) . ?
C4_21 H4A_21 0.9900 . ?
C4_21 H4B_21 0.9900 . ?
C5_21 C6_21 1.522(6) . ?
C5_21 H5A_21 0.9900 . ?
C5_21 H5B_21 0.9900 . ?
C6_21 H6A_21 0.9900 . ?
C6_21 H6B_21 0.9900 . ?
C1_22 C6_22 1.533(5) . ?
C1_22 C2_22 1.538(5) . ?
C1_22 H1_22 1.0000 . ?
C2_22 C3_22 1.532(6) . ?
C2_22 H2A_22 0.9900 . ?
C2_22 H2B_22 0.9900 . ?
C3_22 C4_22 1.513(6) . ?
C3_22 H3A_22 0.9900 . ?
C3_22 H3B_22 0.9900 . ?
C4_22 C5_22 1.522(6) . ?
C4_22 H4A_22 0.9900 . ?
C4_22 H4B_22 0.9900 . ?
C5_22 C6_22 1.528(6) . ?
C5_22 H5A_22 0.9900 . ?
C5_22 H5B_22 0.9900 . ?
C6_22 H6A_22 0.9900 . ?
C6_22 H6B_22 0.9900 . ?
C1_23 C2_23 1.531(5) . ?
C1_23 C6_23 1.538(5) . ?
C1_23 H1_23 1.0000 . ?
C2_23 C3_23 1.530(6) . ?
C2_23 H2A_23 0.9900 . ?
C2_23 H2B_23 0.9900 . ?
C3_23 C4_23 1.518(6) . ?
C3_23 H3A_23 0.9900 . ?
C3_23 H3B_23 0.9900 . ?
C4_23 C5_23 1.524(6) . ?
C4_23 H4A_23 0.9900 . ?
C4_23 H4B_23 0.9900 . ?
C5_23 C6_23 1.529(6) . ?
C5_23 H5A_23 0.9900 . ?
C5_23 H5B_23 0.9900 . ?
C6_23 H6A_23 0.9900 . ?
C6_23 H6B_23 0.9900 . ?
C1_24 C2_24 1.532(5) . ?
C1_24 C6_24 1.535(6) . ?
C1_24 H1_24 1.0000 . ?
C2_24 C3_24 1.535(6) . ?
C2_24 H2A_24 0.9900 . ?
C2_24 H2B_24 0.9900 . ?
C3_24 C4_24 1.517(7) . ?
C3_24 H3A_24 0.9900 . ?
C3_24 H3B_24 0.9900 . ?
C4_24 C5_24 1.520(6) . ?
C4_24 H4A_24 0.9900 . ?
C4_24 H4B_24 0.9900 . ?
C5_24 C6_24 1.535(6) . ?
C5_24 H5A_24 0.9900 . ?
C5_24 H5B_24 0.9900 . ?
C6_24 H6A_24 0.9900 . ?
C6_24 H6B_24 0.9900 . ?
C1_25 C6_25 1.531(6) . ?
C1_25 C2_25 1.529(6) . ?
C1_25 H1_25 1.0000 . ?
C2_25 C3_25 1.522(6) . ?
C2_25 H2A_25 0.9900 . ?
C2_25 H2B_25 0.9900 . ?
C3_25 C4_25 1.527(7) . ?
C3_25 H3A_25 0.9900 . ?
C3_25 H3B_25 0.9900 . ?
C4_25 C5_25 1.524(7) . ?
C4_25 H4A_25 0.9900 . ?
C4_25 H4B_25 0.9900 . ?
C5_25 C6_25 1.521(6) . ?
C5_25 H5A_25 0.9900 . ?
C5_25 H5B_25 0.9900 . ?
C6_25 H6A_25 0.9900 . ?
C6_25 H6B_25 0.9900 . ?
C1_26 C6_26 1.525(6) . ?
C1_26 C2_26 1.540(6) . ?
C1_26 H1_26 1.0000 . ?
C2_26 C3_26 1.532(7) . ?
C2_26 H2A_26 0.9900 . ?
C2_26 H2B_26 0.9900 . ?
C3_26 C4_26 1.517(7) . ?
C3_26 H3A_26 0.9900 . ?
C3_26 H3B_26 0.9900 . ?
C4_26 C5_26 1.520(8) . ?
C4_26 H4A_26 0.9900 . ?
C4_26 H4B_26 0.9900 . ?
C5_26 C6_26 1.538(7) . ?
C5_26 H5A_26 0.9900 . ?
C5_26 H5B_26 0.9900 . ?
C6_26 H6A_26 0.9900 . ?
C6_26 H6B_26 0.9900 . ?
C1_27 C6_27 1.525(6) . ?
C1_27 C2_27 1.544(6) . ?
C1_27 H1_27 1.0000 . ?
C2_27 C3_27 1.532(6) . ?
C2_27 H2A_27 0.9900 . ?
C2_27 H2B_27 0.9900 . ?
C3_27 C4_27 1.517(7) . ?
C3_27 H3A_27 0.9900 . ?
C3_27 H3B_27 0.9900 . ?
C4_27 C5_27 1.535(6) . ?
C4_27 H4A_27 0.9900 . ?
C4_27 H4B_27 0.9900 . ?
C5_27 C6_27 1.534(6) . ?
C5_27 H5A_27 0.9900 . ?
C5_27 H5B_27 0.9900 . ?
C6_27 H6A_27 0.9900 . ?
C6_27 H6B_27 0.9900 . ?
O1_18 C1_18 1.333(13) . ?
C1_18 C4_18 1.562(12) . ?
C1_18 C3_18 1.558(13) . ?
C1_18 C2_18 1.556(13) . ?
C2_18 F3_18 1.334(13) . ?
C2_18 F2_18 1.342(13) . ?
C2_18 F1_18 1.334(13) . ?
C3_18 F6_18 1.344(13) . ?
C3_18 F4_18 1.331(13) . ?
C3_18 F5_18 1.332(13) . ?
C4_18 F7_18 1.326(13) . ?
C4_18 F9_18 1.333(13) . ?
C4_18 F8_18 1.340(13) . ?

loop_
_geom_angle_atom_site_label_1
_geom_angle_atom_site_label_2
_geom_angle_atom_site_label_3
_geom_angle
_geom_angle_site_symmetry_1
_geom_angle_site_symmetry_3
_geom_angle_publ_flag
P2 Ga1 P1 87.32(4) . . ?
P2 Ga1 Ga2 119.29(3) . . ?
P1 Ga1 Ga2 117.21(3) . . ?
P2 Ga1 H7 107.0(17) . . ?
P1 Ga1 H7 102.4(18) . . ?
Ga2 Ga1 H7 118.4(17) . . ?
O1 Ga2 Ga1 113.03(11) . . ?
O1 Ga2 P3 106.56(11) . . ?
Ga1 Ga2 P3 120.41(3) . . ?
O1 Ga2 P4 110.04(11) . . ?
Ga1 Ga2 P4 118.29(4) . . ?
P3 Ga2 P4 85.18(4) . . ?
C3 P1 C1_20 106.77(18) . . ?
C3 P1 C1_23 107.7(2) . . ?
C1_20 P1 C1_23 105.82(18) . . ?
C3 P1 Ga1 105.21(13) . . ?
C1_20 P1 Ga1 112.92(13) . . ?
C1_23 P1 Ga1 117.87(13) . . ?
C1_22 P2 C4 108.70(18) . . ?
C1_22 P2 C1_21 105.57(18) . . ?
C4 P2 C1_21 105.67(18) . . ?
C1_22 P2 Ga1 116.24(14) . . ?
C4 P2 Ga1 103.05(13) . . ?
C1_21 P2 Ga1 116.91(13) . . ?
C5 P3 C1_26 105.5(2) . . ?
C5 P3 C1_27 109.1(2) . . ?
C1_26 P3 C1_27 106.3(2) . . ?
C5 P3 Ga2 102.53(14) . . ?
C1_26 P3 Ga2 115.36(16) . . ?
C1_27 P3 Ga2 117.35(14) . . ?
C6 P4 C1_24 107.6(2) . . ?
C6 P4 C1_25 106.5(2) . . ?
C1_24 P4 C1_25 108.0(2) . . ?
C6 P4 Ga2 102.72(14) . . ?
C1_24 P4 Ga2 110.49(16) . . ?
C1_25 P4 Ga2 120.72(13) . . ?
O1_13 Al2 O1_19 108.7(9) . . ?
O1_12 Al2 O1_1 109.5(4) . . ?
O1_12 Al2 O1_3 111.3(4) . . ?
O1_1 Al2 O1_3 110.0(4) . . ?
O1_13 Al2 O1_11 108.6(3) . . ?
O1_19 Al2 O1_11 118.4(10) . . ?
O1_14 Al2 O1_18 98.1(13) . . ?
O1_12 Al2 O1_4 117.2(5) . . ?
O1_1 Al2 O1_4 105.8(4) . . ?
O1_3 Al2 O1_4 102.6(3) . . ?
O1_13 Al2 O1_2 111.8(4) . . ?
O1_19 Al2 O1_2 108.6(11) . . ?
O1_11 Al2 O1_2 100.5(4) . . ?
O1_6 Al1 O1_5 106.2(2) . . ?
O1_6 Al1 O1_7 111.9(6) . . ?
O1_5 Al1 O1_7 114.4(6) . . ?
O1_15 Al1 O1_16 103.8(9) . . ?
O1_6 Al1 O1_8 113.8(3) . . ?
O1_5 Al1 O1_8 104.1(2) . . ?
O1_7 Al1 O1_8 106.2(7) . . ?
O1_15 Al1 O1_17 116.1(9) . . ?
O1_16 Al1 O1_17 98.2(8) . . ?
C1 O1 Ga2 129.6(4) . . ?
O1 C1 C2 110.1(4) . . ?
O1 C1 H1A 109.6 . . ?
C2 C1 H1A 109.6 . . ?
O1 C1 H1B 109.6 . . ?
C2 C1 H1B 109.6 . . ?
H1A C1 H1B 108.1 . . ?
C1 C2 H2A 109.5 . . ?
C1 C2 H2B 109.5 . . ?
H2A C2 H2B 109.5 . . ?
C1 C2 H2C 109.5 . . ?
H2A C2 H2C 109.5 . . ?
H2B C2 H2C 109.5 . . ?
C4 C3 P1 114.5(3) . . ?
C4 C3 H3A 108.6 . . ?
P1 C3 H3A 108.6 . . ?
C4 C3 H3B 108.6 . . ?
P1 C3 H3B 108.6 . . ?
H3A C3 H3B 107.6 . . ?
C3 C4 P2 115.1(3) . . ?
C3 C4 H4A 108.5 . . ?
P2 C4 H4A 108.5 . . ?
C3 C4 H4B 108.5 . . ?
P2 C4 H4B 108.5 . . ?
H4A C4 H4B 107.5 . . ?
C6 C5 P3 111.8(3) . . ?
C6 C5 H5A 109.3 . . ?
P3 C5 H5A 109.3 . . ?
C6 C5 H5B 109.3 . . ?
P3 C5 H5B 109.3 . . ?
H5A C5 H5B 107.9 . . ?
C5 C6 P4 111.9(4) . . ?
C5 C6 H6A 109.2 . . ?
P4 C6 H6A 109.2 . . ?
C5 C6 H6B 109.2 . . ?
P4 C6 H6B 109.2 . . ?
H6A C6 H6B 107.9 . . ?
C1_1 O1_1 Al2 145.8(6) . . ?
O1_1 C1_1 C2_1 112.2(6) . . ?
O1_1 C1_1 C3_1 107.7(6) . . ?
C2_1 C1_1 C3_1 110.3(6) . . ?
O1_1 C1_1 C4_1 110.8(6) . . ?
C2_1 C1_1 C4_1 108.6(6) . . ?
C3_1 C1_1 C4_1 107.2(6) . . ?
F1_1 C2_1 F3_1 107.2(8) . . ?
F1_1 C2_1 F2_1 108.9(7) . . ?
F3_1 C2_1 F2_1 106.8(8) . . ?
F1_1 C2_1 C1_1 109.5(6) . . ?
F3_1 C2_1 C1_1 110.7(8) . . ?
F2_1 C2_1 C1_1 113.5(7) . . ?
F5_1 C3_1 F6_1 107.9(7) . . ?
F5_1 C3_1 F4_1 106.8(6) . . ?
F6_1 C3_1 F4_1 107.3(6) . . ?
F5_1 C3_1 C1_1 111.1(6) . . ?
F6_1 C3_1 C1_1 112.5(6) . . ?
F4_1 C3_1 C1_1 111.0(6) . . ?
F7_1 C4_1 F9_1 106.8(7) . . ?
F7_1 C4_1 F8_1 108.2(7) . . ?
F9_1 C4_1 F8_1 106.6(6) . . ?
F7_1 C4_1 C1_1 111.9(6) . . ?
F9_1 C4_1 C1_1 111.0(6) . . ?
F8_1 C4_1 C1_1 112.1(6) . . ?
C1_2 O1_2 Al2 149.6(7) . . ?
O1_2 C1_2 C4_2 109.9(7) . . ?
O1_2 C1_2 C3_2 109.9(7) . . ?
C4_2 C1_2 C3_2 108.9(6) . . ?
O1_2 C1_2 C2_2 110.4(7) . . ?
C4_2 C1_2 C2_2 108.5(7) . . ?
C3_2 C1_2 C2_2 109.2(7) . . ?
F2_2 C2_2 F1_2 107.5(8) . . ?
F2_2 C2_2 F3_2 107.4(8) . . ?
F1_2 C2_2 F3_2 108.6(8) . . ?
F2_2 C2_2 C1_2 112.5(7) . . ?
F1_2 C2_2 C1_2 109.3(7) . . ?
F3_2 C2_2 C1_2 111.4(7) . . ?
F4_2 C3_2 F5_2 108.1(8) . . ?
F4_2 C3_2 F6_2 110.1(7) . . ?
F5_2 C3_2 F6_2 105.1(7) . . ?
F4_2 C3_2 C1_2 111.2(7) . . ?
F5_2 C3_2 C1_2 109.9(6) . . ?
F6_2 C3_2 C1_2 112.2(7) . . ?
F7_2 C4_2 F9_2 105.1(10) . . ?
F7_2 C4_2 F8_2 107.0(8) . . ?
F9_2 C4_2 F8_2 109.9(9) . . ?
F7_2 C4_2 C1_2 111.0(7) . . ?
F9_2 C4_2 C1_2 111.7(9) . . ?
F8_2 C4_2 C1_2 111.9(7) . . ?
C1_3 O1_3 Al2 149.7(7) . . ?
O1_3 C1_3 C3_3 111.2(7) . . ?
O1_3 C1_3 C4_3 112.7(7) . . ?
C3_3 C1_3 C4_3 109.7(6) . . ?
O1_3 C1_3 C2_3 108.9(7) . . ?
C3_3 C1_3 C2_3 107.1(6) . . ?
C4_3 C1_3 C2_3 107.0(7) . . ?
F1_3 C2_3 F3_3 110.3(8) . . ?
F1_3 C2_3 F2_3 110.0(8) . . ?
F3_3 C2_3 F2_3 108.8(7) . . ?
F1_3 C2_3 C1_3 110.2(6) . . ?
F3_3 C2_3 C1_3 108.0(7) . . ?
F2_3 C2_3 C1_3 109.5(7) . . ?
F5_3 C3_3 F6_3 106.4(8) . . ?
F5_3 C3_3 F4_3 107.7(8) . . ?
F6_3 C3_3 F4_3 109.8(8) . . ?
F5_3 C3_3 C1_3 110.7(7) . . ?
F6_3 C3_3 C1_3 114.6(8) . . ?
F4_3 C3_3 C1_3 107.4(7) . . ?
F7_3 C4_3 F9_3 112.7(8) . . ?
F7_3 C4_3 F8_3 104.5(8) . . ?
F9_3 C4_3 F8_3 108.1(8) . . ?
F7_3 C4_3 C1_3 110.4(7) . . ?
F9_3 C4_3 C1_3 109.0(7) . . ?
F8_3 C4_3 C1_3 112.1(7) . . ?
C1_4 O1_4 Al2 147.3(7) . . ?
O1_4 C1_4 C2_4 108.2(7) . . ?
O1_4 C1_4 C3_4 108.8(8) . . ?
C2_4 C1_4 C3_4 109.2(8) . . ?
O1_4 C1_4 C4_4 131.4(8) . . ?
C2_4 C1_4 C4_4 113.8(7) . . ?
C3_4 C1_4 C4_4 79.5(6) . . ?
F1_4 C2_4 F3_4 106.8(8) . . ?
F1_4 C2_4 F2_4 107.9(9) . . ?
F3_4 C2_4 F2_4 104.8(9) . . ?
F1_4 C2_4 C1_4 111.1(8) . . ?
F3_4 C2_4 C1_4 111.8(8) . . ?
F2_4 C2_4 C1_4 113.9(9) . . ?
F5_4 C3_4 F4_4 110.7(9) . . ?
F5_4 C3_4 F6_4 109.1(9) . . ?
F4_4 C3_4 F6_4 105.3(8) . . ?
F5_4 C3_4 C1_4 112.0(8) . . ?
F4_4 C3_4 C1_4 107.7(7) . . ?
F6_4 C3_4 C1_4 111.8(8) . . ?
F9_4 C4_4 F8_4 108.0(8) . . ?
F9_4 C4_4 F7_4 108.1(7) . . ?
F8_4 C4_4 F7_4 105.5(8) . . ?
F9_4 C4_4 C1_4 107.8(7) . . ?
F8_4 C4_4 C1_4 107.6(7) . . ?
F7_4 C4_4 C1_4 119.4(8) . . ?
C1_5 O1_5 Al1 147.6(3) . . ?
O1_5 C1_5 C3_5 112.1(4) . . ?
O1_5 C1_5 C4_5 107.6(4) . . ?
C3_5 C1_5 C4_5 109.7(4) . . ?
O1_5 C1_5 C2_5 109.0(4) . . ?
C3_5 C1_5 C2_5 108.9(4) . . ?
C4_5 C1_5 C2_5 109.4(4) . . ?
F2_5 C2_5 F1_5 108.3(4) . . ?
F2_5 C2_5 F3_5 106.4(4) . . ?
F1_5 C2_5 F3_5 106.1(5) . . ?
F2_5 C2_5 C1_5 114.1(5) . . ?
F1_5 C2_5 C1_5 111.2(4) . . ?
F3_5 C2_5 C1_5 110.3(4) . . ?
F4_5 C3_5 F6_5 108.3(5) . . ?
F4_5 C3_5 F5_5 108.0(5) . . ?
F6_5 C3_5 F5_5 107.0(5) . . ?
F4_5 C3_5 C1_5 110.7(5) . . ?
F6_5 C3_5 C1_5 110.8(5) . . ?
F5_5 C3_5 C1_5 111.9(5) . . ?
F7_5 C4_5 F9_5 107.8(5) . . ?
F7_5 C4_5 F8_5 109.2(5) . . ?
F9_5 C4_5 F8_5 106.0(5) . . ?
F7_5 C4_5 C1_5 110.7(5) . . ?
F9_5 C4_5 C1_5 111.0(4) . . ?
F8_5 C4_5 C1_5 112.0(4) . . ?
C1_6 O1_6 Al1 146.6(5) . . ?
O1_6 C1_6 C2_6 110.4(5) . . ?
O1_6 C1_6 C3_6 110.5(5) . . ?
C2_6 C1_6 C3_6 109.3(5) . . ?
O1_6 C1_6 C4_6 106.8(5) . . ?
C2_6 C1_6 C4_6 110.0(5) . . ?
C3_6 C1_6 C4_6 109.7(5) . . ?
F3_6 C2_6 F1_6 106.6(6) . . ?
F3_6 C2_6 F2_6 108.1(5) . . ?
F1_6 C2_6 F2_6 107.9(6) . . ?
F3_6 C2_6 C1_6 111.1(5) . . ?
F1_6 C2_6 C1_6 110.8(5) . . ?
F2_6 C2_6 C1_6 112.2(5) . . ?
F4_6 C3_6 F6_6 108.0(5) . . ?
F4_6 C3_6 F5_6 107.5(5) . . ?
F6_6 C3_6 F5_6 107.2(5) . . ?
F4_6 C3_6 C1_6 110.9(5) . . ?
F6_6 C3_6 C1_6 112.5(5) . . ?
F5_6 C3_6 C1_6 110.6(5) . . ?
F7_6 C4_6 F9_6 109.3(6) . . ?
F7_6 C4_6 F8_6 107.6(6) . . ?
F9_6 C4_6 F8_6 107.8(5) . . ?
F7_6 C4_6 C1_6 110.8(5) . . ?
F9_6 C4_6 C1_6 110.6(5) . . ?
F8_6 C4_6 C1_6 110.6(5) . . ?
C1_7 O1_7 Al1 147.9(15) . . ?
O1_7 C1_7 C3_7 107.8(11) . . ?
O1_7 C1_7 C4_7 114.1(10) . . ?
C3_7 C1_7 C4_7 108.7(8) . . ?
O1_7 C1_7 C2_7 109.0(11) . . ?
C3_7 C1_7 C2_7 107.9(8) . . ?
C4_7 C1_7 C2_7 109.2(8) . . ?
F3_7 C2_7 F2_7 106.3(10) . . ?
F3_7 C2_7 F1_7 105.8(11) . . ?
F2_7 C2_7 F1_7 108.3(10) . . ?
F3_7 C2_7 C1_7 112.7(9) . . ?
F2_7 C2_7 C1_7 113.4(10) . . ?
F1_7 C2_7 C1_7 109.9(8) . . ?
F5_7 C3_7 F4_7 110.4(12) . . ?
F5_7 C3_7 F6_7 109.0(12) . . ?
F4_7 C3_7 F6_7 105.2(13) . . ?
F5_7 C3_7 C1_7 110.4(10) . . ?
F4_7 C3_7 C1_7 109.4(11) . . ?
F6_7 C3_7 C1_7 112.4(11) . . ?
F8_7 C4_7 F7_7 106.3(10) . . ?
F8_7 C4_7 F9_7 107.0(13) . . ?
F7_7 C4_7 F9_7 107.1(11) . . ?
F8_7 C4_7 C1_7 111.2(10) . . ?
F7_7 C4_7 C1_7 112.5(8) . . ?
F9_7 C4_7 C1_7 112.3(12) . . ?
C1_8 O1_8 Al1 150.9(6) . . ?
O1_8 C1_8 C3_8 111.3(6) . . ?
O1_8 C1_8 C2_8 111.2(5) . . ?
C3_8 C1_8 C2_8 109.0(5) . . ?
O1_8 C1_8 C4_8 109.3(5) . . ?
C3_8 C1_8 C4_8 108.7(5) . . ?
C2_8 C1_8 C4_8 107.3(5) . . ?
F3_8 C2_8 F1_8 108.9(6) . . ?
F3_8 C2_8 F2_8 105.8(6) . . ?
F1_8 C2_8 F2_8 107.7(5) . . ?
F3_8 C2_8 C1_8 111.3(6) . . ?
F1_8 C2_8 C1_8 110.3(6) . . ?
F2_8 C2_8 C1_8 112.7(5) . . ?
F4_8 C3_8 F5_8 106.9(7) . . ?
F4_8 C3_8 F6_8 106.6(7) . . ?
F5_8 C3_8 F6_8 107.0(7) . . ?
F4_8 C3_8 C1_8 112.9(6) . . ?
F5_8 C3_8 C1_8 110.7(6) . . ?
F6_8 C3_8 C1_8 112.4(6) . . ?
F7_8 C4_8 F8_8 107.4(6) . . ?
F7_8 C4_8 F9_8 105.8(6) . . ?
F8_8 C4_8 F9_8 108.9(6) . . ?
F7_8 C4_8 C1_8 110.7(6) . . ?
F8_8 C4_8 C1_8 113.7(6) . . ?
F9_8 C4_8 C1_8 110.0(5) . . ?
C1_11 O1_11 Al2 146.7(7) . . ?
O1_11 C1_11 C2_11 110.9(8) . . ?
O1_11 C1_11 C4_11 108.7(7) . . ?
C2_11 C1_11 C4_11 110.0(7) . . ?
O1_11 C1_11 C3_11 110.0(7) . . ?
C2_11 C1_11 C3_11 108.1(7) . . ?
C4_11 C1_11 C3_11 109.2(7) . . ?
F1_11 C2_11 F2_11 107.7(8) . . ?
F1_11 C2_11 F3_11 107.0(8) . . ?
F2_11 C2_11 F3_11 107.4(7) . . ?
F1_11 C2_11 C1_11 113.2(8) . . ?
F2_11 C2_11 C1_11 110.9(7) . . ?
F3_11 C2_11 C1_11 110.3(8) . . ?
F4_11 C3_11 F5_11 108.2(8) . . ?
F4_11 C3_11 F6_11 107.1(8) . . ?
F5_11 C3_11 F6_11 106.5(8) . . ?
F4_11 C3_11 C1_11 112.6(8) . . ?
F5_11 C3_11 C1_11 110.7(7) . . ?
F6_11 C3_11 C1_11 111.4(7) . . ?
F7_11 C4_11 F9_11 107.0(10) . . ?
F7_11 C4_11 F8_11 107.9(8) . . ?
F9_11 C4_11 F8_11 109.3(9) . . ?
F7_11 C4_11 C1_11 110.5(7) . . ?
F9_11 C4_11 C1_11 109.6(9) . . ?
F8_11 C4_11 C1_11 112.4(7) . . ?
C1_12 O1_12 Al2 148.4(7) . . ?
O1_12 C1_12 C2_12 108.5(7) . . ?
O1_12 C1_12 C4_12 109.7(7) . . ?
C2_12 C1_12 C4_12 110.7(6) . . ?
O1_12 C1_12 C3_12 110.6(7) . . ?
C2_12 C1_12 C3_12 109.7(6) . . ?
C4_12 C1_12 C3_12 107.7(6) . . ?
F1_12 C2_12 F3_12 106.1(8) . . ?
F1_12 C2_12 F2_12 110.1(8) . . ?
F3_12 C2_12 F2_12 106.3(7) . . ?
F1_12 C2_12 C1_12 112.8(7) . . ?
F3_12 C2_12 C1_12 109.8(7) . . ?
F2_12 C2_12 C1_12 111.4(7) . . ?
F4_12 C3_12 F6_12 107.4(7) . . ?
F4_12 C3_12 F5_12 108.7(8) . . ?
F6_12 C3_12 F5_12 109.8(8) . . ?
F4_12 C3_12 C1_12 110.3(6) . . ?
F6_12 C3_12 C1_12 110.6(7) . . ?
F5_12 C3_12 C1_12 110.0(7) . . ?
F7_12 C4_12 F8_12 107.3(11) . . ?
F7_12 C4_12 F9_12 110.1(7) . . ?
F8_12 C4_12 F9_12 106.8(10) . . ?
F7_12 C4_12 C1_12 113.0(7) . . ?
F8_12 C4_12 C1_12 110.2(8) . . ?
F9_12 C4_12 C1_12 109.2(7) . . ?
C1_13 O1_13 Al2 148.6(6) . . ?
O1_13 C1_13 C3_13 112.1(7) . . ?
O1_13 C1_13 C4_13 110.0(7) . . ?
C3_13 C1_13 C4_13 107.9(7) . . ?
O1_13 C1_13 C2_13 82.2(6) . . ?
C3_13 C1_13 C2_13 108.0(7) . . ?
C4_13 C1_13 C2_13 133.5(8) . . ?
F2_13 C2_13 F3_13 105.0(8) . . ?
F2_13 C2_13 F1_13 112.0(8) . . ?
F3_13 C2_13 F1_13 101.8(8) . . ?
F2_13 C2_13 C1_13 119.5(8) . . ?
F3_13 C2_13 C1_13 114.3(7) . . ?
F1_13 C2_13 C1_13 102.9(7) . . ?
F6_13 C3_13 F4_13 108.6(7) . . ?
F6_13 C3_13 F5_13 106.4(7) . . ?
F4_13 C3_13 F5_13 105.4(8) . . ?
F6_13 C3_13 C1_13 114.5(7) . . ?
F4_13 C3_13 C1_13 112.0(7) . . ?
F5_13 C3_13 C1_13 109.4(7) . . ?
F9_13 C4_13 F8_13 108.4(7) . . ?
F9_13 C4_13 F7_13 105.9(7) . . ?
F8_13 C4_13 F7_13 106.4(7) . . ?
F9_13 C4_13 C1_13 112.5(7) . . ?
F8_13 C4_13 C1_13 113.5(7) . . ?
F7_13 C4_13 C1_13 109.7(7) . . ?
C1_15 O1_15 Al1 143.6(11) . . ?
O1_15 C1_15 C4_15 109.4(10) . . ?
O1_15 C1_15 C3_15 110.9(11) . . ?
C4_15 C1_15 C3_15 113.4(10) . . ?
O1_15 C1_15 C2_15 102.4(9) . . ?
C4_15 C1_15 C2_15 112.2(9) . . ?
C3_15 C1_15 C2_15 107.9(9) . . ?
F2_15 C2_15 F3_15 111.9(11) . . ?
F2_15 C2_15 F1_15 109.2(12) . . ?
F3_15 C2_15 F1_15 105.9(12) . . ?
F2_15 C2_15 C1_15 110.5(10) . . ?
F3_15 C2_15 C1_15 110.9(10) . . ?
F1_15 C2_15 C1_15 108.3(10) . . ?
F6_15 C3_15 F5_15 107.5(13) . . ?
F6_15 C3_15 F4_15 105.9(12) . . ?
F5_15 C3_15 F4_15 112.1(14) . . ?
F6_15 C3_15 C1_15 111.2(11) . . ?
F5_15 C3_15 C1_15 110.1(10) . . ?
F4_15 C3_15 C1_15 109.9(11) . . ?
F7_15 C4_15 F9_15 107.4(12) . . ?
F7_15 C4_15 F8_15 107.3(12) . . ?
F9_15 C4_15 F8_15 106.6(13) . . ?
F7_15 C4_15 C1_15 110.3(11) . . ?
F9_15 C4_15 C1_15 113.1(11) . . ?
F8_15 C4_15 C1_15 111.9(11) . . ?
C1_16 O1_16 Al1 149.9(17) . . ?
O1_16 C1_16 C3_16 108.7(12) . . ?
O1_16 C1_16 C4_16 111.6(11) . . ?
C3_16 C1_16 C4_16 107.8(8) . . ?
O1_16 C1_16 C2_16 109.9(11) . . ?
C3_16 C1_16 C2_16 110.4(8) . . ?
C4_16 C1_16 C2_16 108.4(8) . . ?
F2_16 C2_16 F1_16 105.3(12) . . ?
F2_16 C2_16 F3_16 108.1(13) . . ?
F1_16 C2_16 F3_16 108.9(11) . . ?
F2_16 C2_16 C1_16 115.4(11) . . ?
F1_16 C2_16 C1_16 111.2(9) . . ?
F3_16 C2_16 C1_16 107.8(11) . . ?
F4_16 C3_16 F5_16 109.5(11) . . ?
F4_16 C3_16 F6_16 108.9(11) . . ?
F5_16 C3_16 F6_16 107.5(10) . . ?
F4_16 C3_16 C1_16 109.4(9) . . ?
F5_16 C3_16 C1_16 109.4(8) . . ?
F6_16 C3_16 C1_16 112.2(11) . . ?
F8_16 C4_16 F9_16 112.5(13) . . ?
F8_16 C4_16 F7_16 106.7(10) . . ?
F9_16 C4_16 F7_16 104.2(11) . . ?
F8_16 C4_16 C1_16 112.2(10) . . ?
F9_16 C4_16 C1_16 109.8(10) . . ?
F7_16 C4_16 C1_16 111.2(9) . . ?
C1_17 O1_17 Al1 161.0(16) . . ?
O1_17 C1_17 C3_17 108.6(11) . . ?
O1_17 C1_17 C2_17 112.5(11) . . ?
C3_17 C1_17 C2_17 109.8(10) . . ?
O1_17 C1_17 C4_17 113.5(11) . . ?
C3_17 C1_17 C4_17 107.1(9) . . ?
C2_17 C1_17 C4_17 105.0(9) . . ?
F3_17 C2_17 F2_17 106.2(14) . . ?
F3_17 C2_17 F1_17 108.2(13) . . ?
F2_17 C2_17 F1_17 108.2(14) . . ?
F3_17 C2_17 C1_17 109.5(11) . . ?
F2_17 C2_17 C1_17 112.2(12) . . ?
F1_17 C2_17 C1_17 112.2(11) . . ?
F4_17 C3_17 F6_17 108.6(14) . . ?
F4_17 C3_17 F5_17 109.3(14) . . ?
F6_17 C3_17 F5_17 108.4(12) . . ?
F4_17 C3_17 C1_17 108.5(13) . . ?
F6_17 C3_17 C1_17 113.3(11) . . ?
F5_17 C3_17 C1_17 108.6(10) . . ?
F8_17 C4_17 F9_17 108.4(12) . . ?
F8_17 C4_17 F7_17 105.3(13) . . ?
F9_17 C4_17 F7_17 108.1(13) . . ?
F8_17 C4_17 C1_17 113.5(11) . . ?
F9_17 C4_17 C1_17 110.6(11) . . ?
F7_17 C4_17 C1_17 110.6(12) . . ?
C1_19 O1_19 Al2 153.7(19) . . ?
O1_19 C1_19 C3_19 113.2(14) . . ?
O1_19 C1_19 C2_19 110.4(13) . . ?
C3_19 C1_19 C2_19 106.7(10) . . ?
O1_19 C1_19 C4_19 107.8(15) . . ?
C3_19 C1_19 C4_19 108.3(10) . . ?
C2_19 C1_19 C4_19 110.4(10) . . ?
F1_19 C2_19 F2_19 109.2(13) . . ?
F1_19 C2_19 F3_19 104.0(13) . . ?
F2_19 C2_19 F3_19 111.8(14) . . ?
F1_19 C2_19 C1_19 112.9(12) . . ?
F2_19 C2_19 C1_19 111.0(12) . . ?
F3_19 C2_19 C1_19 107.8(12) . . ?
F5_19 C3_19 F6_19 107.3(13) . . ?
F5_19 C3_19 F4_19 106.1(13) . . ?
F6_19 C3_19 F4_19 107.8(13) . . ?
F5_19 C3_19 C1_19 116.0(12) . . ?
F6_19 C3_19 C1_19 112.4(11) . . ?
F4_19 C3_19 C1_19 106.9(11) . . ?
F8_19 C4_19 F7_19 112.6(15) . . ?
F8_19 C4_19 F9_19 107.3(14) . . ?
F7_19 C4_19 F9_19 108.4(14) . . ?
F8_19 C4_19 C1_19 112.0(14) . . ?
F7_19 C4_19 C1_19 110.9(11) . . ?
F9_19 C4_19 C1_19 105.3(12) . . ?
C1_14 O1_14 Al2 150.5(15) . . ?
O1_14 C1_14 C2_14 108.5(13) . . ?
O1_14 C1_14 C3_14 109.3(13) . . ?
C2_14 C1_14 C3_14 110.0(9) . . ?
O1_14 C1_14 C4_14 113.1(12) . . ?
C2_14 C1_14 C4_14 109.5(9) . . ?
C3_14 C1_14 C4_14 106.4(9) . . ?
F3_14 C2_14 F1_14 115.1(12) . . ?
F3_14 C2_14 F2_14 107.7(12) . . ?
F1_14 C2_14 F2_14 101.6(12) . . ?
F3_14 C2_14 C1_14 112.7(11) . . ?
F1_14 C2_14 C1_14 110.4(11) . . ?
F2_14 C2_14 C1_14 108.6(10) . . ?
F5_14 C3_14 F4_14 104.8(11) . . ?
F5_14 C3_14 F6_14 128.8(13) . . ?
F4_14 C3_14 F6_14 103.8(11) . . ?
F5_14 C3_14 C1_14 103.2(10) . . ?
F4_14 C3_14 C1_14 111.0(11) . . ?
F6_14 C3_14 C1_14 105.0(10) . . ?
F7_14 C4_14 F9_14 108.8(11) . . ?
F7_14 C4_14 F8_14 110.0(11) . . ?
F9_14 C4_14 F8_14 112.9(11) . . ?
F7_14 C4_14 C1_14 108.2(10) . . ?
F9_14 C4_14 C1_14 109.6(10) . . ?
F8_14 C4_14 C1_14 107.1(10) . . ?
C6_20 C1_20 C2_20 111.0(4) . . ?
C6_20 C1_20 P1 109.8(3) . . ?
C2_20 C1_20 P1 113.3(3) . . ?
C6_20 C1_20 H1_20 107.5 . . ?
C2_20 C1_20 H1_20 107.5 . . ?
P1 C1_20 H1_20 107.5 . . ?
C3_20 C2_20 C1_20 109.8(4) . . ?
C3_20 C2_20 H2A_20 109.7 . . ?
C1_20 C2_20 H2A_20 109.7 . . ?
C3_20 C2_20 H2B_20 109.7 . . ?
C1_20 C2_20 H2B_20 109.7 . . ?
H2A_20 C2_20 H2B_20 108.2 . . ?
C4_20 C3_20 C2_20 112.2(4) . . ?
C4_20 C3_20 H3A_20 109.2 . . ?
C2_20 C3_20 H3A_20 109.2 . . ?
C4_20 C3_20 H3B_20 109.2 . . ?
C2_20 C3_20 H3B_20 109.2 . . ?
H3A_20 C3_20 H3B_20 107.9 . . ?
C5_20 C4_20 C3_20 111.6(4) . . ?
C5_20 C4_20 H4A_20 109.3 . . ?
C3_20 C4_20 H4A_20 109.3 . . ?
C5_20 C4_20 H4B_20 109.3 . . ?
C3_20 C4_20 H4B_20 109.3 . . ?
H4A_20 C4_20 H4B_20 108.0 . . ?
C4_20 C5_20 C6_20 110.6(4) . . ?
C4_20 C5_20 H5A_20 109.5 . . ?
C6_20 C5_20 H5A_20 109.5 . . ?
C4_20 C5_20 H5B_20 109.5 . . ?
C6_20 C5_20 H5B_20 109.5 . . ?
H5A_20 C5_20 H5B_20 108.1 . . ?
C1_20 C6_20 C5_20 110.9(3) . . ?
C1_20 C6_20 H6A_20 109.5 . . ?
C5_20 C6_20 H6A_20 109.5 . . ?
C1_20 C6_20 H6B_20 109.5 . . ?
C5_20 C6_20 H6B_20 109.5 . . ?
H6A_20 C6_20 H6B_20 108.1 . . ?
C2_21 C1_21 C6_21 110.8(4) . . ?
C2_21 C1_21 P2 112.9(3) . . ?
C6_21 C1_21 P2 112.7(3) . . ?
C2_21 C1_21 H1_21 106.7 . . ?
C6_21 C1_21 H1_21 106.7 . . ?
P2 C1_21 H1_21 106.7 . . ?
C1_21 C2_21 C3_21 110.4(4) . . ?
C1_21 C2_21 H2A_21 109.6 . . ?
C3_21 C2_21 H2A_21 109.6 . . ?
C1_21 C2_21 H2B_21 109.6 . . ?
C3_21 C2_21 H2B_21 109.6 . . ?
H2A_21 C2_21 H2B_21 108.1 . . ?
C4_21 C3_21 C2_21 111.8(4) . . ?
C4_21 C3_21 H3A_21 109.3 . . ?
C2_21 C3_21 H3A_21 109.3 . . ?
C4_21 C3_21 H3B_21 109.3 . . ?
C2_21 C3_21 H3B_21 109.3 . . ?
H3A_21 C3_21 H3B_21 107.9 . . ?
C5_21 C4_21 C3_21 110.6(4) . . ?
C5_21 C4_21 H4A_21 109.5 . . ?
C3_21 C4_21 H4A_21 109.5 . . ?
C5_21 C4_21 H4B_21 109.5 . . ?
C3_21 C4_21 H4B_21 109.5 . . ?
H4A_21 C4_21 H4B_21 108.1 . . ?
C4_21 C5_21 C6_21 111.8(4) . . ?
C4_21 C5_21 H5A_21 109.3 . . ?
C6_21 C5_21 H5A_21 109.3 . . ?
C4_21 C5_21 H5B_21 109.3 . . ?
C6_21 C5_21 H5B_21 109.3 . . ?
H5A_21 C5_21 H5B_21 107.9 . . ?
C5_21 C6_21 C1_21 111.8(4) . . ?
C5_21 C6_21 H6A_21 109.3 . . ?
C1_21 C6_21 H6A_21 109.3 . . ?
C5_21 C6_21 H6B_21 109.3 . . ?
C1_21 C6_21 H6B_21 109.3 . . ?
H6A_21 C6_21 H6B_21 107.9 . . ?
C6_22 C1_22 C2_22 110.2(3) . . ?
C6_22 C1_22 P2 112.3(3) . . ?
C2_22 C1_22 P2 109.9(3) . . ?
C6_22 C1_22 H1_22 108.1 . . ?
C2_22 C1_22 H1_22 108.1 . . ?
P2 C1_22 H1_22 108.1 . . ?
C3_22 C2_22 C1_22 111.0(4) . . ?
C3_22 C2_22 H2A_22 109.4 . . ?
C1_22 C2_22 H2A_22 109.4 . . ?
C3_22 C2_22 H2B_22 109.4 . . ?
C1_22 C2_22 H2B_22 109.4 . . ?
H2A_22 C2_22 H2B_22 108.0 . . ?
C4_22 C3_22 C2_22 111.3(4) . . ?
C4_22 C3_22 H3A_22 109.4 . . ?
C2_22 C3_22 H3A_22 109.4 . . ?
C4_22 C3_22 H3B_22 109.4 . . ?
C2_22 C3_22 H3B_22 109.4 . . ?
H3A_22 C3_22 H3B_22 108.0 . . ?
C3_22 C4_22 C5_22 111.5(4) . . ?
C3_22 C4_22 H4A_22 109.3 . . ?
C5_22 C4_22 H4A_22 109.3 . . ?
C3_22 C4_22 H4B_22 109.3 . . ?
C5_22 C4_22 H4B_22 109.3 . . ?
H4A_22 C4_22 H4B_22 108.0 . . ?
C6_22 C5_22 C4_22 111.1(4) . . ?
C6_22 C5_22 H5A_22 109.4 . . ?
C4_22 C5_22 H5A_22 109.4 . . ?
C6_22 C5_22 H5B_22 109.4 . . ?
C4_22 C5_22 H5B_22 109.4 . . ?
H5A_22 C5_22 H5B_22 108.0 . . ?
C5_22 C6_22 C1_22 110.7(4) . . ?
C5_22 C6_22 H6A_22 109.5 . . ?
C1_22 C6_22 H6A_22 109.5 . . ?
C5_22 C6_22 H6B_22 109.5 . . ?
C1_22 C6_22 H6B_22 109.5 . . ?
H6A_22 C6_22 H6B_22 108.1 . . ?
C2_23 C1_23 C6_23 110.9(4) . . ?
C2_23 C1_23 P1 113.7(3) . . ?
C6_23 C1_23 P1 112.2(3) . . ?
C2_23 C1_23 H1_23 106.5 . . ?
C6_23 C1_23 H1_23 106.5 . . ?
P1 C1_23 H1_23 106.5 . . ?
C3_23 C2_23 C1_23 110.6(4) . . ?
C3_23 C2_23 H2A_23 109.5 . . ?
C1_23 C2_23 H2A_23 109.5 . . ?
C3_23 C2_23 H2B_23 109.5 . . ?
C1_23 C2_23 H2B_23 109.5 . . ?
H2A_23 C2_23 H2B_23 108.1 . . ?
C4_23 C3_23 C2_23 111.5(4) . . ?
C4_23 C3_23 H3A_23 109.3 . . ?
C2_23 C3_23 H3A_23 109.3 . . ?
C4_23 C3_23 H3B_23 109.3 . . ?
C2_23 C3_23 H3B_23 109.3 . . ?
H3A_23 C3_23 H3B_23 108.0 . . ?
C3_23 C4_23 C5_23 111.0(4) . . ?
C3_23 C4_23 H4A_23 109.4 . . ?
C5_23 C4_23 H4A_23 109.4 . . ?
C3_23 C4_23 H4B_23 109.4 . . ?
C5_23 C4_23 H4B_23 109.4 . . ?
H4A_23 C4_23 H4B_23 108.0 . . ?
C4_23 C5_23 C6_23 112.5(4) . . ?
C4_23 C5_23 H5A_23 109.1 . . ?
C6_23 C5_23 H5A_23 109.1 . . ?
C4_23 C5_23 H5B_23 109.1 . . ?
C6_23 C5_23 H5B_23 109.1 . . ?
H5A_23 C5_23 H5B_23 107.8 . . ?
C5_23 C6_23 C1_23 111.0(3) . . ?
C5_23 C6_23 H6A_23 109.4 . . ?
C1_23 C6_23 H6A_23 109.4 . . ?
C5_23 C6_23 H6B_23 109.4 . . ?
C1_23 C6_23 H6B_23 109.4 . . ?
H6A_23 C6_23 H6B_23 108.0 . . ?
C2_24 C1_24 C6_24 110.9(3) . . ?
C2_24 C1_24 P4 115.2(4) . . ?
C6_24 C1_24 P4 109.3(3) . . ?
C2_24 C1_24 H1_24 107.0 . . ?
C6_24 C1_24 H1_24 107.0 . . ?
P4 C1_24 H1_24 107.0 . . ?
C1_24 C2_24 C3_24 110.1(4) . . ?
C1_24 C2_24 H2A_24 109.6 . . ?
C3_24 C2_24 H2A_24 109.6 . . ?
C1_24 C2_24 H2B_24 109.6 . . ?
C3_24 C2_24 H2B_24 109.6 . . ?
H2A_24 C2_24 H2B_24 108.1 . . ?
C4_24 C3_24 C2_24 112.2(4) . . ?
C4_24 C3_24 H3A_24 109.2 . . ?
C2_24 C3_24 H3A_24 109.2 . . ?
C4_24 C3_24 H3B_24 109.2 . . ?
C2_24 C3_24 H3B_24 109.2 . . ?
H3A_24 C3_24 H3B_24 107.9 . . ?
C5_24 C4_24 C3_24 111.0(4) . . ?
C5_24 C4_24 H4A_24 109.4 . . ?
C3_24 C4_24 H4A_24 109.4 . . ?
C5_24 C4_24 H4B_24 109.4 . . ?
C3_24 C4_24 H4B_24 109.4 . . ?
H4A_24 C4_24 H4B_24 108.0 . . ?
C4_24 C5_24 C6_24 110.6(5) . . ?
C4_24 C5_24 H5A_24 109.5 . . ?
C6_24 C5_24 H5A_24 109.5 . . ?
C4_24 C5_24 H5B_24 109.5 . . ?
C6_24 C5_24 H5B_24 109.5 . . ?
H5A_24 C5_24 H5B_24 108.1 . . ?
C5_24 C6_24 C1_24 110.7(4) . . ?
C5_24 C6_24 H6A_24 109.5 . . ?
C1_24 C6_24 H6A_24 109.5 . . ?
C5_24 C6_24 H6B_24 109.5 . . ?
C1_24 C6_24 H6B_24 109.5 . . ?
H6A_24 C6_24 H6B_24 108.1 . . ?
C6_25 C1_25 C2_25 111.0(4) . . ?
C6_25 C1_25 P4 111.6(3) . . ?
C2_25 C1_25 P4 113.6(3) . . ?
C6_25 C1_25 H1_25 106.7 . . ?
C2_25 C1_25 H1_25 106.7 . . ?
P4 C1_25 H1_25 106.7 . . ?
C3_25 C2_25 C1_25 110.6(4) . . ?
C3_25 C2_25 H2A_25 109.5 . . ?
C1_25 C2_25 H2A_25 109.5 . . ?
C3_25 C2_25 H2B_25 109.5 . . ?
C1_25 C2_25 H2B_25 109.5 . . ?
H2A_25 C2_25 H2B_25 108.1 . . ?
C4_25 C3_25 C2_25 110.5(4) . . ?
C4_25 C3_25 H3A_25 109.5 . . ?
C2_25 C3_25 H3A_25 109.5 . . ?
C4_25 C3_25 H3B_25 109.5 . . ?
C2_25 C3_25 H3B_25 109.5 . . ?
H3A_25 C3_25 H3B_25 108.1 . . ?
C5_25 C4_25 C3_25 110.7(5) . . ?
C5_25 C4_25 H4A_25 109.5 . . ?
C3_25 C4_25 H4A_25 109.5 . . ?
C5_25 C4_25 H4B_25 109.5 . . ?
C3_25 C4_25 H4B_25 109.5 . . ?
H4A_25 C4_25 H4B_25 108.1 . . ?
C6_25 C5_25 C4_25 111.7(4) . . ?
C6_25 C5_25 H5A_25 109.3 . . ?
C4_25 C5_25 H5A_25 109.3 . . ?
C6_25 C5_25 H5B_25 109.3 . . ?
C4_25 C5_25 H5B_25 109.3 . . ?
H5A_25 C5_25 H5B_25 108.0 . . ?
C5_25 C6_25 C1_25 110.6(4) . . ?
C5_25 C6_25 H6A_25 109.5 . . ?
C1_25 C6_25 H6A_25 109.5 . . ?
C5_25 C6_25 H6B_25 109.5 . . ?
C1_25 C6_25 H6B_25 109.5 . . ?
H6A_25 C6_25 H6B_25 108.1 . . ?
C6_26 C1_26 C2_26 111.3(4) . . ?
C6_26 C1_26 P3 113.6(4) . . ?
C2_26 C1_26 P3 111.0(3) . . ?
C6_26 C1_26 H1_26 106.8 . . ?
C2_26 C1_26 H1_26 106.8 . . ?
P3 C1_26 H1_26 106.8 . . ?
C3_26 C2_26 C1_26 111.3(4) . . ?
C3_26 C2_26 H2A_26 109.4 . . ?
C1_26 C2_26 H2A_26 109.4 . . ?
C3_26 C2_26 H2B_26 109.4 . . ?
C1_26 C2_26 H2B_26 109.4 . . ?
H2A_26 C2_26 H2B_26 108.0 . . ?
C4_26 C3_26 C2_26 111.3(5) . . ?
C4_26 C3_26 H3A_26 109.4 . . ?
C2_26 C3_26 H3A_26 109.4 . . ?
C4_26 C3_26 H3B_26 109.4 . . ?
C2_26 C3_26 H3B_26 109.4 . . ?
H3A_26 C3_26 H3B_26 108.0 . . ?
C3_26 C4_26 C5_26 111.7(4) . . ?
C3_26 C4_26 H4A_26 109.3 . . ?
C5_26 C4_26 H4A_26 109.3 . . ?
C3_26 C4_26 H4B_26 109.3 . . ?
C5_26 C4_26 H4B_26 109.3 . . ?
H4A_26 C4_26 H4B_26 107.9 . . ?
C4_26 C5_26 C6_26 111.6(4) . . ?
C4_26 C5_26 H5A_26 109.3 . . ?
C6_26 C5_26 H5A_26 109.3 . . ?
C4_26 C5_26 H5B_26 109.3 . . ?
C6_26 C5_26 H5B_26 109.3 . . ?
H5A_26 C5_26 H5B_26 108.0 . . ?
C1_26 C6_26 C5_26 110.2(5) . . ?
C1_26 C6_26 H6A_26 109.6 . . ?
C5_26 C6_26 H6A_26 109.6 . . ?
C1_26 C6_26 H6B_26 109.6 . . ?
C5_26 C6_26 H6B_26 109.6 . . ?
H6A_26 C6_26 H6B_26 108.1 . . ?
C6_27 C1_27 C2_27 110.1(4) . . ?
C6_27 C1_27 P3 114.8(3) . . ?
C2_27 C1_27 P3 114.9(3) . . ?
C6_27 C1_27 H1_27 105.3 . . ?
C2_27 C1_27 H1_27 105.3 . . ?
P3 C1_27 H1_27 105.3 . . ?
C3_27 C2_27 C1_27 110.1(4) . . ?
C3_27 C2_27 H2A_27 109.6 . . ?
C1_27 C2_27 H2A_27 109.6 . . ?
C3_27 C2_27 H2B_27 109.6 . . ?
C1_27 C2_27 H2B_27 109.6 . . ?
H2A_27 C2_27 H2B_27 108.2 . . ?
C4_27 C3_27 C2_27 112.2(4) . . ?
C4_27 C3_27 H3A_27 109.2 . . ?
C2_27 C3_27 H3A_27 109.2 . . ?
C4_27 C3_27 H3B_27 109.2 . . ?
C2_27 C3_27 H3B_27 109.2 . . ?
H3A_27 C3_27 H3B_27 107.9 . . ?
C3_27 C4_27 C5_27 111.4(5) . . ?
C3_27 C4_27 H4A_27 109.4 . . ?
C5_27 C4_27 H4A_27 109.4 . . ?
C3_27 C4_27 H4B_27 109.4 . . ?
C5_27 C4_27 H4B_27 109.4 . . ?
H4A_27 C4_27 H4B_27 108.0 . . ?
C4_27 C5_27 C6_27 110.9(4) . . ?
C4_27 C5_27 H5A_27 109.5 . . ?
C6_27 C5_27 H5A_27 109.5 . . ?
C4_27 C5_27 H5B_27 109.5 . . ?
C6_27 C5_27 H5B_27 109.5 . . ?
H5A_27 C5_27 H5B_27 108.0 . . ?
C1_27 C6_27 C5_27 110.0(4) . . ?
C1_27 C6_27 H6A_27 109.7 . . ?
C5_27 C6_27 H6A_27 109.7 . . ?
C1_27 C6_27 H6B_27 109.7 . . ?
C5_27 C6_27 H6B_27 109.7 . . ?
H6A_27 C6_27 H6B_27 108.2 . . ?
C1_18 O1_18 Al2 156(2) . . ?
O1_18 C1_18 C4_18 114.3(16) . . ?
O1_18 C1_18 C3_18 114.1(16) . . ?
C4_18 C1_18 C3_18 103.4(11) . . ?
O1_18 C1_18 C2_18 110.3(16) . . ?
C4_18 C1_18 C2_18 109.1(12) . . ?
C3_18 C1_18 C2_18 105.1(12) . . ?
F3_18 C2_18 F2_18 106.0(17) . . ?
F3_18 C2_18 F1_18 110.1(16) . . ?
F2_18 C2_18 F1_18 109.6(17) . . ?
F3_18 C2_18 C1_18 110.0(15) . . ?
F2_18 C2_18 C1_18 110.2(17) . . ?
F1_18 C2_18 C1_18 110.8(14) . . ?
F6_18 C3_18 F4_18 110.6(17) . . ?
F6_18 C3_18 F5_18 107.8(17) . . ?
F4_18 C3_18 F5_18 109.6(16) . . ?
F6_18 C3_18 C1_18 107.9(15) . . ?
F4_18 C3_18 C1_18 110.1(14) . . ?
F5_18 C3_18 C1_18 110.8(14) . . ?
F7_18 C4_18 F9_18 108.5(17) . . ?
F7_18 C4_18 F8_18 108.5(18) . . ?
F9_18 C4_18 F8_18 107.1(17) . . ?
F7_18 C4_18 C1_18 110.9(16) . . ?
F9_18 C4_18 C1_18 111.4(14) . . ?
F8_18 C4_18 C1_18 110.3(14) . . ?

loop_
_geom_torsion_atom_site_label_1
_geom_torsion_atom_site_label_2
_geom_torsion_atom_site_label_3
_geom_torsion_atom_site_label_4
_geom_torsion
_geom_torsion_site_symmetry_1
_geom_torsion_site_symmetry_2
_geom_torsion_site_symmetry_3
_geom_torsion_site_symmetry_4
_geom_torsion_publ_flag
Ga1 Ga2 O1 C1 -177.6(3) . . . . ?
P3 Ga2 O1 C1 -43.2(4) . . . . ?
P4 Ga2 O1 C1 47.7(4) . . . . ?
Ga2 O1 C1 C2 140.0(4) . . . . ?
C1_20 P1 C3 C4 93.7(3) . . . . ?
C1_23 P1 C3 C4 -153.1(3) . . . . ?
Ga1 P1 C3 C4 -26.6(3) . . . . ?
P1 C3 C4 P2 44.6(4) . . . . ?
C1_22 P2 C4 C3 86.0(3) . . . . ?
C1_21 P2 C4 C3 -161.1(3) . . . . ?
Ga1 P2 C4 C3 -37.9(3) . . . . ?
C1_26 P3 C5 C6 164.7(4) . . . . ?
C1_27 P3 C5 C6 -81.5(4) . . . . ?
Ga2 P3 C5 C6 43.6(4) . . . . ?
P3 C5 C6 P4 -59.5(4) . . . . ?
C1_24 P4 C6 C5 -74.9(3) . . . . ?
C1_25 P4 C6 C5 169.6(3) . . . . ?
Ga2 P4 C6 C5 41.7(3) . . . . ?
O1_12 Al2 O1_1 C1_1 31.7(10) . . . . ?
O1_3 Al2 O1_1 C1_1 -90.9(10) . . . . ?
O1_4 Al2 O1_1 C1_1 158.9(9) . . . . ?
Al2 O1_1 C1_1 C2_1 60.4(11) . . . . ?
Al2 O1_1 C1_1 C3_1 -178.2(7) . . . . ?
Al2 O1_1 C1_1 C4_1 -61.2(11) . . . . ?
O1_1 C1_1 C2_1 F1_1 -44.0(9) . . . . ?
C3_1 C1_1 C2_1 F1_1 -164.0(6) . . . . ?
C4_1 C1_1 C2_1 F1_1 78.8(8) . . . . ?
O1_1 C1_1 C2_1 F3_1 73.9(10) . . . . ?
C3_1 C1_1 C2_1 F3_1 -46.1(10) . . . . ?
C4_1 C1_1 C2_1 F3_1 -163.3(8) . . . . ?
O1_1 C1_1 C2_1 F2_1 -166.0(7) . . . . ?
C3_1 C1_1 C2_1 F2_1 74.0(8) . . . . ?
C4_1 C1_1 C2_1 F2_1 -43.2(9) . . . . ?
O1_1 C1_1 C3_1 F5_1 -42.9(9) . . . . ?
C2_1 C1_1 C3_1 F5_1 79.7(8) . . . . ?
C4_1 C1_1 C3_1 F5_1 -162.2(6) . . . . ?
O1_1 C1_1 C3_1 F6_1 -164.0(7) . . . . ?
C2_1 C1_1 C3_1 F6_1 -41.4(9) . . . . ?
C4_1 C1_1 C3_1 F6_1 76.7(8) . . . . ?
O1_1 C1_1 C3_1 F4_1 75.8(8) . . . . ?
C2_1 C1_1 C3_1 F4_1 -161.6(6) . . . . ?
C4_1 C1_1 C3_1 F4_1 -43.5(8) . . . . ?
O1_1 C1_1 C4_1 F7_1 -36.1(9) . . . . ?
C2_1 C1_1 C4_1 F7_1 -159.8(7) . . . . ?
C3_1 C1_1 C4_1 F7_1 81.1(8) . . . . ?
O1_1 C1_1 C4_1 F9_1 83.1(8) . . . . ?
C2_1 C1_1 C4_1 F9_1 -40.5(8) . . . . ?
C3_1 C1_1 C4_1 F9_1 -159.7(6) . . . . ?
O1_1 C1_1 C4_1 F8_1 -157.8(7) . . . . ?
C2_1 C1_1 C4_1 F8_1 78.5(8) . . . . ?
C3_1 C1_1 C4_1 F8_1 -40.6(8) . . . . ?
O1_13 Al2 O1_2 C1_2 -70.3(17) . . . . ?
O1_19 Al2 O1_2 C1_2 169.7(18) . . . . ?
O1_11 Al2 O1_2 C1_2 44.7(17) . . . . ?
Al2 O1_2 C1_2 C4_2 172.0(13) . . . . ?
Al2 O1_2 C1_2 C3_2 52.2(18) . . . . ?
Al2 O1_2 C1_2 C2_2 -68.3(17) . . . . ?
O1_2 C1_2 C2_2 F2_2 -161.5(9) . . . . ?
C4_2 C1_2 C2_2 F2_2 -41.0(10) . . . . ?
C3_2 C1_2 C2_2 F2_2 77.6(9) . . . . ?
O1_2 C1_2 C2_2 F1_2 -42.1(10) . . . . ?
C4_2 C1_2 C2_2 F1_2 78.4(9) . . . . ?
C3_2 C1_2 C2_2 F1_2 -163.1(7) . . . . ?
O1_2 C1_2 C2_2 F3_2 77.9(9) . . . . ?
C4_2 C1_2 C2_2 F3_2 -161.6(7) . . . . ?
C3_2 C1_2 C2_2 F3_2 -43.1(9) . . . . ?
O1_2 C1_2 C3_2 F4_2 74.1(10) . . . . ?
C4_2 C1_2 C3_2 F4_2 -46.2(10) . . . . ?
C2_2 C1_2 C3_2 F4_2 -164.6(8) . . . . ?
O1_2 C1_2 C3_2 F5_2 -45.5(10) . . . . ?
C4_2 C1_2 C3_2 F5_2 -165.8(7) . . . . ?
C2_2 C1_2 C3_2 F5_2 75.8(8) . . . . ?
O1_2 C1_2 C3_2 F6_2 -162.0(8) . . . . ?
C4_2 C1_2 C3_2 F6_2 77.6(9) . . . . ?
C2_2 C1_2 C3_2 F6_2 -40.8(10) . . . . ?
O1_2 C1_2 C4_2 F7_2 -44.6(10) . . . . ?
C3_2 C1_2 C4_2 F7_2 75.8(9) . . . . ?
C2_2 C1_2 C4_2 F7_2 -165.4(7) . . . . ?
O1_2 C1_2 C4_2 F9_2 72.3(12) . . . . ?
C3_2 C1_2 C4_2 F9_2 -167.3(10) . . . . ?
C2_2 C1_2 C4_2 F9_2 -48.5(11) . . . . ?
O1_2 C1_2 C4_2 F8_2 -164.0(8) . . . . ?
C3_2 C1_2 C4_2 F8_2 -43.6(9) . . . . ?
C2_2 C1_2 C4_2 F8_2 75.2(9) . . . . ?
O1_12 Al2 O1_3 C1_3 154.5(14) . . . . ?
O1_1 Al2 O1_3 C1_3 -83.9(14) . . . . ?
O1_4 Al2 O1_3 C1_3 28.3(15) . . . . ?
Al2 O1_3 C1_3 C3_3 -176.5(11) . . . . ?
Al2 O1_3 C1_3 C4_3 -52.8(17) . . . . ?
Al2 O1_3 C1_3 C2_3 65.8(15) . . . . ?
O1_3 C1_3 C2_3 F1_3 -44.1(9) . . . . ?
C3_3 C1_3 C2_3 F1_3 -164.4(7) . . . . ?
C4_3 C1_3 C2_3 F1_3 78.1(8) . . . . ?
O1_3 C1_3 C2_3 F3_3 76.5(8) . . . . ?
C3_3 C1_3 C2_3 F3_3 -43.9(9) . . . . ?
C4_3 C1_3 C2_3 F3_3 -161.4(7) . . . . ?
O1_3 C1_3 C2_3 F2_3 -165.2(7) . . . . ?
C3_3 C1_3 C2_3 F2_3 74.4(8) . . . . ?
C4_3 C1_3 C2_3 F2_3 -43.1(9) . . . . ?
O1_3 C1_3 C3_3 F5_3 -38.1(10) . . . . ?
C4_3 C1_3 C3_3 F5_3 -163.5(8) . . . . ?
C2_3 C1_3 C3_3 F5_3 80.8(9) . . . . ?
O1_3 C1_3 C3_3 F6_3 -158.4(8) . . . . ?
C4_3 C1_3 C3_3 F6_3 76.2(9) . . . . ?
C2_3 C1_3 C3_3 F6_3 -39.5(10) . . . . ?
O1_3 C1_3 C3_3 F4_3 79.3(9) . . . . ?
C4_3 C1_3 C3_3 F4_3 -46.1(9) . . . . ?
C2_3 C1_3 C3_3 F4_3 -161.9(7) . . . . ?
O1_3 C1_3 C4_3 F7_3 -43.7(10) . . . . ?
C3_3 C1_3 C4_3 F7_3 80.9(9) . . . . ?
C2_3 C1_3 C4_3 F7_3 -163.3(7) . . . . ?
O1_3 C1_3 C4_3 F9_3 80.7(9) . . . . ?
C3_3 C1_3 C4_3 F9_3 -154.8(7) . . . . ?
C2_3 C1_3 C4_3 F9_3 -39.0(9) . . . . ?
O1_3 C1_3 C4_3 F8_3 -159.7(8) . . . . ?
C3_3 C1_3 C4_3 F8_3 -35.2(10) . . . . ?
C2_3 C1_3 C4_3 F8_3 80.6(9) . . . . ?
O1_12 Al2 O1_4 C1_4 77.6(14) . . . . ?
O1_1 Al2 O1_4 C1_4 -44.9(14) . . . . ?
O1_3 Al2 O1_4 C1_4 -160.2(13) . . . . ?
Al2 O1_4 C1_4 C2_4 104.5(13) . . . . ?
Al2 O1_4 C1_4 C3_4 -137.0(12) . . . . ?
Al2 O1_4 C1_4 C4_4 -44.5(19) . . . . ?
O1_4 C1_4 C2_4 F1_4 77.4(10) . . . . ?
C3_4 C1_4 C2_4 F1_4 -40.9(10) . . . . ?
C4_4 C1_4 C2_4 F1_4 -127.6(9) . . . . ?
O1_4 C1_4 C2_4 F3_4 -41.8(11) . . . . ?
C3_4 C1_4 C2_4 F3_4 -160.1(8) . . . . ?
C4_4 C1_4 C2_4 F3_4 113.2(9) . . . . ?
O1_4 C1_4 C2_4 F2_4 -160.4(9) . . . . ?
C3_4 C1_4 C2_4 F2_4 81.3(11) . . . . ?
C4_4 C1_4 C2_4 F2_4 -5.5(12) . . . . ?
O1_4 C1_4 C3_4 F5_4 -42.2(11) . . . . ?
C2_4 C1_4 C3_4 F5_4 75.8(10) . . . . ?
C4_4 C1_4 C3_4 F5_4 -172.5(9) . . . . ?
O1_4 C1_4 C3_4 F4_4 79.8(9) . . . . ?
C2_4 C1_4 C3_4 F4_4 -162.3(8) . . . . ?
C4_4 C1_4 C3_4 F4_4 -50.5(8) . . . . ?
O1_4 C1_4 C3_4 F6_4 -165.0(9) . . . . ?
C2_4 C1_4 C3_4 F6_4 -47.1(11) . . . . ?
C4_4 C1_4 C3_4 F6_4 64.7(9) . . . . ?
O1_4 C1_4 C4_4 F9_4 81.2(12) . . . . ?
C2_4 C1_4 C4_4 F9_4 -66.5(10) . . . . ?
C3_4 C1_4 C4_4 F9_4 -172.9(8) . . . . ?
O1_4 C1_4 C4_4 F8_4 -162.5(10) . . . . ?
C2_4 C1_4 C4_4 F8_4 49.8(10) . . . . ?
C3_4 C1_4 C4_4 F8_4 -56.6(8) . . . . ?
O1_4 C1_4 C4_4 F7_4 -42.5(15) . . . . ?
C2_4 C1_4 C4_4 F7_4 169.8(8) . . . . ?
C3_4 C1_4 C4_4 F7_4 63.4(9) . . . . ?
O1_6 Al1 O1_5 C1_5 -39.4(7) . . . . ?
O1_7 Al1 O1_5 C1_5 84.6(10) . . . . ?
O1_8 Al1 O1_5 C1_5 -159.9(7) . . . . ?
Al1 O1_5 C1_5 C3_5 59.4(8) . . . . ?
Al1 O1_5 C1_5 C4_5 -179.8(5) . . . . ?
Al1 O1_5 C1_5 C2_5 -61.3(8) . . . . ?
O1_5 C1_5 C2_5 F2_5 167.8(4) . . . . ?
C3_5 C1_5 C2_5 F2_5 45.1(5) . . . . ?
C4_5 C1_5 C2_5 F2_5 -74.8(5) . . . . ?
O1_5 C1_5 C2_5 F1_5 -69.3(5) . . . . ?
C3_5 C1_5 C2_5 F1_5 168.0(4) . . . . ?
C4_5 C1_5 C2_5 F1_5 48.1(5) . . . . ?
O1_5 C1_5 C2_5 F3_5 48.1(6) . . . . ?
C3_5 C1_5 C2_5 F3_5 -74.5(5) . . . . ?
C4_5 C1_5 C2_5 F3_5 165.5(4) . . . . ?
O1_5 C1_5 C3_5 F4_5 41.7(6) . . . . ?
C4_5 C1_5 C3_5 F4_5 -77.8(5) . . . . ?
C2_5 C1_5 C3_5 F4_5 162.4(4) . . . . ?
O1_5 C1_5 C3_5 F6_5 161.9(5) . . . . ?
C4_5 C1_5 C3_5 F6_5 42.4(6) . . . . ?
C2_5 C1_5 C3_5 F6_5 -77.3(6) . . . . ?
O1_5 C1_5 C3_5 F5_5 -78.7(5) . . . . ?
C4_5 C1_5 C3_5 F5_5 161.7(4) . . . . ?
C2_5 C1_5 C3_5 F5_5 42.0(5) . . . . ?
O1_5 C1_5 C4_5 F7_5 -75.2(6) . . . . ?
C3_5 C1_5 C4_5 F7_5 47.1(6) . . . . ?
C2_5 C1_5 C4_5 F7_5 166.5(5) . . . . ?
O1_5 C1_5 C4_5 F9_5 44.5(6) . . . . ?
C3_5 C1_5 C4_5 F9_5 166.8(4) . . . . ?
C2_5 C1_5 C4_5 F9_5 -73.8(5) . . . . ?
O1_5 C1_5 C4_5 F8_5 162.7(5) . . . . ?
C3_5 C1_5 C4_5 F8_5 -75.0(6) . . . . ?
C2_5 C1_5 C4_5 F8_5 44.4(7) . . . . ?
O1_5 Al1 O1_6 C1_6 165.5(9) . . . . ?
O1_7 Al1 O1_6 C1_6 39.9(12) . . . . ?
O1_8 Al1 O1_6 C1_6 -80.5(9) . . . . ?
Al1 O1_6 C1_6 C2_6 -68.4(10) . . . . ?
Al1 O1_6 C1_6 C3_6 52.6(10) . . . . ?
Al1 O1_6 C1_6 C4_6 171.9(7) . . . . ?
O1_6 C1_6 C2_6 F3_6 77.8(7) . . . . ?
C3_6 C1_6 C2_6 F3_6 -43.9(7) . . . . ?
C4_6 C1_6 C2_6 F3_6 -164.5(6) . . . . ?
O1_6 C1_6 C2_6 F1_6 -40.4(7) . . . . ?
C3_6 C1_6 C2_6 F1_6 -162.2(5) . . . . ?
C4_6 C1_6 C2_6 F1_6 77.3(6) . . . . ?
O1_6 C1_6 C2_6 F2_6 -161.1(5) . . . . ?
C3_6 C1_6 C2_6 F2_6 77.2(6) . . . . ?
C4_6 C1_6 C2_6 F2_6 -43.4(7) . . . . ?
O1_6 C1_6 C3_6 F4_6 73.8(6) . . . . ?
C2_6 C1_6 C3_6 F4_6 -164.5(5) . . . . ?
C4_6 C1_6 C3_6 F4_6 -43.7(6) . . . . ?
O1_6 C1_6 C3_6 F6_6 -165.1(5) . . . . ?
C2_6 C1_6 C3_6 F6_6 -43.4(6) . . . . ?
C4_6 C1_6 C3_6 F6_6 77.3(6) . . . . ?
O1_6 C1_6 C3_6 F5_6 -45.4(7) . . . . ?
C2_6 C1_6 C3_6 F5_6 76.4(6) . . . . ?
C4_6 C1_6 C3_6 F5_6 -162.9(5) . . . . ?
O1_6 C1_6 C4_6 F7_6 -43.7(7) . . . . ?
C2_6 C1_6 C4_6 F7_6 -163.6(5) . . . . ?
C3_6 C1_6 C4_6 F7_6 76.1(6) . . . . ?
O1_6 C1_6 C4_6 F9_6 77.7(7) . . . . ?
C2_6 C1_6 C4_6 F9_6 -42.2(7) . . . . ?
C3_6 C1_6 C4_6 F9_6 -162.5(5) . . . . ?
O1_6 C1_6 C4_6 F8_6 -162.9(6) . . . . ?
C2_6 C1_6 C4_6 F8_6 77.2(7) . . . . ?
C3_6 C1_6 C4_6 F8_6 -43.1(7) . . . . ?
O1_6 Al1 O1_7 C1_7 -163(2) . . . . ?
O1_5 Al1 O1_7 C1_7 76(3) . . . . ?
O1_8 Al1 O1_7 C1_7 -38(3) . . . . ?
Al1 O1_7 C1_7 C3_7 -168(2) . . . . ?
Al1 O1_7 C1_7 C4_7 -47(3) . . . . ?
Al1 O1_7 C1_7 C2_7 75(3) . . . . ?
O1_7 C1_7 C2_7 F3_7 34.7(15) . . . . ?
C3_7 C1_7 C2_7 F3_7 -82.1(13) . . . . ?
C4_7 C1_7 C2_7 F3_7 159.9(11) . . . . ?
O1_7 C1_7 C2_7 F2_7 155.6(12) . . . . ?
C3_7 C1_7 C2_7 F2_7 38.8(12) . . . . ?
C4_7 C1_7 C2_7 F2_7 -79.2(12) . . . . ?
O1_7 C1_7 C2_7 F1_7 -83.0(13) . . . . ?
C3_7 C1_7 C2_7 F1_7 160.2(9) . . . . ?
C4_7 C1_7 C2_7 F1_7 42.2(11) . . . . ?
O1_7 C1_7 C3_7 F5_7 -70.4(14) . . . . ?
C4_7 C1_7 C3_7 F5_7 165.4(11) . . . . ?
C2_7 C1_7 C3_7 F5_7 47.2(12) . . . . ?
O1_7 C1_7 C3_7 F4_7 51.3(15) . . . . ?
C4_7 C1_7 C3_7 F4_7 -72.9(13) . . . . ?
C2_7 C1_7 C3_7 F4_7 168.9(12) . . . . ?
O1_7 C1_7 C3_7 F6_7 167.8(13) . . . . ?
C4_7 C1_7 C3_7 F6_7 43.6(13) . . . . ?
C2_7 C1_7 C3_7 F6_7 -74.7(13) . . . . ?
O1_7 C1_7 C4_7 F8_7 164.4(15) . . . . ?
C3_7 C1_7 C4_7 F8_7 -75.2(13) . . . . ?
C2_7 C1_7 C4_7 F8_7 42.2(14) . . . . ?
O1_7 C1_7 C4_7 F7_7 -76.4(14) . . . . ?
C3_7 C1_7 C4_7 F7_7 43.9(11) . . . . ?
C2_7 C1_7 C4_7 F7_7 161.4(9) . . . . ?
O1_7 C1_7 C4_7 F9_7 44.5(17) . . . . ?
C3_7 C1_7 C4_7 F9_7 164.9(12) . . . . ?
C2_7 C1_7 C4_7 F9_7 -77.7(13) . . . . ?
O1_6 Al1 O1_8 C1_8 -74.2(11) . . . . ?
O1_5 Al1 O1_8 C1_8 41.1(12) . . . . ?
O1_7 Al1 O1_8 C1_8 162.2(12) . . . . ?
Al1 O1_8 C1_8 C3_8 146.4(10) . . . . ?
Al1 O1_8 C1_8 C2_8 24.7(14) . . . . ?
Al1 O1_8 C1_8 C4_8 -93.6(12) . . . . ?
O1_8 C1_8 C2_8 F3_8 45.2(8) . . . . ?
C3_8 C1_8 C2_8 F3_8 -77.8(8) . . . . ?
C4_8 C1_8 C2_8 F3_8 164.7(6) . . . . ?
O1_8 C1_8 C2_8 F1_8 -75.8(7) . . . . ?
C3_8 C1_8 C2_8 F1_8 161.2(6) . . . . ?
C4_8 C1_8 C2_8 F1_8 43.7(7) . . . . ?
O1_8 C1_8 C2_8 F2_8 163.8(6) . . . . ?
C3_8 C1_8 C2_8 F2_8 40.8(7) . . . . ?
C4_8 C1_8 C2_8 F2_8 -76.7(7) . . . . ?
O1_8 C1_8 C3_8 F4_8 43.4(9) . . . . ?
C2_8 C1_8 C3_8 F4_8 166.4(7) . . . . ?
C4_8 C1_8 C3_8 F4_8 -77.0(8) . . . . ?
O1_8 C1_8 C3_8 F5_8 -76.4(8) . . . . ?
C2_8 C1_8 C3_8 F5_8 46.6(7) . . . . ?
C4_8 C1_8 C3_8 F5_8 163.2(6) . . . . ?
O1_8 C1_8 C3_8 F6_8 164.0(7) . . . . ?
C2_8 C1_8 C3_8 F6_8 -73.0(8) . . . . ?
C4_8 C1_8 C3_8 F6_8 43.6(8) . . . . ?
O1_8 C1_8 C4_8 F7_8 -75.5(7) . . . . ?
C3_8 C1_8 C4_8 F7_8 46.1(8) . . . . ?
C2_8 C1_8 C4_8 F7_8 163.8(6) . . . . ?
O1_8 C1_8 C4_8 F8_8 163.6(6) . . . . ?
C3_8 C1_8 C4_8 F8_8 -74.8(7) . . . . ?
C2_8 C1_8 C4_8 F8_8 42.8(7) . . . . ?
O1_8 C1_8 C4_8 F9_8 41.1(8) . . . . ?
C3_8 C1_8 C4_8 F9_8 162.7(6) . . . . ?
C2_8 C1_8 C4_8 F9_8 -79.6(7) . . . . ?
O1_13 Al2 O1_11 C1_11 -49.3(12) . . . . ?
O1_19 Al2 O1_11 C1_11 75.2(16) . . . . ?
O1_2 Al2 O1_11 C1_11 -166.7(11) . . . . ?
Al2 O1_11 C1_11 C2_11 1.1(15) . . . . ?
Al2 O1_11 C1_11 C4_11 -119.9(11) . . . . ?
Al2 O1_11 C1_11 C3_11 120.6(10) . . . . ?
O1_11 C1_11 C2_11 F1_11 -164.8(8) . . . . ?
C4_11 C1_11 C2_11 F1_11 -44.6(10) . . . . ?
C3_11 C1_11 C2_11 F1_11 74.6(10) . . . . ?
O1_11 C1_11 C2_11 F2_11 -43.5(10) . . . . ?
C4_11 C1_11 C2_11 F2_11 76.7(9) . . . . ?
C3_11 C1_11 C2_11 F2_11 -164.2(7) . . . . ?
O1_11 C1_11 C2_11 F3_11 75.3(9) . . . . ?
C4_11 C1_11 C2_11 F3_11 -164.5(7) . . . . ?
C3_11 C1_11 C2_11 F3_11 -45.3(9) . . . . ?
O1_11 C1_11 C3_11 F4_11 -163.3(8) . . . . ?
C2_11 C1_11 C3_11 F4_11 -42.1(10) . . . . ?
C4_11 C1_11 C3_11 F4_11 77.5(9) . . . . ?
O1_11 C1_11 C3_11 F5_11 -42.0(11) . . . . ?
C2_11 C1_11 C3_11 F5_11 79.2(10) . . . . ?
C4_11 C1_11 C3_11 F5_11 -161.2(8) . . . . ?
O1_11 C1_11 C3_11 F6_11 76.4(9) . . . . ?
C2_11 C1_11 C3_11 F6_11 -162.5(8) . . . . ?
C4_11 C1_11 C3_11 F6_11 -42.8(10) . . . . ?
O1_11 C1_11 C4_11 F7_11 -44.8(10) . . . . ?
C2_11 C1_11 C4_11 F7_11 -166.3(7) . . . . ?
C3_11 C1_11 C4_11 F7_11 75.2(9) . . . . ?
O1_11 C1_11 C4_11 F9_11 72.9(11) . . . . ?
C2_11 C1_11 C4_11 F9_11 -48.7(12) . . . . ?
C3_11 C1_11 C4_11 F9_11 -167.1(10) . . . . ?
O1_11 C1_11 C4_11 F8_11 -165.4(8) . . . . ?
C2_11 C1_11 C4_11 F8_11 73.1(10) . . . . ?
C3_11 C1_11 C4_11 F8_11 -45.4(11) . . . . ?
O1_1 Al2 O1_12 C1_12 -170.2(15) . . . . ?
O1_3 Al2 O1_12 C1_12 -48.3(17) . . . . ?
O1_4 Al2 O1_12 C1_12 69.4(17) . . . . ?
Al2 O1_12 C1_12 C2_12 -174.7(14) . . . . ?
Al2 O1_12 C1_12 C4_12 64.2(18) . . . . ?
Al2 O1_12 C1_12 C3_12 -54.4(18) . . . . ?
O1_12 C1_12 C2_12 F1_12 -74.2(10) . . . . ?
C4_12 C1_12 C2_12 F1_12 46.3(10) . . . . ?
C3_12 C1_12 C2_12 F1_12 164.9(7) . . . . ?
O1_12 C1_12 C2_12 F3_12 43.9(10) . . . . ?
C4_12 C1_12 C2_12 F3_12 164.3(7) . . . . ?
C3_12 C1_12 C2_12 F3_12 -77.0(8) . . . . ?
O1_12 C1_12 C2_12 F2_12 161.4(8) . . . . ?
C4_12 C1_12 C2_12 F2_12 -78.2(9) . . . . ?
C3_12 C1_12 C2_12 F2_12 40.5(10) . . . . ?
O1_12 C1_12 C3_12 F4_12 47.6(9) . . . . ?
C2_12 C1_12 C3_12 F4_12 167.2(7) . . . . ?
C4_12 C1_12 C3_12 F4_12 -72.3(8) . . . . ?
O1_12 C1_12 C3_12 F6_12 166.2(8) . . . . ?
C2_12 C1_12 C3_12 F6_12 -74.1(8) . . . . ?
C4_12 C1_12 C3_12 F6_12 46.4(9) . . . . ?
O1_12 C1_12 C3_12 F5_12 -72.4(9) . . . . ?
C2_12 C1_12 C3_12 F5_12 47.3(9) . . . . ?
C4_12 C1_12 C3_12 F5_12 167.8(8) . . . . ?
O1_12 C1_12 C4_12 F7_12 -77.2(9) . . . . ?
C2_12 C1_12 C4_12 F7_12 163.0(7) . . . . ?
C3_12 C1_12 C4_12 F7_12 43.2(9) . . . . ?
O1_12 C1_12 C4_12 F8_12 162.7(12) . . . . ?
C2_12 C1_12 C4_12 F8_12 43.0(13) . . . . ?
C3_12 C1_12 C4_12 F8_12 -76.9(13) . . . . ?
O1_12 C1_12 C4_12 F9_12 45.7(10) . . . . ?
C2_12 C1_12 C4_12 F9_12 -74.1(9) . . . . ?
C3_12 C1_12 C4_12 F9_12 166.1(7) . . . . ?
O1_19 Al2 O1_13 C1_13 32.7(17) . . . . ?
O1_11 Al2 O1_13 C1_13 162.8(12) . . . . ?
O1_2 Al2 O1_13 C1_13 -87.2(13) . . . . ?
Al2 O1_13 C1_13 C3_13 -87.9(13) . . . . ?
Al2 O1_13 C1_13 C4_13 32.2(15) . . . . ?
Al2 O1_13 C1_13 C2_13 165.8(11) . . . . ?
O1_13 C1_13 C2_13 F2_13 -176.2(9) . . . . ?
C3_13 C1_13 C2_13 F2_13 73.0(11) . . . . ?
C4_13 C1_13 C2_13 F2_13 -65.9(13) . . . . ?
O1_13 C1_13 C2_13 F3_13 58.2(8) . . . . ?
C3_13 C1_13 C2_13 F3_13 -52.6(9) . . . . ?
C4_13 C1_13 C2_13 F3_13 168.5(9) . . . . ?
O1_13 C1_13 C2_13 F1_13 -51.2(7) . . . . ?
C3_13 C1_13 C2_13 F1_13 -162.1(7) . . . . ?
C4_13 C1_13 C2_13 F1_13 59.1(12) . . . . ?
O1_13 C1_13 C3_13 F6_13 166.2(8) . . . . ?
C4_13 C1_13 C3_13 F6_13 44.9(10) . . . . ?
C2_13 C1_13 C3_13 F6_13 -105.1(9) . . . . ?
O1_13 C1_13 C3_13 F4_13 41.9(10) . . . . ?
C4_13 C1_13 C3_13 F4_13 -79.4(9) . . . . ?
C2_13 C1_13 C3_13 F4_13 130.7(8) . . . . ?
O1_13 C1_13 C3_13 F5_13 -74.5(9) . . . . ?
C4_13 C1_13 C3_13 F5_13 164.1(7) . . . . ?
C2_13 C1_13 C3_13 F5_13 14.2(10) . . . . ?
O1_13 C1_13 C4_13 F9_13 35.5(10) . . . . ?
C3_13 C1_13 C4_13 F9_13 158.1(7) . . . . ?
C2_13 C1_13 C4_13 F9_13 -63.0(12) . . . . ?
O1_13 C1_13 C4_13 F8_13 159.1(7) . . . . ?
C3_13 C1_13 C4_13 F8_13 -78.2(9) . . . . ?
C2_13 C1_13 C4_13 F8_13 60.7(12) . . . . ?
O1_13 C1_13 C4_13 F7_13 -82.0(9) . . . . ?
C3_13 C1_13 C4_13 F7_13 40.6(9) . . . . ?
C2_13 C1_13 C4_13 F7_13 179.5(8) . . . . ?
O1_16 Al1 O1_15 C1_15 166.2(19) . . . . ?
O1_17 Al1 O1_15 C1_15 -87(2) . . . . ?
Al1 O1_15 C1_15 C4_15 -71(2) . . . . ?
Al1 O1_15 C1_15 C3_15 55(2) . . . . ?
Al1 O1_15 C1_15 C2_15 170.1(17) . . . . ?
O1_15 C1_15 C2_15 F2_15 -163.1(12) . . . . ?
C4_15 C1_15 C2_15 F2_15 79.7(13) . . . . ?
C3_15 C1_15 C2_15 F2_15 -45.9(14) . . . . ?
O1_15 C1_15 C2_15 F3_15 -38.4(14) . . . . ?
C4_15 C1_15 C2_15 F3_15 -155.7(11) . . . . ?
C3_15 C1_15 C2_15 F3_15 78.7(13) . . . . ?
O1_15 C1_15 C2_15 F1_15 77.4(14) . . . . ?
C4_15 C1_15 C2_15 F1_15 -39.9(15) . . . . ?
C3_15 C1_15 C2_15 F1_15 -165.5(12) . . . . ?
O1_15 C1_15 C3_15 F6_15 -165.0(12) . . . . ?
C4_15 C1_15 C3_15 F6_15 -41.4(15) . . . . ?
C2_15 C1_15 C3_15 F6_15 83.5(13) . . . . ?
O1_15 C1_15 C3_15 F5_15 75.9(14) . . . . ?
C4_15 C1_15 C3_15 F5_15 -160.4(12) . . . . ?
C2_15 C1_15 C3_15 F5_15 -35.5(14) . . . . ?
O1_15 C1_15 C3_15 F4_15 -48.0(15) . . . . ?
C4_15 C1_15 C3_15 F4_15 75.6(15) . . . . ?
C2_15 C1_15 C3_15 F4_15 -159.5(13) . . . . ?
O1_15 C1_15 C4_15 F7_15 86.1(14) . . . . ?
C3_15 C1_15 C4_15 F7_15 -38.3(15) . . . . ?
C2_15 C1_15 C4_15 F7_15 -160.9(11) . . . . ?
O1_15 C1_15 C4_15 F9_15 -34.1(16) . . . . ?
C3_15 C1_15 C4_15 F9_15 -158.5(12) . . . . ?
C2_15 C1_15 C4_15 F9_15 78.9(14) . . . . ?
O1_15 C1_15 C4_15 F8_15 -154.5(13) . . . . ?
C3_15 C1_15 C4_15 F8_15 81.1(14) . . . . ?
C2_15 C1_15 C4_15 F8_15 -41.5(15) . . . . ?
O1_15 Al1 O1_16 C1_16 -33(3) . . . . ?
O1_17 Al1 O1_16 C1_16 -153(3) . . . . ?
Al1 O1_16 C1_16 C3_16 -146(3) . . . . ?
Al1 O1_16 C1_16 C4_16 95(3) . . . . ?
Al1 O1_16 C1_16 C2_16 -26(3) . . . . ?
O1_16 C1_16 C2_16 F2_16 -159.5(15) . . . . ?
C3_16 C1_16 C2_16 F2_16 -39.6(15) . . . . ?
C4_16 C1_16 C2_16 F2_16 78.3(14) . . . . ?
O1_16 C1_16 C2_16 F1_16 80.7(14) . . . . ?
C3_16 C1_16 C2_16 F1_16 -159.3(9) . . . . ?
C4_16 C1_16 C2_16 F1_16 -41.5(11) . . . . ?
O1_16 C1_16 C2_16 F3_16 -38.6(17) . . . . ?
C3_16 C1_16 C2_16 F3_16 81.3(13) . . . . ?
C4_16 C1_16 C2_16 F3_16 -160.8(12) . . . . ?
O1_16 C1_16 C3_16 F4_16 -45.7(14) . . . . ?
C4_16 C1_16 C3_16 F4_16 75.5(11) . . . . ?
C2_16 C1_16 C3_16 F4_16 -166.3(10) . . . . ?
O1_16 C1_16 C3_16 F5_16 74.2(13) . . . . ?
C4_16 C1_16 C3_16 F5_16 -164.7(9) . . . . ?
C2_16 C1_16 C3_16 F5_16 -46.5(11) . . . . ?
O1_16 C1_16 C3_16 F6_16 -166.6(13) . . . . ?
C4_16 C1_16 C3_16 F6_16 -45.5(12) . . . . ?
C2_16 C1_16 C3_16 F6_16 72.7(13) . . . . ?
O1_16 C1_16 C4_16 F8_16 -166.6(14) . . . . ?
C3_16 C1_16 C4_16 F8_16 74.1(12) . . . . ?
C2_16 C1_16 C4_16 F8_16 -45.4(12) . . . . ?
O1_16 C1_16 C4_16 F9_16 -40.7(16) . . . . ?
C3_16 C1_16 C4_16 F9_16 -160.0(11) . . . . ?
C2_16 C1_16 C4_16 F9_16 80.5(12) . . . . ?
O1_16 C1_16 C4_16 F7_16 74.1(15) . . . . ?
C3_16 C1_16 C4_16 F7_16 -45.2(11) . . . . ?
C2_16 C1_16 C4_16 F7_16 -164.7(10) . . . . ?
O1_15 Al1 O1_17 C1_17 -48(4) . . . . ?
O1_16 Al1 O1_17 C1_17 62(4) . . . . ?
Al1 O1_17 C1_17 C3_17 -10(4) . . . . ?
Al1 O1_17 C1_17 C2_17 112(4) . . . . ?
Al1 O1_17 C1_17 C4_17 -129(4) . . . . ?
O1_17 C1_17 C2_17 F3_17 -75.7(17) . . . . ?
C3_17 C1_17 C2_17 F3_17 45.4(15) . . . . ?
C4_17 C1_17 C2_17 F3_17 160.3(12) . . . . ?
O1_17 C1_17 C2_17 F2_17 42.0(18) . . . . ?
C3_17 C1_17 C2_17 F2_17 163.1(13) . . . . ?
C4_17 C1_17 C2_17 F2_17 -82.0(14) . . . . ?
O1_17 C1_17 C2_17 F1_17 164.1(15) . . . . ?
C3_17 C1_17 C2_17 F1_17 -74.8(15) . . . . ?
C4_17 C1_17 C2_17 F1_17 40.1(15) . . . . ?
O1_17 C1_17 C3_17 F4_17 -79.8(16) . . . . ?
C2_17 C1_17 C3_17 F4_17 156.7(14) . . . . ?
C4_17 C1_17 C3_17 F4_17 43.2(15) . . . . ?
O1_17 C1_17 C3_17 F6_17 159.5(14) . . . . ?
C2_17 C1_17 C3_17 F6_17 36.0(15) . . . . ?
C4_17 C1_17 C3_17 F6_17 -77.5(14) . . . . ?
O1_17 C1_17 C3_17 F5_17 39.0(15) . . . . ?
C2_17 C1_17 C3_17 F5_17 -84.5(14) . . . . ?
C4_17 C1_17 C3_17 F5_17 162.0(12) . . . . ?
O1_17 C1_17 C4_17 F8_17 157.0(13) . . . . ?
C3_17 C1_17 C4_17 F8_17 37.1(15) . . . . ?
C2_17 C1_17 C4_17 F8_17 -79.6(14) . . . . ?
O1_17 C1_17 C4_17 F9_17 -80.9(15) . . . . ?
C3_17 C1_17 C4_17 F9_17 159.3(12) . . . . ?
C2_17 C1_17 C4_17 F9_17 42.5(14) . . . . ?
O1_17 C1_17 C4_17 F7_17 38.9(16) . . . . ?
C3_17 C1_17 C4_17 F7_17 -81.0(13) . . . . ?
C2_17 C1_17 C4_17 F7_17 162.2(12) . . . . ?
O1_13 Al2 O1_19 C1_19 -170(5) . . . . ?
O1_11 Al2 O1_19 C1_19 66(5) . . . . ?
O1_2 Al2 O1_19 C1_19 -48(5) . . . . ?
Al2 O1_19 C1_19 C3_19 -41(6) . . . . ?
Al2 O1_19 C1_19 C2_19 -161(5) . . . . ?
Al2 O1_19 C1_19 C4_19 79(5) . . . . ?
O1_19 C1_19 C2_19 F1_19 -62.5(19) . . . . ?
C3_19 C1_19 C2_19 F1_19 174.2(13) . . . . ?
C4_19 C1_19 C2_19 F1_19 56.6(16) . . . . ?
O1_19 C1_19 C2_19 F2_19 174.6(17) . . . . ?
C3_19 C1_19 C2_19 F2_19 51.2(15) . . . . ?
C4_19 C1_19 C2_19 F2_19 -66.3(15) . . . . ?
O1_19 C1_19 C2_19 F3_19 51.9(19) . . . . ?
C3_19 C1_19 C2_19 F3_19 -71.5(14) . . . . ?
C4_19 C1_19 C2_19 F3_19 171.0(13) . . . . ?
O1_19 C1_19 C3_19 F5_19 -65.2(19) . . . . ?
C2_19 C1_19 C3_19 F5_19 56.5(15) . . . . ?
C4_19 C1_19 C3_19 F5_19 175.4(13) . . . . ?
O1_19 C1_19 C3_19 F6_19 170.9(18) . . . . ?
C2_19 C1_19 C3_19 F6_19 -67.5(15) . . . . ?
C4_19 C1_19 C3_19 F6_19 51.4(15) . . . . ?
O1_19 C1_19 C3_19 F4_19 52.8(19) . . . . ?
C2_19 C1_19 C3_19 F4_19 174.5(12) . . . . ?
C4_19 C1_19 C3_19 F4_19 -66.6(14) . . . . ?
O1_19 C1_19 C4_19 F8_19 160.9(16) . . . . ?
C3_19 C1_19 C4_19 F8_19 -76.3(15) . . . . ?
C2_19 C1_19 C4_19 F8_19 40.2(16) . . . . ?
O1_19 C1_19 C4_19 F7_19 -72.4(17) . . . . ?
C3_19 C1_19 C4_19 F7_19 50.4(15) . . . . ?
C2_19 C1_19 C4_19 F7_19 166.9(12) . . . . ?
O1_19 C1_19 C4_19 F9_19 44.6(18) . . . . ?
C3_19 C1_19 C4_19 F9_19 167.4(13) . . . . ?
C2_19 C1_19 C4_19 F9_19 -76.1(15) . . . . ?
O1_18 Al2 O1_14 C1_14 -155(4) . . . . ?
Al2 O1_14 C1_14 C2_14 115(4) . . . . ?
Al2 O1_14 C1_14 C3_14 -126(4) . . . . ?
Al2 O1_14 C1_14 C4_14 -7(5) . . . . ?
O1_14 C1_14 C2_14 F3_14 71.0(15) . . . . ?
C3_14 C1_14 C2_14 F3_14 -48.5(14) . . . . ?
C4_14 C1_14 C2_14 F3_14 -165.1(11) . . . . ?
O1_14 C1_14 C2_14 F1_14 -158.8(15) . . . . ?
C3_14 C1_14 C2_14 F1_14 81.7(14) . . . . ?
C4_14 C1_14 C2_14 F1_14 -34.9(15) . . . . ?
O1_14 C1_14 C2_14 F2_14 -48.2(16) . . . . ?
C3_14 C1_14 C2_14 F2_14 -167.7(11) . . . . ?
C4_14 C1_14 C2_14 F2_14 75.7(12) . . . . ?
O1_14 C1_14 C3_14 F5_14 -46.0(15) . . . . ?
C2_14 C1_14 C3_14 F5_14 73.0(12) . . . . ?
C4_14 C1_14 C3_14 F5_14 -168.4(10) . . . . ?
O1_14 C1_14 C3_14 F4_14 -157.7(14) . . . . ?
C2_14 C1_14 C3_14 F4_14 -38.7(13) . . . . ?
C4_14 C1_14 C3_14 F4_14 79.8(12) . . . . ?
O1_14 C1_14 C3_14 F6_14 90.7(15) . . . . ?
C2_14 C1_14 C3_14 F6_14 -150.2(11) . . . . ?
C4_14 C1_14 C3_14 F6_14 -31.7(13) . . . . ?
O1_14 C1_14 C4_14 F7_14 -39.5(17) . . . . ?
C2_14 C1_14 C4_14 F7_14 -160.7(10) . . . . ?
C3_14 C1_14 C4_14 F7_14 80.5(12) . . . . ?
O1_14 C1_14 C4_14 F9_14 79.0(17) . . . . ?
C2_14 C1_14 C4_14 F9_14 -42.1(13) . . . . ?
C3_14 C1_14 C4_14 F9_14 -160.9(10) . . . . ?
O1_14 C1_14 C4_14 F8_14 -158.1(15) . . . . ?
C2_14 C1_14 C4_14 F8_14 80.7(12) . . . . ?
C3_14 C1_14 C4_14 F8_14 -38.1(13) . . . . ?
C3 P1 C1_20 C6_20 175.9(3) . . . . ?
C1_23 P1 C1_20 C6_20 61.4(3) . . . . ?
Ga1 P1 C1_20 C6_20 -68.9(3) . . . . ?
C3 P1 C1_20 C2_20 -59.3(3) . . . . ?
C1_23 P1 C1_20 C2_20 -173.8(3) . . . . ?
Ga1 P1 C1_20 C2_20 55.9(3) . . . . ?
C6_20 C1_20 C2_20 C3_20 -56.2(5) . . . . ?
P1 C1_20 C2_20 C3_20 179.6(3) . . . . ?
C1_20 C2_20 C3_20 C4_20 55.2(5) . . . . ?
C2_20 C3_20 C4_20 C5_20 -55.4(5) . . . . ?
C3_20 C4_20 C5_20 C6_20 55.2(5) . . . . ?
C2_20 C1_20 C6_20 C5_20 57.4(5) . . . . ?
P1 C1_20 C6_20 C5_20 -176.4(3) . . . . ?
C4_20 C5_20 C6_20 C1_20 -56.5(5) . . . . ?
C1_22 P2 C1_21 C2_21 -174.0(3) . . . . ?
C4 P2 C1_21 C2_21 70.9(3) . . . . ?
Ga1 P2 C1_21 C2_21 -43.0(3) . . . . ?
C1_22 P2 C1_21 C6_21 59.6(3) . . . . ?
C4 P2 C1_21 C6_21 -55.5(3) . . . . ?
Ga1 P2 C1_21 C6_21 -169.4(2) . . . . ?
C6_21 C1_21 C2_21 C3_21 -55.3(5) . . . . ?
P2 C1_21 C2_21 C3_21 177.2(4) . . . . ?
C1_21 C2_21 C3_21 C4_21 56.6(6) . . . . ?
C2_21 C3_21 C4_21 C5_21 -56.2(6) . . . . ?
C3_21 C4_21 C5_21 C6_21 55.0(6) . . . . ?
C4_21 C5_21 C6_21 C1_21 -54.9(6) . . . . ?
C2_21 C1_21 C6_21 C5_21 54.9(5) . . . . ?
P2 C1_21 C6_21 C5_21 -177.6(3) . . . . ?
C4 P2 C1_22 C6_22 -59.8(3) . . . . ?
C1_21 P2 C1_22 C6_22 -172.7(3) . . . . ?
Ga1 P2 C1_22 C6_22 55.9(3) . . . . ?
C4 P2 C1_22 C2_22 177.2(3) . . . . ?
C1_21 P2 C1_22 C2_22 64.2(3) . . . . ?
Ga1 P2 C1_22 C2_22 -67.2(3) . . . . ?
C6_22 C1_22 C2_22 C3_22 56.2(5) . . . . ?
P2 C1_22 C2_22 C3_22 -179.6(3) . . . . ?
C1_22 C2_22 C3_22 C4_22 -55.5(5) . . . . ?
C2_22 C3_22 C4_22 C5_22 55.3(6) . . . . ?
C3_22 C4_22 C5_22 C6_22 -56.0(6) . . . . ?
C4_22 C5_22 C6_22 C1_22 56.8(6) . . . . ?
C2_22 C1_22 C6_22 C5_22 -56.8(5) . . . . ?
P2 C1_22 C6_22 C5_22 -179.7(3) . . . . ?
C3 P1 C1_23 C2_23 -69.7(4) . . . . ?
C1_20 P1 C1_23 C2_23 44.2(4) . . . . ?
Ga1 P1 C1_23 C2_23 171.6(3) . . . . ?
C3 P1 C1_23 C6_23 57.2(4) . . . . ?
C1_20 P1 C1_23 C6_23 171.1(3) . . . . ?
Ga1 P1 C1_23 C6_23 -61.5(4) . . . . ?
C6_23 C1_23 C2_23 C3_23 56.4(5) . . . . ?
P1 C1_23 C2_23 C3_23 -176.0(3) . . . . ?
C1_23 C2_23 C3_23 C4_23 -57.2(6) . . . . ?
C2_23 C3_23 C4_23 C5_23 55.6(6) . . . . ?
C3_23 C4_23 C5_23 C6_23 -54.2(6) . . . . ?
C4_23 C5_23 C6_23 C1_23 53.7(6) . . . . ?
C2_23 C1_23 C6_23 C5_23 -54.6(5) . . . . ?
P1 C1_23 C6_23 C5_23 176.9(3) . . . . ?
C6 P4 C1_24 C2_24 -59.4(4) . . . . ?
C1_25 P4 C1_24 C2_24 55.2(4) . . . . ?
Ga2 P4 C1_24 C2_24 -170.8(3) . . . . ?
C6 P4 C1_24 C6_24 174.9(3) . . . . ?
C1_25 P4 C1_24 C6_24 -70.4(4) . . . . ?
Ga2 P4 C1_24 C6_24 63.5(3) . . . . ?
C6_24 C1_24 C2_24 C3_24 -55.5(5) . . . . ?
P4 C1_24 C2_24 C3_24 179.7(3) . . . . ?
C1_24 C2_24 C3_24 C4_24 55.5(5) . . . . ?
C2_24 C3_24 C4_24 C5_24 -56.2(6) . . . . ?
C3_24 C4_24 C5_24 C6_24 56.4(6) . . . . ?
C4_24 C5_24 C6_24 C1_24 -57.1(5) . . . . ?
C2_24 C1_24 C6_24 C5_24 57.0(5) . . . . ?
P4 C1_24 C6_24 C5_24 -174.9(3) . . . . ?
C6 P4 C1_25 C6_25 -98.0(4) . . . . ?
C1_24 P4 C1_25 C6_25 146.8(3) . . . . ?
Ga2 P4 C1_25 C6_25 18.4(4) . . . . ?
C6 P4 C1_25 C2_25 28.4(4) . . . . ?
C1_24 P4 C1_25 C2_25 -86.8(4) . . . . ?
Ga2 P4 C1_25 C2_25 144.8(3) . . . . ?
C6_25 C1_25 C2_25 C3_25 -57.1(5) . . . . ?
P4 C1_25 C2_25 C3_25 176.2(3) . . . . ?
C1_25 C2_25 C3_25 C4_25 57.5(6) . . . . ?
C2_25 C3_25 C4_25 C5_25 -56.8(6) . . . . ?
C3_25 C4_25 C5_25 C6_25 56.1(6) . . . . ?
C4_25 C5_25 C6_25 C1_25 -55.4(6) . . . . ?
C2_25 C1_25 C6_25 C5_25 55.7(5) . . . . ?
P4 C1_25 C6_25 C5_25 -176.4(4) . . . . ?
C5 P3 C1_26 C6_26 62.0(4) . . . . ?
C1_27 P3 C1_26 C6_26 -53.8(4) . . . . ?
Ga2 P3 C1_26 C6_26 174.3(3) . . . . ?
C5 P3 C1_26 C2_26 -171.6(3) . . . . ?
C1_27 P3 C1_26 C2_26 72.6(4) . . . . ?
Ga2 P3 C1_26 C2_26 -59.3(4) . . . . ?
C6_26 C1_26 C2_26 C3_26 -55.4(6) . . . . ?
P3 C1_26 C2_26 C3_26 177.0(4) . . . . ?
C1_26 C2_26 C3_26 C4_26 54.3(6) . . . . ?
C2_26 C3_26 C4_26 C5_26 -54.8(6) . . . . ?
C3_26 C4_26 C5_26 C6_26 56.0(6) . . . . ?
C2_26 C1_26 C6_26 C5_26 55.7(5) . . . . ?
P3 C1_26 C6_26 C5_26 -178.0(3) . . . . ?
C4_26 C5_26 C6_26 C1_26 -56.2(6) . . . . ?
C5 P3 C1_27 C6_27 105.8(4) . . . . ?
C1_26 P3 C1_27 C6_27 -140.9(4) . . . . ?
Ga2 P3 C1_27 C6_27 -10.1(4) . . . . ?
C5 P3 C1_27 C2_27 -23.3(4) . . . . ?
C1_26 P3 C1_27 C2_27 89.9(4) . . . . ?
Ga2 P3 C1_27 C2_27 -139.3(3) . . . . ?
C6_27 C1_27 C2_27 C3_27 57.9(5) . . . . ?
P3 C1_27 C2_27 C3_27 -170.6(4) . . . . ?
C1_27 C2_27 C3_27 C4_27 -55.3(6) . . . . ?
C2_27 C3_27 C4_27 C5_27 54.0(6) . . . . ?
C3_27 C4_27 C5_27 C6_27 -54.9(6) . . . . ?
C2_27 C1_27 C6_27 C5_27 -59.5(5) . . . . ?
P3 C1_27 C6_27 C5_27 169.0(4) . . . . ?
C4_27 C5_27 C6_27 C1_27 57.9(7) . . . . ?
O1_14 Al2 O1_18 C1_18 -120(6) . . . . ?
Al2 O1_18 C1_18 C4_18 -83(6) . . . . ?
Al2 O1_18 C1_18 C3_18 158(5) . . . . ?
Al2 O1_18 C1_18 C2_18 40(6) . . . . ?
O1_18 C1_18 C2_18 F3_18 43(2) . . . . ?
C4_18 C1_18 C2_18 F3_18 169.7(17) . . . . ?
C3_18 C1_18 C2_18 F3_18 -80.0(17) . . . . ?
O1_18 C1_18 C2_18 F2_18 160(2) . . . . ?
C4_18 C1_18 C2_18 F2_18 -73.8(19) . . . . ?
C3_18 C1_18 C2_18 F2_18 36.5(19) . . . . ?
O1_18 C1_18 C2_18 F1_18 -79(2) . . . . ?
C4_18 C1_18 C2_18 F1_18 47.7(18) . . . . ?
C3_18 C1_18 C2_18 F1_18 158.0(15) . . . . ?
O1_18 C1_18 C3_18 F6_18 165(2) . . . . ?
C4_18 C1_18 C3_18 F6_18 40.6(19) . . . . ?
C2_18 C1_18 C3_18 F6_18 -73.8(19) . . . . ?
O1_18 C1_18 C3_18 F4_18 44(2) . . . . ?
C4_18 C1_18 C3_18 F4_18 -80.3(18) . . . . ?
C2_18 C1_18 C3_18 F4_18 165.3(17) . . . . ?
O1_18 C1_18 C3_18 F5_18 -77(2) . . . . ?
C4_18 C1_18 C3_18 F5_18 158.3(16) . . . . ?
C2_18 C1_18 C3_18 F5_18 43.9(18) . . . . ?
O1_18 C1_18 C4_18 F7_18 -66(2) . . . . ?
C3_18 C1_18 C4_18 F7_18 58(2) . . . . ?
C2_18 C1_18 C4_18 F7_18 169.8(18) . . . . ?
O1_18 C1_18 C4_18 F9_18 55(2) . . . . ?
C3_18 C1_18 C4_18 F9_18 179.3(18) . . . . ?
C2_18 C1_18 C4_18 F9_18 -69.2(19) . . . . ?
O1_18 C1_18 C4_18 F8_18 174(2) . . . . ?
C3_18 C1_18 C4_18 F8_18 -61.9(18) . . . . ?
C2_18 C1_18 C4_18 F8_18 49.5(19) . . . . ?

_shelx_res_file                  
;
TITL P-1_a.res in P-1
    P-1_a.res
    created by SHELXL-2018/3 at 16:27:40 on 08-Aug-2025
REM Old TITL P-1 in P-1
REM SHELXT solution in P-1: R1 0.291, Rweak 0.010, Alpha 0.082
REM <I/s>   0.000 for    0 systematic absences,  Orientation as input
REM Formula found by SHELXT:  C147 O29 F19 Al P5 Ga2
CELL  0.71073  17.1682  17.9839  22.6207   69.090   67.933   63.812
ZERR   2.000   0.0044   0.0050   0.0077    0.008    0.009    0.008
LATT  1
SFAC  C  O  F  AL  P  GA  H
UNIT 172 18 144 4 8 4 204
REM Restraints for Fragment cyclohexane, Cyclohexane, C6H12 from: Gaussian
REM 03 B3LYP/6-31+G(d,p) Opt. Please cite
REM https://doi.org/10.1107/S1600576718004508
REM HFIX_CYH 23 C1 > C6
DFIX 1.7 Al2 O1_14
DFIX 1.7 Al2 O1_19
SADI 0.02 Al1 O1_6 Al1 O1_17 Al1 O1_8 Al1 O1_15
SADI_CYH C1 C2 C2 C3 C3 C4 C4 C5 C5 C6 C6 C1
SADI_CYH 0.04 C1 C5 C3 C5 C2 C6 C2 C4 C4 C6 C1 C3
REM Cy
SADI 0.02 P1 C1_20 P1 C1_23 P2 C1_21 P2 C1_22 P4 C1_24 P4 C1_25 P3 C1_26 =
     P3 C1_27
SADI 0.02 P1 C2_20 P1 C2_23 P2 C2_21 P2 C2_22 P4 C2_24 P4 C2_25 P3 C2_26 =
     P3 C2_27 P1 C6_20 P1 C6_23 P2 C6_21 P2 C6_22 P4 C6_24 P4 C6_25 P3 C6_26 =
     P3 C6_27
SIMU_CYH C1 > C6
RIGU_CYH C1 > C6
SAME_CYH C1 > C6
REM 3 14 19 -> 5 11 12
SUMP 1 0.00001 1.00 5 1.00 11 1.00 12
SIMU 0.01 0.01 2 O1_3 C1_3 C2_3 F1_3 F2_3 F3_3 C3_3 F4_3 F5_3 F6_3 =
   C4_3 F7_3 F8_3 F9_3 O1_19 C1_19 C2_19 F1_19 F2_19 F3_19 C3_19 F4_19 =
   F5_19 F6_19 C4_19 F7_19 F8_19 F9_19 O1_14 C1_14 C2_14 F1_14 F2_14 F3_14 =
   C3_14 F4_14 F5_14 F6_14 C4_14 F7_14 F8_14 F9_14
RIGU 0.001 0.001 O1_3 C1_3 C2_3 F1_3 F2_3 F3_3 C3_3 F4_3 F5_3 F6_3 =
   C4_3 F7_3 F8_3 F9_3 O1_19 C1_19 C2_19 F1_19 F2_19 F3_19 C3_19 F4_19 =
   F5_19 F6_19 C4_19 F7_19 F8_19 F9_19 O1_14 C1_14 C2_14 F1_14 F2_14 F3_14 =
   C3_14 F4_14 F5_14 F6_14 C4_14 F7_14 F8_14 F9_14
REM 4 13 18 -> 4 9 10
SUMP 1 0.00001 1.00 4 1.00 9 1.00 10
SIMU 0.01 0.02 2 F6_13 F5_18 F1_4 F2_18 F2_4 F5_13 C2_4 F5_4 =
   C3_13 C3_18 C2_18 C1_4 C1_18 F6_18 C3_4 F6_4 C1_13 C4_13 F7_13 =
   F4_18 F8_13 F1_18 F4_13 F3_13 F3_4 =
   F8_4 C2_13 F9_13 F3_18 C4_4 F4_4 F9_4 F2_13 C4_18 F8_18  =
   F9_18 O1_4 F1_13 O1_18 F7_18 O1_13 F7_4
RIGU 0.001 0.001 F6_13 F5_18 F1_4 F2_18 F2_4 F5_13 C2_4 F5_4 =
   C3_13 C3_18 C2_18 C1_4 C1_18 F6_18 C3_4 F6_4 C1_13 C4_13 F7_13 =
   F4_18 F8_13 F1_18 F4_13 F3_13 F3_4 =
   F8_4 C2_13 F9_13 F3_18 C4_4 F4_4 F9_4 F2_13 C4_18 F8_18  =
   F9_18 O1_4 F1_13 O1_18 F7_18 O1_13 F7_4
REM ethoxy
SIMU 0.02 0.04 2 O1 C1 C2
RIGU 0.002 0.002 O1 C1 C2
REM 6 17 -> 8
SIMU 0.02 0.04 2 O1_6 C1_6 C2_6 F1_6 F2_6 F3_6 C3_6 F4_6 F5_6 F6_6 =
   C4_6 F7_6 F8_6 F9_6 O1_17 C1_17 C2_17 F1_17 F2_17 F3_17 C3_17 F4_17 =
   F5_17 F6_17 C4_17 F7_17 F8_17 F9_17
RIGU 0.02 0.04 O1_6 C1_6 C2_6 F1_6 F2_6 F3_6 C3_6 F4_6 F5_6 F6_6 =
   C4_6 F7_6 F8_6 F9_6 O1_17 C1_17 C2_17 F1_17 F2_17 F3_17 C3_17 F4_17 =
   F5_17 F6_17 C4_17 F7_17 F8_17 F9_17
REM 7 16 -> 7
SIMU 0.02 0.04 2 O1_7 C1_7 C2_7 F1_7 F2_7 F3_7 C3_7 F4_7 F5_7 F6_7 =
   C4_7 F7_7 F8_7 F9_7 O1_16 C1_16 C2_16 F1_16 F2_16 F3_16 C3_16 F4_16 =
   F5_16 F6_16 C4_16 F7_16 F8_16 F9_16
RIGU 0.002 0.002 O1_7 C1_7 C2_7 F1_7 F2_7 F3_7 C3_7 F4_7 F5_7 F6_7 =
   C4_7 F7_7 F8_7 F9_7 O1_16 C1_16 C2_16 F1_16 F2_16 F3_16 C3_16 F4_16 =
   F5_16 F6_16 C4_16 F7_16 F8_16 F9_16
REM 8 15 -> 6
SIMU 0.02 0.04 2 O1_8 C1_8 C2_8 F1_8 F2_8 F3_8 C3_8 F4_8 F5_8 F6_8 =
   C4_8 F7_8 F8_8 F9_8 O1_15 C1_15 C2_15 F1_15 F2_15 F3_15 C3_15 F4_15 =
   F5_15 F6_15 C4_15 F7_15 F8_15 F9_15
RIGU 0.002 0.002 O1_8 C1_8 C2_8 F1_8 F2_8 F3_8 C3_8 F4_8 F5_8 F6_8 =
   C4_8 F7_8 F8_8 F9_8 O1_15 C1_15 C2_15 F1_15 F2_15 F3_15 C3_15 F4_15 =
   F5_15 F6_15 C4_15 F7_15 F8_15 F9_15
REM 2 12 -> 3
SIMU 0.02 0.04 2 F9_1 O1_2 C1_2 C2_2 F1_2 F2_2 F3_2 C3_2 F4_2 F5_2 =
   F6_2 C4_2 F7_2 F8_2 F9_2 O1_12 C1_12 C2_12 F1_12 F2_12 F3_12 C3_12 =
   F4_12 F5_12 F6_12 C4_12 F7_12 F8_12 F9_12
RIGU 0.002 0.002 F9_1 O1_2 C1_2 C2_2 F1_2 F2_2 F3_2 C3_2 F4_2 F5_2 =
   F6_2 C4_2 F7_2 F8_2 F9_2 O1_12 C1_12 C2_12 F1_12 F2_12 F3_12 C3_12 =
   F4_12 F5_12 F6_12 C4_12 F7_12 F8_12 F9_12
REM 1 11 -> 2
SIMU 0.02 0.04 2 O1_1 C1_1 C2_1 F1_1 F2_1 F3_1 C3_1 F4_1 F5_1 F6_1 =
   C4_1 F7_1 F8_1 F9_1 O1_11 C1_11 C2_11 F1_11 F2_11 F3_11 C3_11 F4_11 =
   F5_11 F6_11 C4_11 F7_11 F8_11 F9_11
RIGU 0.002 0.002 O1_1 C1_1 C2_1 F1_1 F2_1 F3_1 C3_1 F4_1 F5_1 F6_1 =
   C4_1 F7_1 F8_1 F9_1 O1_11 C1_11 C2_11 F1_11 F2_11 F3_11 C3_11 F4_11 =
   F5_11 F6_11 C4_11 F7_11 F8_11 F9_11
REM Restraints for Fragment oc(cf3)3, Nonafluoro-tert-butoxy, [(CF3)3CO]-
REM from: TURBOMOLE V6.0 B-P86/def-SV(P). Please cite
REM https://doi.org/10.1107/S1600576718004508
SADI_CCF3 0.02 C1 C2 C1 C3 C1 C4
SADI_CCF3 0.02 F1 C2 F2 C2 F3 C2 F4 C3 F5 C3 F6 C3 F7 C4 F8 C4 F9 C4
SADI_CCF3 0.04 C2 C3 C3 C4 C2 C4
SADI_CCF3 0.04 O1 C2 O1 C3 O1 C4
SADI_CCF3 0.04 F1 F2 F2 F3 F3 F1 F4 F5 F5 F6 F6 F4 F7 F8 F8 F9 F9 F7
SADI_CCF3 0.02 O1 C1
SADI_CCF3 0.04 F1 C1 F2 C1 F3 C1 F4 C1 F5 C1 F6 C1 F7 C1 F8 C1 F9 C1
SIMU_CCF3 O1 > F9
RIGU_CCF3 O1 > F9
SAME_CCF3 O1 > F9
SIMU 0.04 0.08 1
TEMP -173.150
L.S. 100
BOND $H
CONF
MORE -1
LIST 4
ACTA
FMAP 2
PLAN 100
WGHT    0.126100   24.623100
FVAR       0.22395   0.55366   0.52791   0.41726   0.50651   0.66585   0.46679
FVAR       0.75086   0.44637   0.13638   0.21780   0.27569
GA1   6    0.694931    0.832952    0.259537    11.00000    0.03207    0.02416 =
         0.02189   -0.01072   -0.00539   -0.00450
GA2   6    0.751660    0.680953    0.265627    11.00000    0.04802    0.02376 =
         0.02166   -0.01032   -0.01067   -0.00372
P1    5    0.565720    0.886530    0.345525    11.00000    0.03254    0.02881 =
         0.02045   -0.01098   -0.00249   -0.00767
P2    5    0.606942    0.930815    0.182800    11.00000    0.02735    0.02677 =
         0.02068   -0.01024   -0.00406   -0.00480
P3    5    0.839864    0.578018    0.345021    11.00000    0.05700    0.02406 =
         0.02138   -0.00937   -0.01464    0.00294
P4    5    0.887804    0.622308    0.180986    11.00000    0.05505    0.02612 =
         0.02062   -0.01180   -0.01185    0.00426
AL2   4    1.066920    0.064935    0.254468    11.00000    0.02275    0.01907 =
         0.02454   -0.00475   -0.00285   -0.00653
AL1   4    0.377156    0.418109    0.215955    11.00000    0.06031    0.03857 =
         0.02392   -0.00746   -0.00938   -0.02663
O1    2    0.665019    0.642357    0.275559    11.00000    0.06512    0.03404 =
         0.03787   -0.01263   -0.01543   -0.01588
C1    1    0.671072    0.557855    0.283206    11.00000    0.09456    0.03962 =
         0.03193   -0.01121   -0.01580   -0.02874
AFIX  23
H1A   7    0.725676    0.516403    0.297615    11.00000   -1.20000
H1B   7    0.675963    0.550037    0.240624    11.00000   -1.20000
AFIX   0
C2    1    0.589203    0.541824    0.333060    11.00000    0.11819    0.06717 =
         0.04226   -0.02169   -0.00207   -0.05629
AFIX 137
H2A   7    0.535066    0.584641    0.319757    11.00000   -1.50000
H2B   7    0.586945    0.545452    0.375920    11.00000   -1.50000
H2C   7    0.592289    0.484941    0.335967    11.00000   -1.50000
AFIX   0
C3    1    0.477931    0.963222    0.303819    11.00000    0.02883    0.03221 =
         0.02774   -0.01530   -0.00070   -0.00545
AFIX  23
H3A   7    0.439818    0.933838    0.305552    11.00000   -1.20000
H3B   7    0.439312    1.008744    0.328114    11.00000   -1.20000
AFIX   0
C4    1    0.513681    1.004738    0.231496    11.00000    0.03090    0.02798 =
         0.02371   -0.00985   -0.00569   -0.00582
AFIX  23
H4A   7    0.533897    1.049024    0.230476    11.00000   -1.20000
H4B   7    0.463429    1.033533    0.210355    11.00000   -1.20000
AFIX   0
C5    1    0.934940    0.507998    0.294763    11.00000    0.06537    0.02697 =
         0.02824   -0.01312   -0.01742    0.01109
AFIX  23
H5A   7    0.982938    0.474184    0.317998    11.00000   -1.20000
H5B   7    0.915170    0.467887    0.288530    11.00000   -1.20000
AFIX   0
C6    1    0.972830    0.558500    0.227626    11.00000    0.05497    0.03963 =
         0.02540   -0.01531   -0.01375    0.00992
AFIX  23
H6A   7    1.024305    0.518494    0.202270    11.00000   -1.20000
H6B   7    0.995220    0.596652    0.233823    11.00000   -1.20000
AFIX   0
RESI CCF3 1
PART 1  21
O1    2    1.161267    0.086729    0.203786    21.00000    0.03451    0.04374 =
         0.02334   -0.01163   -0.00099   -0.01837
C1    1    1.206234    0.110407    0.141238    21.00000    0.03132    0.04020 =
         0.02381   -0.00715   -0.00122   -0.01469
C2    1    1.151345    0.199064    0.106076    21.00000    0.03976    0.04043 =
         0.03550   -0.00896   -0.00751   -0.01409
F1    3    1.066395    0.204563    0.119946    21.00000    0.03887    0.04381 =
         0.05299   -0.00606   -0.01702   -0.01095
F2    3    1.184580    0.216340    0.040865    21.00000    0.07358    0.05358 =
         0.03171    0.00549   -0.01256   -0.02492
F3    3    1.149252    0.260844    0.127414    21.00000    0.05964    0.04243 =
         0.05210   -0.01143   -0.01720   -0.01934
C3    1    1.295598    0.111035    0.142437    21.00000    0.03678    0.04994 =
         0.03519   -0.00322   -0.00562   -0.02073
F4    3    1.355128    0.031361    0.154384    21.00000    0.03568    0.05812 =
         0.06242   -0.01368   -0.01239   -0.00990
F5    3    1.282640    0.145876    0.189325    21.00000    0.04986    0.05827 =
         0.04778   -0.00913   -0.01497   -0.02816
F6    3    1.334321    0.153465    0.086052    21.00000    0.05147    0.08024 =
         0.04635   -0.00028    0.00117   -0.04239
C4    1    1.231137    0.044315    0.101452    21.00000    0.04407    0.04395 =
         0.02499   -0.01274   -0.00180   -0.01274
F7    3    1.251769   -0.034552    0.137590    21.00000    0.05684    0.04074 =
         0.03968   -0.00991   -0.01233   -0.01451
F8    3    1.300432    0.048056    0.048626    21.00000    0.05508    0.06885 =
         0.03346   -0.02226    0.01012   -0.02032
F9    3    1.162454    0.058655    0.079665    21.00000    0.05631    0.05243 =
         0.03682   -0.01868   -0.01458   -0.01422
PART 0
RESI 0
RESI CCF3 2
PART 2  -31
O1    2    1.000833    0.032054    0.230623   -31.00000    0.04125    0.02704 =
         0.03931   -0.00782   -0.01853   -0.00903
C1    1    0.995614   -0.009480    0.193904   -31.00000    0.04535    0.02614 =
         0.03804   -0.00479   -0.01916   -0.01588
C2    1    1.015018    0.037300    0.120088   -31.00000    0.07100    0.03621 =
         0.03805   -0.00432   -0.02035   -0.02506
F1    3    0.973402    0.121086    0.114719   -31.00000    0.09823    0.03083 =
         0.04421    0.00532   -0.03194   -0.02461
F2    3    0.985795    0.014991    0.085129   -31.00000    0.09360    0.04978 =
         0.04440   -0.00533   -0.03167   -0.03454
F3    3    1.103136    0.021097    0.093083   -31.00000    0.07574    0.07679 =
         0.03608   -0.01633   -0.00467   -0.04017
C3    1    1.065013   -0.101856    0.202348   -31.00000    0.05933    0.02633 =
         0.03851   -0.00810   -0.02011   -0.01242
F4    3    1.038883   -0.149521    0.259531   -31.00000    0.06115    0.02325 =
         0.04627   -0.00134   -0.01720   -0.00975
F5    3    1.143859   -0.101194    0.198432   -31.00000    0.04096    0.03925 =
         0.04958   -0.01916   -0.00900   -0.00138
F6    3    1.081226   -0.137621    0.154340   -31.00000    0.07091    0.04771 =
         0.05624   -0.02613   -0.01790   -0.01415
C4    1    0.900661   -0.013057    0.215677   -31.00000    0.04815    0.04418 =
         0.05588   -0.01280   -0.01581   -0.02163
F7    3    0.872337   -0.033843    0.280721   -31.00000    0.04570    0.06109 =
         0.05473   -0.01670   -0.00174   -0.02133
F8    3    0.898328   -0.071382    0.193028   -31.00000    0.06525    0.05648 =
         0.07388   -0.01883   -0.02127   -0.03363
F9    3    0.840117    0.062948    0.197345   -31.00000    0.05638    0.05270 =
         0.08354   -0.01638   -0.02977   -0.01244
PART 0
RESI 0
RESI CCF3 3
PART 1  51
O1    2    0.982276    0.157352    0.277163    51.00000    0.03986    0.02709 =
         0.03334   -0.01038   -0.00383   -0.00805
C1    1    0.943746    0.212310    0.316841    51.00000    0.04987    0.03034 =
         0.03972   -0.01539   -0.00628   -0.00408
C2    1    1.010788    0.257990    0.304937    51.00000    0.06332    0.03744 =
         0.05459   -0.02001   -0.01303   -0.01148
F1    3    1.090505    0.203762    0.301824    51.00000    0.05993    0.03886 =
         0.06431   -0.02011   -0.02452   -0.01487
F2    3    0.983989    0.296640    0.354066    51.00000    0.08825    0.04165 =
         0.06418   -0.02791   -0.02116   -0.01087
F3    3    1.007700    0.316652    0.249065    51.00000    0.05994    0.03597 =
         0.05967   -0.01415   -0.00830   -0.00995
C3    1    0.857131    0.282252    0.300875    51.00000    0.05144    0.04402 =
         0.05257   -0.00903   -0.00626    0.00008
F4    3    0.790489    0.248306    0.329278    51.00000    0.05027    0.07249 =
         0.05047   -0.00737   -0.00513   -0.01003
F5    3    0.866345    0.306285    0.235816    51.00000    0.05454    0.04958 =
         0.05284    0.00250   -0.00670   -0.00401
F6    3    0.831898    0.352874    0.320739    51.00000    0.06389    0.04040 =
         0.08053   -0.01728   -0.01803    0.01223
C4    1    0.923895    0.167485    0.390383    51.00000    0.06248    0.04547 =
         0.03948   -0.01471   -0.00908   -0.00560
F7    3    0.888560    0.109835    0.400920    51.00000    0.07056    0.04618 =
         0.03839   -0.00028   -0.01346   -0.01359
F8    3    0.861611    0.221490    0.427760    51.00000    0.08314    0.05166 =
         0.04856   -0.02052    0.00450   -0.00532
F9    3    0.999337    0.134039    0.409733    51.00000    0.07068    0.07048 =
         0.03997   -0.02594   -0.01851   -0.00036
PART 0
RESI 0
RESI CCF3 4
PART 1  41
O1    2    1.094764    0.000803    0.329952    41.00000    0.03388    0.02381 =
         0.02349   -0.01113   -0.00676   -0.00393
C1    1    1.154949   -0.064694    0.359510    41.00000    0.03949    0.02869 =
         0.02853   -0.00692   -0.01123   -0.00486
C2    1    1.201635   -0.028486    0.384055    41.00000    0.04516    0.03576 =
         0.04063   -0.01172   -0.01789   -0.00646
F1    3    1.148706   -0.001521    0.438634    41.00000    0.06299    0.05169 =
         0.04617   -0.02425   -0.02247   -0.00529
F2    3    1.280883   -0.084399    0.396043    41.00000    0.04958    0.04771 =
         0.05980   -0.01315   -0.02806   -0.00453
F3    3    1.220570    0.037677    0.340041    41.00000    0.05340    0.04149 =
         0.06317   -0.00551   -0.02314   -0.01596
C3    1    1.104935   -0.118146    0.419403    41.00000    0.05048    0.03883 =
         0.03381   -0.00201   -0.00914   -0.01386
F4    3    1.088292   -0.167937    0.396742    41.00000    0.06880    0.04446 =
         0.05569   -0.00043   -0.02182   -0.02498
F5    3    1.031689   -0.070880    0.451643    41.00000    0.05533    0.04793 =
         0.04345   -0.00214    0.00073   -0.01438
F6    3    1.156575   -0.171804    0.459948    41.00000    0.06841    0.04287 =
         0.03968    0.00506   -0.02011   -0.01926
C4    1    1.213255   -0.156250    0.347161    41.00000    0.04244    0.02821 =
         0.03222   -0.00619   -0.01504   -0.00432
F7    3    1.175612   -0.199565    0.335727    41.00000    0.05054    0.03555 =
         0.03914   -0.01640   -0.01452   -0.00754
F8    3    1.242988   -0.205218    0.400877    41.00000    0.05273    0.02993 =
         0.03690   -0.00254   -0.02175   -0.00521
F9    3    1.283298   -0.150883    0.297746    41.00000    0.03970    0.03531 =
         0.03799   -0.00761   -0.00997    0.00081
PART 0
RESI 0
RESI CCF3 5
PART 1  11
O1    2    0.379887    0.386113    0.152664    11.00000    0.05373    0.06528 =
         0.03788   -0.02726   -0.01269   -0.01803
C1    1    0.341230    0.400569    0.105932    11.00000    0.04709    0.05679 =
         0.04373   -0.02922   -0.01692   -0.00752
C2    1    0.245114    0.397337    0.138945    11.00000    0.04942    0.05446 =
         0.07373   -0.03044   -0.02426   -0.00810
F1    3    0.247881    0.318183    0.171225    11.00000    0.06402    0.05612 =
         0.07726   -0.02555   -0.02096   -0.01742
F2    3    0.194720    0.426421    0.097900    11.00000    0.06749    0.07982 =
         0.09976   -0.02732   -0.04694   -0.01614
F3    3    0.200881    0.444784    0.183865    11.00000    0.04644    0.07222 =
         0.09677   -0.05358   -0.00213   -0.00694
C3    1    0.334779    0.487666    0.057982    11.00000    0.07869    0.07512 =
         0.05346   -0.01965   -0.02976   -0.02378
F4    3    0.409238    0.502491    0.043020    11.00000    0.08852    0.09815 =
         0.06652   -0.00926   -0.02138   -0.05079
F5    3    0.266483    0.551231    0.083080    11.00000    0.08994    0.05872 =
         0.08609   -0.02207   -0.04665   -0.00950
F6    3    0.321320    0.490637    0.002807    11.00000    0.12757    0.11096 =
         0.06132   -0.00795   -0.05120   -0.05063
C4    1    0.398680    0.328908    0.068282    11.00000    0.06368    0.08457 =
         0.06254   -0.05092   -0.01877   -0.00197
F7    3    0.474123    0.340985    0.028238    11.00000    0.07899    0.12426 =
         0.06276   -0.05912    0.01358   -0.01958
F8    3    0.353706    0.323608    0.033465    11.00000    0.10847    0.10264 =
         0.09021   -0.06643   -0.04589   -0.00929
F9    3    0.421328    0.253333    0.109379    11.00000    0.06412    0.06643 =
         0.09389   -0.05398   -0.02550    0.00821
PART 0
RESI 0
RESI CCF3 6
PART 1  81
O1    2    0.344020    0.525390    0.193354    81.00000    0.05490    0.03311 =
         0.02646   -0.00754   -0.00102   -0.02101
C1    1    0.313027    0.598245    0.212556    81.00000    0.05621    0.03445 =
         0.02946   -0.00792   -0.00937   -0.01584
C2    1    0.215871    0.615142    0.256676    81.00000    0.06518    0.03370 =
         0.03806   -0.01027   -0.00541   -0.01257
F1    3    0.168213    0.595420    0.233913    81.00000    0.05059    0.06418 =
         0.05741   -0.02096   -0.00579   -0.01997
F2    3    0.173159    0.696624    0.260585    81.00000    0.06642    0.03839 =
         0.05885   -0.01838   -0.00060   -0.00447
F3    3    0.215004    0.566414    0.318074    81.00000    0.07111    0.03817 =
         0.03537   -0.01335    0.00243   -0.01242
C3    1    0.374387    0.593906    0.251022    81.00000    0.06467    0.03810 =
         0.03690   -0.01053   -0.01440   -0.01584
F4    3    0.451283    0.600716    0.210856    81.00000    0.06862    0.05076 =
         0.05296   -0.01329   -0.01592   -0.02584
F5    3    0.393650    0.519619    0.294520    81.00000    0.07969    0.04068 =
         0.04001   -0.00875   -0.02359   -0.01943
F6    3    0.335742    0.654965    0.283969    81.00000    0.08838    0.04350 =
         0.04325   -0.01799   -0.01708   -0.02234
C4    1    0.314911    0.670880    0.149086    81.00000    0.06754    0.03549 =
         0.03266   -0.00632   -0.01146   -0.02147
F7    3    0.390554    0.647428    0.103873    81.00000    0.05450    0.05178 =
         0.03908   -0.00947   -0.00298   -0.01652
F8    3    0.309205    0.741547    0.161893    81.00000    0.06569    0.03116 =
         0.05416   -0.00659   -0.01362   -0.01845
F9    3    0.245663    0.691848    0.125548    81.00000    0.06435    0.04166 =
         0.04112    0.00114   -0.01833   -0.01432
PART 0
RESI 0
RESI CCF3 7
PART 1  71
O1    2    0.310668    0.384161    0.289775    71.00000    0.06669    0.02875 =
         0.02526   -0.01210   -0.00460   -0.01533
C1    1    0.299981    0.319886    0.341890    71.00000    0.06202    0.03007 =
         0.03484   -0.00451   -0.00797   -0.01361
C2    1    0.358879    0.304128    0.386662    71.00000    0.08499    0.04194 =
         0.04538    0.00160   -0.02477   -0.02393
F1    3    0.443515    0.254631    0.363981    71.00000    0.07886    0.05619 =
         0.06559    0.00551   -0.03405   -0.01206
F2    3    0.329131    0.267441    0.448971    71.00000    0.11661    0.06709 =
         0.04121    0.00296   -0.03032   -0.04667
F3    3    0.363823    0.375165    0.387345    71.00000    0.12302    0.05254 =
         0.03999    0.00490   -0.03739   -0.04033
C3    1    0.200565    0.348214    0.381408    71.00000    0.06665    0.04276 =
         0.04490   -0.00391    0.00141   -0.00934
F4    3    0.147135    0.377225    0.340904    71.00000    0.07497    0.08728 =
         0.09446   -0.00073   -0.03519    0.00097
F5    3    0.183030    0.408099    0.410529    71.00000    0.08772    0.04434 =
         0.05949   -0.01769    0.01100   -0.00590
F6    3    0.178787    0.283287    0.426891    71.00000    0.07966    0.05357 =
         0.05054   -0.00714    0.01554   -0.01878
C4    1    0.324224    0.235412    0.323884    71.00000    0.06247    0.03184 =
         0.04363   -0.00894   -0.01140   -0.01224
F7    3    0.260838    0.236500    0.302876    71.00000    0.08504    0.05637 =
         0.06456   -0.01559   -0.02559   -0.02557
F8    3    0.334131    0.170047    0.375537    71.00000    0.10044    0.03145 =
         0.05270   -0.00359   -0.01795   -0.02412
F9    3    0.400987    0.217268    0.277032    71.00000    0.07628    0.04998 =
         0.05189   -0.02130   -0.00141   -0.01244
PART 0
RESI 0
RESI CCF3 8
PART 1  61
O1    2    0.490217    0.366322    0.223880    61.00000    0.04421    0.04170 =
         0.03224   -0.02204   -0.00596   -0.00746
C1    1    0.579319    0.340824    0.197266    61.00000    0.03619    0.03936 =
         0.04087   -0.01210   -0.01469   -0.00919
C2    1    0.603124    0.396636    0.127813    61.00000    0.04523    0.04328 =
         0.04292   -0.01219   -0.00799   -0.00786
F1    3    0.584937    0.375930    0.084877    61.00000    0.05445    0.06707 =
         0.04205   -0.01359   -0.01492   -0.01170
F2    3    0.689832    0.388106    0.106786    61.00000    0.04406    0.05421 =
         0.05366   -0.01204   -0.00621   -0.01309
F3    3    0.558006    0.477805    0.126605    61.00000    0.07279    0.03904 =
         0.05325   -0.00492    0.00313   -0.00031
C3    1    0.628670    0.343850    0.240172    61.00000    0.05571    0.07985 =
         0.05229   -0.02593   -0.01860   -0.02371
F4    3    0.597934    0.313545    0.303015    61.00000    0.08590    0.11810 =
         0.04588   -0.02014   -0.02556   -0.04052
F5    3    0.619695    0.424241    0.233390    61.00000    0.08724    0.10303 =
         0.07396   -0.05157   -0.00014   -0.05243
F6    3    0.717408    0.298908    0.224310    61.00000    0.04865    0.12344 =
         0.07678   -0.02918   -0.02980   -0.01955
C4    1    0.614408    0.247509    0.190131    61.00000    0.04263    0.03866 =
         0.05536   -0.01522   -0.01212   -0.00708
F7    3    0.617837    0.193369    0.247461    61.00000    0.07329    0.04309 =
         0.07004   -0.00169   -0.02307   -0.00392
F8    3    0.695578    0.224127    0.149719    61.00000    0.04276    0.04866 =
         0.07325   -0.02654   -0.01133    0.00043
F9    3    0.557354    0.237381    0.169550    61.00000    0.05456    0.05078 =
         0.07164   -0.03067   -0.01381   -0.01482
PART 0
RESI 0
RESI 0
RESI CCF3 11
PART 2  -21
O1    2    1.133743    0.099217    0.177439   -21.00000    0.03308    0.04215 =
         0.02314   -0.00021   -0.00461   -0.02204
C1    1    1.206522    0.122117    0.144149   -21.00000    0.02915    0.03044 =
         0.02889   -0.00458   -0.00112   -0.01489
C2    1    1.255871    0.115702    0.191795   -21.00000    0.03437    0.04417 =
         0.04307   -0.00433   -0.01077   -0.01880
F1    3    1.314311    0.156310    0.163787   -21.00000    0.04189    0.05440 =
         0.08175   -0.00263   -0.01939   -0.02836
F2    3    1.197391    0.147741    0.243167   -21.00000    0.05433    0.06981 =
         0.04723   -0.02037   -0.01442   -0.02707
F3    3    1.302341    0.033718    0.215042   -21.00000    0.04240    0.05056 =
         0.05793    0.00506   -0.02466   -0.02126
C3    1    1.273596    0.062182    0.097192   -21.00000    0.04525    0.03557 =
         0.03546   -0.00890    0.00362   -0.01062
F4    3    1.355580    0.066399    0.076291   -21.00000    0.04013    0.05666 =
         0.06442   -0.01350    0.01116   -0.01099
F5    3    1.280723   -0.018393    0.126617   -21.00000    0.05435    0.03194 =
         0.05021   -0.01062   -0.00820   -0.00658
F6    3    1.245578    0.081445    0.043947   -21.00000    0.06159    0.04416 =
         0.03047   -0.01391    0.00520   -0.01269
C4    1    1.175286    0.215089    0.103218   -21.00000    0.03308    0.03026 =
         0.03574   -0.00206   -0.00316   -0.01280
F7    3    1.116080    0.225921    0.072825   -21.00000    0.05350    0.03376 =
         0.04054    0.00289   -0.01997   -0.01401
F8    3    1.243454    0.235903    0.057765   -21.00000    0.04062    0.04559 =
         0.04973    0.00784    0.00444   -0.02085
F9    3    1.133236    0.268814    0.143002   -21.00000    0.03614    0.03601 =
         0.05142   -0.01494   -0.00263   -0.01289
PART 0
RESI 0
RESI CCF3 12
PART 1  31
O1    2    1.033896    0.024744    0.217310    31.00000    0.04313    0.03972 =
         0.04779   -0.01915   -0.01549   -0.01818
C1    1    0.970117    0.000264    0.216568    31.00000    0.04658    0.03392 =
         0.05050   -0.01315   -0.02213   -0.01669
C2    1    1.006223   -0.041351    0.158648    31.00000    0.06668    0.05311 =
         0.05712   -0.02290   -0.01918   -0.02622
F1    3    1.007464    0.015354    0.100816    31.00000    0.11412    0.07978 =
         0.05771   -0.01441   -0.04298   -0.04963
F2    3    0.959709   -0.089261    0.165898    31.00000    0.09000    0.09664 =
         0.09544   -0.05717   -0.00637   -0.05564
F3    3    1.091561   -0.094219    0.155533    31.00000    0.06513    0.04994 =
         0.07690   -0.03664   -0.00252   -0.02224
C3    1    0.946540   -0.064416    0.281752    31.00000    0.04782    0.03978 =
         0.05819   -0.01169   -0.01291   -0.01774
F4    3    0.932919   -0.036099    0.332913    31.00000    0.05632    0.08167 =
         0.05117   -0.02287    0.00203   -0.04206
F5    3    1.013612   -0.139101    0.283300    31.00000    0.05853    0.03872 =
         0.06384   -0.00505   -0.01815   -0.01232
F6    3    0.870463   -0.074135    0.287563    31.00000    0.05286    0.06737 =
         0.07934   -0.02878   -0.00530   -0.03132
C4    1    0.882459    0.079205    0.210335    31.00000    0.05385    0.03960 =
         0.07877   -0.01499   -0.03535   -0.01341
F7    3    0.836785    0.103145    0.264827    31.00000    0.03756    0.04875 =
         0.08910   -0.02273   -0.02015   -0.00387
F8    3    0.828861    0.061627    0.191344    31.00000    0.07705    0.06282 =
         0.12609   -0.02054   -0.06399   -0.02000
F9    3    0.903578    0.143075    0.163836    31.00000    0.07892    0.04743 =
         0.09158    0.00131   -0.04439   -0.02115
PART 0
RESI 0
RESI CCF3 13
PART 2  91
O1    2    1.133488   -0.016336    0.297840    91.00000    0.03083    0.02730 =
         0.02038   -0.00461   -0.00489   -0.00167
C1    1    1.144919   -0.067428    0.357228    91.00000    0.03920    0.02612 =
         0.02512   -0.00369   -0.01113   -0.00654
C2    1    1.230427   -0.123604    0.313412    91.00000    0.04362    0.03675 =
         0.03264   -0.01027   -0.01283    0.00223
F1    3    1.197429   -0.130418    0.272260    91.00000    0.06300    0.04235 =
         0.05024   -0.02664   -0.02752    0.01225
F2    3    1.280210   -0.196658    0.340812    91.00000    0.05482    0.03787 =
         0.03840   -0.01432   -0.01612    0.00909
F3    3    1.288838   -0.083064    0.271742    91.00000    0.04014    0.05549 =
         0.05193   -0.00829   -0.00306   -0.00020
C3    1    1.176777   -0.030855    0.392014    91.00000    0.04801    0.03492 =
         0.03445   -0.00762   -0.01653   -0.01014
F4    3    1.133900    0.052456    0.385840    91.00000    0.06286    0.03534 =
         0.04950   -0.01374   -0.02070   -0.01136
F5    3    1.264456   -0.041133    0.363256    91.00000    0.04885    0.04710 =
         0.05189   -0.00654   -0.01922   -0.01807
F6    3    1.170551   -0.067570    0.454820    91.00000    0.07342    0.04902 =
         0.03349   -0.00821   -0.02237   -0.02181
C4    1    1.053989   -0.078414    0.402720    91.00000    0.04469    0.03562 =
         0.02844   -0.00353   -0.00484   -0.01270
F7    3    1.002068   -0.010052    0.430463    91.00000    0.06359    0.04479 =
         0.03544   -0.01230    0.00727   -0.01608
F8    3    1.064350   -0.147515    0.452382    91.00000    0.06257    0.04325 =
         0.03309    0.00452   -0.00742   -0.02244
F9    3    1.005958   -0.080880    0.370143    91.00000    0.04207    0.05804 =
         0.03416   -0.00536   -0.00217   -0.02315
PART 0
RESI 0
RESI CCF3 15
PART 2  -61
O1    2    0.467359    0.386822    0.237190   -61.00000    0.06715    0.06689 =
         0.03121   -0.02183   -0.01477   -0.03342
C1    1    0.552561    0.376252    0.214689   -61.00000    0.06057    0.06358 =
         0.04556   -0.01059   -0.01973   -0.02759
C2    1    0.580776    0.355985    0.278100   -61.00000    0.06103    0.06778 =
         0.05535   -0.01286   -0.03089   -0.01252
F1    3    0.589768    0.275116    0.309225   -61.00000    0.10279    0.06855 =
         0.07695   -0.00480   -0.04817   -0.01736
F2    3    0.658074    0.365913    0.263476   -61.00000    0.07593    0.10772 =
         0.08274   -0.02291   -0.04468   -0.03153
F3    3    0.517056    0.402534    0.318935   -61.00000    0.08374    0.06708 =
         0.05434   -0.01579   -0.02628   -0.02095
C3    1    0.566316    0.460286    0.170358   -61.00000    0.07413    0.08203 =
         0.06934    0.00890   -0.03193   -0.04503
F4    3    0.516653    0.495233    0.126951   -61.00000    0.08904    0.12714 =
         0.07239    0.04246   -0.04128   -0.07598
F5    3    0.547103    0.512683    0.206748   -61.00000    0.16744    0.09274 =
         0.09142    0.00610   -0.02860   -0.09622
F6    3    0.650188    0.446275    0.135444   -61.00000    0.07850    0.14118 =
         0.10290    0.01045   -0.02634   -0.06842
C4    1    0.601892    0.302229    0.180603   -61.00000    0.07070    0.07741 =
         0.05956   -0.02688   -0.01640   -0.01632
F7    3    0.598195    0.329513    0.118203   -61.00000    0.10462    0.11586 =
         0.06079   -0.03528   -0.02015   -0.04363
F8    3    0.688876    0.265933    0.180401   -61.00000    0.07486    0.13589 =
         0.10273   -0.06442   -0.02268   -0.00085
F9    3    0.567579    0.240611    0.208595   -61.00000    0.11482    0.08001 =
         0.08299   -0.04191   -0.01128   -0.03292
PART 0
RESI 0
RESI CCF3 16
PART 2  -71
O1    2    0.304834    0.381378    0.286361   -71.00000    0.08181    0.04288 =
         0.04510    0.00317    0.00205   -0.02927
C1    1    0.291408    0.322092    0.342061   -71.00000    0.06905    0.02653 =
         0.04459   -0.00486    0.00990   -0.01449
C2    1    0.368207    0.234486    0.335620   -71.00000    0.07869    0.03741 =
         0.05821   -0.01558    0.01003   -0.00872
F1    3    0.441840    0.229831    0.346488   -71.00000    0.07867    0.05338 =
         0.08456   -0.01304   -0.00547   -0.00219
F2    3    0.349564    0.168231    0.376060   -71.00000    0.09007    0.03200 =
         0.07711   -0.00947    0.01404   -0.00121
F3    3    0.388345    0.226647    0.274207   -71.00000    0.10350    0.03513 =
         0.06497   -0.02563    0.01151   -0.00988
C3    1    0.199311    0.315693    0.354707   -71.00000    0.07253    0.04831 =
         0.06087   -0.00529    0.00498   -0.02036
F4    3    0.137755    0.393790    0.345632   -71.00000    0.06548    0.05329 =
         0.06517   -0.00347    0.00893   -0.01328
F5    3    0.205524    0.275616    0.313677   -71.00000    0.10229    0.08329 =
         0.09160   -0.02699    0.00461   -0.05145
F6    3    0.172347    0.272183    0.415441   -71.00000    0.08919    0.06894 =
         0.07479    0.00838    0.00867   -0.03916
C4    1    0.289479    0.346351    0.402133   -71.00000    0.09340    0.03574 =
         0.04744   -0.00888    0.00367   -0.01630
F7    3    0.212561    0.409246    0.420138   -71.00000    0.11556    0.03760 =
         0.04769   -0.01538    0.01174   -0.01062
F8    3    0.295512    0.282278    0.453448   -71.00000    0.13265    0.05036 =
         0.05305    0.00016   -0.00511   -0.02072
F9    3    0.351980    0.378621    0.385865   -71.00000    0.12725    0.06990 =
         0.08258   -0.02799   -0.00512   -0.04649
PART 0
RESI 0
RESI CCF3 17
PART 2  -81
O1    2    0.310514    0.532629    0.205755   -81.00000    0.06061    0.04396 =
         0.02918   -0.01805    0.02440   -0.03464
C1    1    0.265228    0.613274    0.218032   -81.00000    0.05337    0.03178 =
         0.02970   -0.01141   -0.01058   -0.02388
C2    1    0.312081    0.677142    0.170874   -81.00000    0.06483    0.04820 =
         0.04995   -0.00704   -0.00860   -0.03348
F1    3    0.257405    0.758777    0.171370   -81.00000    0.08342    0.04216 =
         0.06990    0.00214   -0.01295   -0.03221
F2    3    0.341571    0.668528    0.109280   -81.00000    0.07701    0.07094 =
         0.04235    0.00179    0.00076   -0.03662
F3    3    0.384799    0.662339    0.188676   -81.00000    0.07234    0.08249 =
         0.10139   -0.02701   -0.01780   -0.04770
C3    1    0.258143    0.606879    0.290423   -81.00000    0.06381    0.03979 =
         0.04116   -0.01487   -0.02232   -0.01198
F4    3    0.190962    0.579597    0.329679   -81.00000    0.06945    0.04654 =
         0.03824   -0.01826    0.00784   -0.00589
F5    3    0.334985    0.550752    0.304689   -81.00000    0.06451    0.07154 =
         0.04559   -0.02745   -0.02453    0.00551
F6    3    0.243148    0.679820    0.301239   -81.00000    0.12389    0.04744 =
         0.06168   -0.03279   -0.03178   -0.01926
C4    1    0.167158    0.654788    0.209890   -81.00000    0.06042    0.05475 =
         0.05036   -0.01067   -0.02389   -0.01590
F7    3    0.128456    0.597402    0.232641   -81.00000    0.04947    0.09660 =
         0.06501   -0.03286   -0.00261   -0.03387
F8    3    0.113821    0.714804    0.242811   -81.00000    0.06274    0.06732 =
         0.06837   -0.02317   -0.02033    0.00759
F9    3    0.167724    0.688220    0.146813   -81.00000    0.09397    0.07019 =
         0.05711   -0.01833   -0.03756    0.00676
PART 0
RESI 0
RESI CCF3 19
PART 2  111
O1    2    0.997291    0.136440    0.300321   111.00000    0.04777    0.03046 =
         0.03628   -0.01135   -0.00307   -0.00560
C1    1    0.925872    0.206584    0.313473   111.00000    0.05042    0.03244 =
         0.04077   -0.01189   -0.00383   -0.00371
C2    1    0.934705    0.238781    0.364696   111.00000    0.06834    0.04366 =
         0.04687   -0.01905   -0.01129   -0.00424
F1    3    0.935982    0.183389    0.421477   111.00000    0.08496    0.05304 =
         0.04376   -0.01812   -0.00954   -0.00198
F2    3    0.868331    0.312335    0.373915   111.00000    0.07643    0.04484 =
         0.05225   -0.02293   -0.01213   -0.00198
F3    3    1.015579    0.246238    0.343610   111.00000    0.07169    0.04776 =
         0.05562   -0.01671   -0.02192   -0.00792
C3    1    0.915293    0.281010    0.252952   111.00000    0.04713    0.03242 =
         0.04614   -0.00900   -0.01062   -0.00786
F4    3    0.915876    0.251126    0.206337   111.00000    0.05470    0.04169 =
         0.05017   -0.00840   -0.01927   -0.01158
F5    3    0.979992    0.313130    0.227053   111.00000    0.05389    0.03912 =
         0.04399   -0.00843   -0.01179   -0.01424
F6    3    0.838045    0.344998    0.264450   111.00000    0.05353    0.03703 =
         0.05590   -0.00511   -0.00667   -0.00059
C4    1    0.839005    0.182406    0.340415   111.00000    0.05327    0.04707 =
         0.04954   -0.00268   -0.00264   -0.01256
F7    3    0.820088    0.171842    0.292076   111.00000    0.05212    0.05493 =
         0.05921   -0.00366   -0.00801   -0.01644
F8    3    0.770849    0.236664    0.372305   111.00000    0.05699    0.05834 =
         0.05387   -0.00384    0.00362   -0.00770
F9    3    0.859942    0.106999    0.383730   111.00000    0.06362    0.05262 =
         0.05271    0.00411   -0.00318   -0.01421
PART 0
RESI 0
RESI CCF3 14
PART 3  121
O1    2    0.993959    0.140702    0.294218   121.00000    0.04652    0.03387 =
         0.03360   -0.01927   -0.00567   -0.00779
C1    1    0.920765    0.211316    0.299245   121.00000    0.04755    0.03489 =
         0.04286   -0.01342   -0.00453   -0.00724
C2    1    0.847030    0.189257    0.360187   121.00000    0.05311    0.04811 =
         0.04453   -0.00702   -0.00108   -0.01051
F1    3    0.765818    0.246705    0.355151   121.00000    0.05219    0.06118 =
         0.04730    0.00167    0.00105   -0.01047
F2    3    0.840495    0.117573    0.358467   121.00000    0.05891    0.05391 =
         0.04971   -0.00273   -0.00464   -0.01962
F3    3    0.865327    0.174664    0.415437   121.00000    0.06706    0.05361 =
         0.04539   -0.01101   -0.00512   -0.00664
C3    1    0.944789    0.280588    0.307072   121.00000    0.05840    0.03586 =
         0.05085   -0.01718   -0.01105   -0.00763
F4    3    0.870324    0.339157    0.335440   121.00000    0.06653    0.03722 =
         0.05607   -0.01951   -0.00846   -0.00450
F5    3    0.992125    0.237373    0.352763   121.00000    0.06364    0.04906 =
         0.05364   -0.01741   -0.01564   -0.01021
F6    3    0.970667    0.324868    0.244673   121.00000    0.06143    0.03470 =
         0.05389   -0.01470   -0.00748   -0.01115
C4    1    0.883135    0.251429    0.236348   121.00000    0.04299    0.03774 =
         0.04590   -0.00868   -0.00650   -0.01034
F7    3    0.952001    0.245061    0.184148   121.00000    0.03855    0.03659 =
         0.04315   -0.00081   -0.00976   -0.00349
F8    3    0.833844    0.333490    0.236366   121.00000    0.04804    0.03549 =
         0.05469   -0.00459   -0.00168   -0.00741
F9    3    0.835833    0.207840    0.237663   121.00000    0.04847    0.04965 =
         0.06208   -0.01279   -0.01251   -0.01588
PART 0
RESI 0
RESI CYH 20
PART 1  11
C1    1    0.585332    0.945886    0.387237    11.00000    0.03298    0.03508 =
         0.02810   -0.01751   -0.00403   -0.00638
AFIX  13
H1    7    0.527089    0.970474    0.418629    11.00000   -1.20000
AFIX   0
C2    1    0.615211    1.019989    0.340258    11.00000    0.05122    0.03547 =
         0.03375   -0.01529   -0.01026   -0.01559
AFIX  23
H2A   7    0.671968    0.998115    0.307519    11.00000   -1.20000
H2B   7    0.568870    1.060483    0.316598    11.00000   -1.20000
AFIX   0
C3    1    0.629216    1.065634    0.378769    11.00000    0.06045    0.04011 =
         0.04657   -0.02261   -0.01802   -0.01264
AFIX  23
H3A   7    0.652298    1.110904    0.347764    11.00000   -1.20000
H3B   7    0.570669    1.093096    0.407664    11.00000   -1.20000
AFIX   0
C4    1    0.694791    1.005187    0.420179    11.00000    0.04013    0.04981 =
         0.04248   -0.02831   -0.00851   -0.01028
AFIX  23
H4A   7    0.755254    0.982914    0.391024    11.00000   -1.20000
H4B   7    0.698811    1.036741    0.446290    11.00000   -1.20000
AFIX   0
C5    1    0.665860    0.931528    0.465802    11.00000    0.04268    0.04847 =
         0.03768   -0.01842   -0.01383   -0.00900
AFIX  23
H5A   7    0.608769    0.953029    0.498409    11.00000   -1.20000
H5B   7    0.712017    0.891412    0.489721    11.00000   -1.20000
AFIX   0
C6    1    0.652942    0.884806    0.427280    11.00000    0.04575    0.03777 =
         0.03547   -0.01689   -0.01192   -0.00769
AFIX  23
H6A   7    0.711342    0.858779    0.397568    11.00000   -1.20000
H6B   7    0.631301    0.838563    0.458115    11.00000   -1.20000
AFIX   0
PART 0
RESI 0
RESI CYH 21
PART 1  11
C1    1    0.660714    0.997756    0.110862    11.00000    0.03228    0.03607 =
         0.02220   -0.00864   -0.00337   -0.00950
AFIX  13
H1    7    0.705965    0.959738    0.080784    11.00000   -1.20000
AFIX   0
C2    1    0.712125    1.034382    0.128066    11.00000    0.05194    0.04758 =
         0.03811    0.00185   -0.01752   -0.02515
AFIX  23
H2A   7    0.757493    0.987486    0.150183    11.00000   -1.20000
H2B   7    0.670016    1.071700    0.158685    11.00000   -1.20000
AFIX   0
C3    1    0.758959    1.085653    0.066048    11.00000    0.05504    0.06280 =
         0.04994    0.00997   -0.01754   -0.03355
AFIX  23
H3A   7    0.789917    1.110865    0.078374    11.00000   -1.20000
H3B   7    0.804996    1.046958    0.037415    11.00000   -1.20000
AFIX   0
C4    1    0.692795    1.156211    0.028402    11.00000    0.06842    0.05501 =
         0.03581    0.00918   -0.01622   -0.03150
AFIX  23
H4A   7    0.650317    1.198246    0.055236    11.00000   -1.20000
H4B   7    0.725760    1.185888   -0.012424    11.00000   -1.20000
AFIX   0
C5    1    0.641116    1.120299    0.011682    11.00000    0.06319    0.04972 =
         0.02834    0.00098   -0.01469   -0.01894
AFIX  23
H5A   7    0.682907    1.083764   -0.019553    11.00000   -1.20000
H5B   7    0.595534    1.167628   -0.010008    11.00000   -1.20000
AFIX   0
C6    1    0.594563    1.068274    0.072375    11.00000    0.04469    0.03998 =
         0.03132   -0.00279   -0.01638   -0.01248
AFIX  23
H6A   7    0.565205    1.042537    0.059005    11.00000   -1.20000
H6B   7    0.547231    1.106404    0.101019    11.00000   -1.20000
AFIX   0
PART 0
RESI 0
RESI CYH 22
PART 1  11
C1    1    0.559998    0.884493    0.150124    11.00000    0.03353    0.03145 =
         0.02800   -0.01223   -0.00579   -0.00846
AFIX  13
H1    7    0.520954    0.932019    0.122427    11.00000   -1.20000
AFIX   0
C2    1    0.636266    0.825706    0.106290    11.00000    0.04403    0.04477 =
         0.02690   -0.01857    0.00118   -0.01773
AFIX  23
H2A   7    0.671127    0.858690    0.070025    11.00000   -1.20000
H2B   7    0.677437    0.779637    0.132310    11.00000   -1.20000
AFIX   0
C3    1    0.598854    0.786669    0.077909    11.00000    0.05579    0.05357 =
         0.03330   -0.02561   -0.00123   -0.02205
AFIX  23
H3A   7    0.563219    0.832310    0.047893    11.00000   -1.20000
H3B   7    0.649337    0.746447    0.052231    11.00000   -1.20000
AFIX   0
C4    1    0.540131    0.740172    0.131562    11.00000    0.05054    0.05105 =
         0.04491   -0.02813   -0.00049   -0.02452
AFIX  23
H4A   7    0.577459    0.690341    0.158428    11.00000   -1.20000
H4B   7    0.513828    0.719050    0.111573    11.00000   -1.20000
AFIX   0
C5    1    0.464814    0.797798    0.175432    11.00000    0.04287    0.05863 =
         0.05074   -0.03309   -0.00204   -0.01930
AFIX  23
H5A   7    0.423739    0.844401    0.149579    11.00000   -1.20000
H5B   7    0.429805    0.764641    0.211325    11.00000   -1.20000
AFIX   0
C6    1    0.502250    0.835656    0.204550    11.00000    0.03767    0.04641 =
         0.03463   -0.02313    0.00412   -0.01811
AFIX  23
H6A   7    0.539091    0.789410    0.233549    11.00000   -1.20000
H6B   7    0.451944    0.874662    0.231316    11.00000   -1.20000
AFIX   0
PART 0
RESI 0
RESI CYH 23
PART 1  11
C1    1    0.518629    0.809269    0.411512    11.00000    0.04482    0.03774 =
         0.02171   -0.01071   -0.00400   -0.01498
AFIX  13
H1    7    0.569359    0.764205    0.430049    11.00000   -1.20000
AFIX   0
C2    1    0.446112    0.847091    0.468443    11.00000    0.05078    0.05136 =
         0.02433   -0.01702    0.00116   -0.02362
AFIX  23
H2A   7    0.470322    0.873292    0.485912    11.00000   -1.20000
H2B   7    0.394083    0.892189    0.452471    11.00000   -1.20000
AFIX   0
C3    1    0.415322    0.778074    0.523093    11.00000    0.05861    0.05375 =
         0.02762   -0.01159   -0.00012   -0.02588
AFIX  23
H3A   7    0.466350    0.735520    0.541439    11.00000   -1.20000
H3B   7    0.367150    0.804125    0.558734    11.00000   -1.20000
AFIX   0
C4    1    0.380571    0.733819    0.498045    11.00000    0.05579    0.05172 =
         0.03111   -0.00545   -0.00464   -0.02686
AFIX  23
H4A   7    0.325451    0.774998    0.484227    11.00000   -1.20000
H4B   7    0.364757    0.687320    0.533818    11.00000   -1.20000
AFIX   0
C5    1    0.450944    0.697297    0.440328    11.00000    0.06024    0.04987 =
         0.03346   -0.00867   -0.00622   -0.02818
AFIX  23
H5A   7    0.424655    0.673129    0.422810    11.00000   -1.20000
H5B   7    0.502449    0.650426    0.455865    11.00000   -1.20000
AFIX   0
C6    1    0.484819    0.764144    0.385304    11.00000    0.05679    0.04298 =
         0.02646   -0.01157   -0.00289   -0.02482
AFIX  23
H6A   7    0.435506    0.806705    0.365119    11.00000   -1.20000
H6B   7    0.534304    0.736351    0.351012    11.00000   -1.20000
AFIX   0
PART 0
RESI 0
RESI CYH 24
PART 1  11
C1    1    0.872140    0.549035    0.150459    11.00000    0.06533    0.02579 =
         0.02204   -0.01143   -0.00774   -0.00231
AFIX  13
H1    7    0.852121    0.506884    0.189651    11.00000   -1.20000
AFIX   0
C2    1    0.956702    0.498095    0.105902    11.00000    0.07017    0.02721 =
         0.02550   -0.01341   -0.01071    0.00493
AFIX  23
H2A   7    1.003958    0.463662    0.129765    11.00000   -1.20000
H2B   7    0.979794    0.537665    0.066895    11.00000   -1.20000
AFIX   0
C3    1    0.934947    0.439314    0.084193    11.00000    0.08910    0.02975 =
         0.03313   -0.01768   -0.01350   -0.00119
AFIX  23
H3A   7    0.989206    0.409481    0.053350    11.00000   -1.20000
H3B   7    0.918552    0.395754    0.122933    11.00000   -1.20000
AFIX   0
C4    1    0.858423    0.487834    0.051258    11.00000    0.08818    0.03791 =
         0.03160   -0.02136   -0.01013   -0.01198
AFIX  23
H4A   7    0.876963    0.527314    0.009984    11.00000   -1.20000
H4B   7    0.844586    0.447263    0.040170    11.00000   -1.20000
AFIX   0
C5    1    0.774797    0.538059    0.095801    11.00000    0.08106    0.04224 =
         0.03455   -0.01872   -0.01029   -0.01654
AFIX  23
H5A   7    0.752884    0.498257    0.135268    11.00000   -1.20000
H5B   7    0.726801    0.571348    0.072529    11.00000   -1.20000
AFIX   0
C6    1    0.795471    0.598565    0.116428    11.00000    0.06443    0.02897 =
         0.02875   -0.01306   -0.01119   -0.00570
AFIX  23
H6A   7    0.740941    0.629192    0.146657    11.00000   -1.20000
H6B   7    0.812681    0.641280    0.077265    11.00000   -1.20000
AFIX   0
PART 0
RESI 0
RESI CYH 25
PART 1  11
C1    1    0.936517    0.693869    0.109386    11.00000    0.05351    0.03364 =
         0.02456   -0.01140   -0.00994   -0.00069
AFIX  13
H1    7    0.913678    0.700852    0.072342    11.00000   -1.20000
AFIX   0
C2    1    1.039116    0.657698    0.086714    11.00000    0.05692    0.03716 =
         0.03822   -0.01423   -0.00871    0.00098
AFIX  23
H2A   7    1.064764    0.650050    0.121949    11.00000   -1.20000
H2B   7    1.058735    0.601254    0.077684    11.00000   -1.20000
AFIX   0
C3    1    1.073813    0.717181    0.025099    11.00000    0.05917    0.04553 =
         0.04177   -0.01505   -0.00496   -0.00719
AFIX  23
H3A   7    1.140341    0.693671    0.011888    11.00000   -1.20000
H3B   7    1.051759    0.721513   -0.011071    11.00000   -1.20000
AFIX   0
C4    1    1.042059    0.805587    0.037182    11.00000    0.05498    0.04753 =
         0.05450   -0.01735   -0.01348   -0.01030
AFIX  23
H4A   7    1.068386    0.801943    0.070719    11.00000   -1.20000
H4B   7    1.063068    0.844065   -0.003823    11.00000   -1.20000
AFIX   0
C5    1    0.939810    0.841901    0.060376    11.00000    0.05929    0.03571 =
         0.04606   -0.01131   -0.01000   -0.00757
AFIX  23
H5A   7    0.920957    0.897813    0.070040    11.00000   -1.20000
H5B   7    0.913824    0.850995    0.024915    11.00000   -1.20000
AFIX   0
C6    1    0.903578    0.782745    0.121377    11.00000    0.05448    0.03505 =
         0.03385   -0.01589   -0.00836   -0.00279
AFIX  23
H6A   7    0.837039    0.806315    0.133326    11.00000   -1.20000
H6B   7    0.923823    0.778740    0.158381    11.00000   -1.20000
AFIX   0
PART 0
RESI 0
RESI CYH 26
PART 1  11
C1    1    0.784420    0.507939    0.411963    11.00000    0.07692    0.02736 =
         0.02605   -0.00648   -0.01995   -0.00854
AFIX  13
H1    7    0.769376    0.477347    0.390941    11.00000   -1.20000
AFIX   0
C2    1    0.694878    0.560305    0.452500    11.00000    0.07031    0.03822 =
         0.03100   -0.00582   -0.01148   -0.01203
AFIX  23
H2A   7    0.706707    0.593197    0.473038    11.00000   -1.20000
H2B   7    0.655957    0.601246    0.423131    11.00000   -1.20000
AFIX   0
C3    1    0.645994    0.502778    0.505956    11.00000    0.09041    0.04976 =
         0.03912   -0.00018   -0.01482   -0.02756
AFIX  23
H3A   7    0.591433    0.537696    0.533436    11.00000   -1.20000
H3B   7    0.626866    0.475799    0.485277    11.00000   -1.20000
AFIX   0
C4    1    0.705989    0.434155    0.548869    11.00000    0.10299    0.04981 =
         0.03732    0.00291   -0.02789   -0.03784
AFIX  23
H4A   7    0.674155    0.395604    0.580689    11.00000   -1.20000
H4B   7    0.718675    0.460942    0.573901    11.00000   -1.20000
AFIX   0
C5    1    0.794160    0.382639    0.508553    11.00000    0.10471    0.03679 =
         0.04520    0.00380   -0.03588   -0.02511
AFIX  23
H5A   7    0.781906    0.350865    0.487300    11.00000   -1.20000
H5B   7    0.832699    0.340684    0.537916    11.00000   -1.20000
AFIX   0
C6    1    0.844353    0.439957    0.455724    11.00000    0.08244    0.02918 =
         0.03733   -0.00251   -0.02795   -0.00789
AFIX  23
H6A   7    0.862089    0.467519    0.476899    11.00000   -1.20000
H6B   7    0.899671    0.404973    0.428806    11.00000   -1.20000
AFIX   0
PART 0
RESI 0
RESI CYH 27
PART 1  11
C1    1    0.883115    0.621031    0.384044    11.00000    0.05439    0.03194 =
         0.03806   -0.01524   -0.02189    0.00509
AFIX  13
H1    7    0.843896    0.619115    0.429880    11.00000   -1.20000
AFIX   0
C2    1    0.979611    0.566939    0.391173    11.00000    0.04882    0.03435 =
         0.03277   -0.01168   -0.01368    0.00579
AFIX  23
H2A   7    0.984797    0.506778    0.411402    11.00000   -1.20000
H2B   7    1.022796    0.569518    0.347341    11.00000   -1.20000
AFIX   0
C3    1    1.002308    0.600259    0.433917    11.00000    0.05524    0.05127 =
         0.04535   -0.01969   -0.02143    0.00769
AFIX  23
H3A   7    0.963481    0.591305    0.479095    11.00000   -1.20000
H3B   7    1.065554    0.567327    0.435742    11.00000   -1.20000
AFIX   0
C4    1    0.989295    0.694105    0.407933    11.00000    0.06615    0.04980 =
         0.05077   -0.02430   -0.02687    0.00356
AFIX  23
H4A   7    1.034182    0.702147    0.365482    11.00000   -1.20000
H4B   7    0.999389    0.714038    0.439038    11.00000   -1.20000
AFIX   0
C5    1    0.894411    0.747451    0.398513    11.00000    0.06529    0.04663 =
         0.06192   -0.03187   -0.03553    0.01205
AFIX  23
H5A   7    0.889456    0.807583    0.378460    11.00000   -1.20000
H5B   7    0.849802    0.745153    0.441718    11.00000   -1.20000
AFIX   0
C6    1    0.873696    0.714268    0.354466    11.00000    0.06865    0.03367 =
         0.04801   -0.01868   -0.02943    0.00532
AFIX  23
H6A   7    0.811740    0.748536    0.349923    11.00000   -1.20000
H6B   7    0.915723    0.719997    0.310292    11.00000   -1.20000
PART 0
RESI 0

AFIX   0
REM #####
H7    7    0.756730    0.870877    0.256607    11.00000    0.02998

RESI CCF3 18
PART 3  101
O1    2    1.100820   -0.013026    0.320347   101.00000    0.03916    0.03249 =
         0.03190   -0.00257   -0.00894   -0.00765
C1    1    1.158580   -0.069499    0.355594   101.00000    0.04122    0.03206 =
         0.03305   -0.00437   -0.01077   -0.00642
C2    1    1.227371   -0.032175    0.351226   101.00000    0.04449    0.03500 =
         0.04184   -0.00760   -0.01416   -0.00780
F1    3    1.290946   -0.036434    0.294735   101.00000    0.03754    0.04660 =
         0.04490   -0.01321   -0.01503   -0.01133
F2    3    1.265439   -0.074713    0.401481   101.00000    0.05895    0.04530 =
         0.04776   -0.00878   -0.02366   -0.01190
F3    3    1.185216    0.048353    0.357084   101.00000    0.04810    0.03502 =
         0.05415   -0.00987   -0.00419   -0.01209
C3    1    1.113961   -0.094195    0.430217   101.00000    0.05035    0.03695 =
         0.03301   -0.00429   -0.00830   -0.00852
F4    3    1.039786   -0.107941    0.439130   101.00000    0.04713    0.04064 =
         0.04255   -0.00624   -0.00416   -0.00901
F5    3    1.093596   -0.033017    0.459387   101.00000    0.06538    0.04631 =
         0.03951   -0.01276   -0.00565   -0.01376
F6    3    1.173931   -0.164803    0.457055   101.00000    0.05498    0.04162 =
         0.03487    0.00134   -0.01205   -0.01125
C4    1    1.210645   -0.157117    0.335914   101.00000    0.04421    0.03439 =
         0.03802   -0.00898   -0.01119   -0.00632
F7    3    1.155210   -0.197395    0.349172   101.00000    0.05220    0.03995 =
         0.04356   -0.01154   -0.01460   -0.01185
F8    3    1.273603   -0.206592    0.368800   101.00000    0.04593    0.03320 =
         0.04235   -0.01247   -0.01326   -0.00282
F9    3    1.252761   -0.147499    0.272239   101.00000    0.05152    0.05382 =
         0.03882   -0.01342   -0.00795   -0.00936
PART 0
RESI 0

REM <hkl>
REM P-1_a.hkl
REM </hkl>
HKLF 4


REM  P-1_a.res in P-1
REM wR2 = 0.2133, GooF = S = 0.874, Restrained GooF = 0.974 for all data
REM R1 = 0.0676 for 18222 Fo > 4sig(Fo) and 0.0952 for all 25055 data
REM 2726 parameters refined using 48279 restraints

END

WGHT      0.1052     15.1313

REM Highest difference peak  2.268,  deepest hole -0.992,  1-sigma level  0.100
Q1    1   0.8204  0.7111  0.2545  11.00000  0.05    2.27
Q2    1   0.6556  0.7786  0.2629  11.00000  0.05    2.19
Q3    1   0.8137  0.2514  0.4027  11.00000  0.05    1.40
Q4    1   0.7963  0.1938  0.3403  11.00000  0.05    1.39
Q5    1   0.8964  0.0102  0.1362  11.00000  0.05    0.89
Q6    1   0.9955  0.1788  0.4084  11.00000  0.05    0.89
Q7    1   0.2426  0.3772  0.0713  11.00000  0.05    0.88
Q8    1   0.7181  0.6585  0.2811  11.00000  0.05    0.86
Q9    1   1.0031 -0.1403  0.1956  11.00000  0.05    0.86
Q10   1   0.5948  0.8921  0.1773  11.00000  0.05    0.83
Q11   1   0.8814  0.6096  0.3427  11.00000  0.05    0.78
Q12   1   0.9307  0.3075  0.3575  11.00000  0.05    0.78
Q13   1   0.8402  0.1362  0.4120  11.00000  0.05    0.76
Q14   1   0.1596  0.4388  0.2953  11.00000  0.05    0.75
Q15   1   0.5228  0.2738  0.3194  11.00000  0.05    0.72
Q16   1   0.3571  0.4413  0.1358  11.00000  0.05    0.71
Q17   1   0.3375  0.4527  0.2132  11.00000  0.05    0.71
Q18   1   0.9345  0.6030  0.1935  11.00000  0.05    0.69
Q19   1   0.4554  0.2685  0.1396  11.00000  0.05    0.69
Q20   1   0.8250  0.6782  0.4153  11.00000  0.05    0.69
Q21   1   0.9001  0.0142  0.3099  11.00000  0.05    0.68
Q22   1   0.4198  0.2727  0.0545  11.00000  0.05    0.66
Q23   1   0.3815  0.4219 -0.0156  11.00000  0.05    0.66
Q24   1   0.1990  0.6116  0.1494  11.00000  0.05    0.66
Q25   1   0.2603  0.5298  0.0358  11.00000  0.05    0.65
Q26   1   0.2672  0.1894  0.3685  11.00000  0.05    0.65
Q27   1   0.9585  0.6649  0.4512  11.00000  0.05    0.64
Q28   1   1.0168 -0.1038  0.4067  11.00000  0.05    0.63
Q29   1   0.5176  0.3487  0.0449  11.00000  0.05    0.63
Q30   1   0.8882  0.0235  0.2619  11.00000  0.05    0.62
Q31   1   0.1869  0.4680  0.1415  11.00000  0.05    0.60
Q32   1   0.3974  0.1894  0.3673  11.00000  0.05    0.59
Q33   1   0.5403  0.4461  0.1063  11.00000  0.05    0.59
Q34   1   1.0374  0.1639  0.3900  11.00000  0.05    0.59
Q35   1   0.4681  0.4266  0.2046  11.00000  0.05    0.58
Q36   1   0.7009  0.3780  0.1601  11.00000  0.05    0.58
Q37   1   0.1634  0.5408  0.2569  11.00000  0.05    0.56
Q38   1   0.3455  0.5108  0.2355  11.00000  0.05    0.55
Q39   1   1.2358 -0.1092  0.2529  11.00000  0.05    0.55
Q40   1   0.3981  0.5100 -0.0019  11.00000  0.05    0.55
Q41   1   0.3584  0.6076  0.1034  11.00000  0.05    0.54
Q42   1   0.1995  0.3281  0.2650  11.00000  0.05    0.52
Q43   1   1.0599  0.0007  0.4322  11.00000  0.05    0.52
Q44   1   0.8580  0.3612  0.2803  11.00000  0.05    0.51
Q45   1   0.1239  0.3367  0.3823  11.00000  0.05    0.51
Q46   1   0.5435  0.8484  0.3447  11.00000  0.05    0.50
Q47   1   0.3971  0.4217  0.2096  11.00000  0.05    0.50
Q48   1   0.2642  0.7383  0.1327  11.00000  0.05    0.50
Q49   1   0.1232  0.6642  0.2296  11.00000  0.05    0.50
Q50   1   0.7997  0.6510  0.2935  11.00000  0.05    0.50
Q51   1   0.9155  0.1161  0.1224  11.00000  0.05    0.48
Q52   1   0.6650  0.2304  0.2097  11.00000  0.05    0.47
Q53   1   0.8622  0.7182  0.4352  11.00000  0.05    0.47
Q54   1   1.1362 -0.1312  0.1745  11.00000  0.05    0.47
Q55   1   0.3184  0.6138  0.2630  11.00000  0.05    0.46
Q56   1   0.6416  0.9671  0.1383  11.00000  0.05    0.46
Q57   1   0.8632  0.6039  0.1950  11.00000  0.05    0.46
Q58   1   0.6038  0.4696  0.2034  11.00000  0.05    0.45
Q59   1   1.0668  0.2236  0.3276  11.00000  0.05    0.45
Q60   1   0.1587  0.5797  0.3056  11.00000  0.05    0.45
Q61   1   0.8327  0.0778  0.2422  11.00000  0.05    0.45
Q62   1   1.0222  0.6095  0.3914  11.00000  0.05    0.45
Q63   1   0.2440  0.7249  0.2571  11.00000  0.05    0.44
Q64   1   0.2390  0.3675  0.1135  11.00000  0.05    0.44
Q65   1   0.7608  0.8622  0.2442  11.00000  0.05    0.44
Q66   1   1.2334 -0.0884  0.4330  11.00000  0.05    0.44
Q67   1   0.5595  0.5006  0.1692  11.00000  0.05    0.44
Q68   1   0.6198  0.2317  0.2772  11.00000  0.05    0.43
Q69   1   0.8359 -0.0321  0.2597  11.00000  0.05    0.43
Q70   1   0.3991  0.6353  0.2276  11.00000  0.05    0.43
Q71   1   0.5411  0.8369  0.3784  11.00000  0.05    0.43
Q72   1   0.8414  0.6518  0.2249  11.00000  0.05    0.43
Q73   1   0.5770  0.3728  0.3061  11.00000  0.05    0.42
Q74   1   0.8149  0.5403  0.3757  11.00000  0.05    0.42
Q75   1   0.2223  0.4815  0.0478  11.00000  0.05    0.42
Q76   1   1.1210  0.1303  0.1996  11.00000  0.05    0.41
Q77   1   0.6146  0.4295  0.1850  11.00000  0.05    0.41
Q78   1   0.6439  0.8731  0.2208  11.00000  0.05    0.41
Q79   1   1.0179  0.3012  0.3410  11.00000  0.05    0.41
Q80   1   0.4815  0.9874  0.2645  11.00000  0.05    0.41
Q81   1   0.9487  0.3444  0.2312  11.00000  0.05    0.41
Q82   1   0.7809  0.8080  0.2162  11.00000  0.05    0.40
Q83   1   1.1079 -0.1487  0.4644  11.00000  0.05    0.40
Q84   1   0.9539  0.0398  0.1407  11.00000  0.05    0.40
Q85   1   0.2339  0.2687  0.4524  11.00000  0.05    0.40
Q86   1   0.7997  0.3342  0.3075  11.00000  0.05    0.40
Q87   1   0.8402  0.1722  0.2638  11.00000  0.05    0.40
Q88   1   0.6388  0.2821  0.1283  11.00000  0.05    0.40
Q89   1   0.4222  0.2991  0.0961  11.00000  0.05    0.40
Q90   1   0.9990  0.2795  0.3709  11.00000  0.05    0.39
Q91   1   0.2223  0.6184  0.3233  11.00000  0.05    0.39
Q92   1   0.9767  0.1150  0.4194  11.00000  0.05    0.39
Q93   1   0.3158  0.3453  0.2616  11.00000  0.05    0.39
Q94   1   0.2846  0.5529  0.2045  11.00000  0.05    0.39
Q95   1   1.0012  0.2008  0.3509  11.00000  0.05    0.39
Q96   1   1.1003  0.2130  0.2808  11.00000  0.05    0.39
Q97   1   0.5008  0.4273  0.2877  11.00000  0.05    0.39
Q98   1   0.9884  0.2655  0.3778  11.00000  0.05    0.38
Q99   1   0.7029  0.6091  0.2870  11.00000  0.05    0.38
Q100  1   0.2578  0.4289  0.0964  11.00000  0.05    0.38
;
_shelx_res_checksum              3869
_chemical_properties_physical    
Air-sensitive,Moisture-sensitive,Oxygen-sensitive
####################################################################### 
# 
# This file contains crystal structure data downloaded from the 
# Cambridge Structural Database (CSD) hosted by the Cambridge 
# Crystallographic Data Centre (CCDC).
# 
# Full information about CCDC data access policies and citation 
# guidelines are available at http://www.ccdc.cam.ac.uk/access/V1 
# 
# Audit and citation data items may have been added by the CCDC. 
# Please retain this information to preserve the provenance of 
# this file and to allow appropriate attribution of the data. 
# 
#######################################################################

data_P212121_a
_database_code_depnum_ccdc_archive 'CCDC 2488258'
loop_
_audit_author_name
_audit_author_address
'Antoine Barthelemy'
;Albert Ludwigs university Freiburg
Germany
;
_audit_update_record             
;
2025-09-15 deposited with the CCDC.	2026-02-02 downloaded from the CCDC.
;
_audit_creation_method           
;FinalCif V152 by Daniel Kratzert, Freiburg 2025, 
https://dkratzert.de/finalcif.html
;
_shelx_SHELXL_version_number     2018/3
_chemical_name_systematic        ?
_chemical_name_common            ?
_chemical_formula_sum            'C90 H102 Al2 F72 Ga2 O9 P4'
_chemical_formula_moiety         '2(C16 Al F36 O4), C58 H102 Ga2 O P4'
_chemical_formula_weight         3012.99
_chemical_melting_point          ?
_chemical_absolute_configuration ?
_space_group_crystal_system      orthorhombic
_space_group_IT_number           19
_space_group_name_H-M_alt        'P 21 21 21'
_space_group_name_Hall           'P 2ac 2ab'
_shelx_space_group_comment       
;
The symmetry employed for this shelxl refinement is uniquely defined
by the following loop, which should always be used as a source of
symmetry information in preference to the above space-group names.
They are only intended as comments.
;

loop_
_space_group_symop_operation_xyz
'x, y, z'
'-x+1/2, -y, z+1/2'
'-x, y+1/2, -z+1/2'
'x+1/2, -y+1/2, -z'

_cell_length_a                   15.677(2)
_cell_length_b                   23.421(4)
_cell_length_c                   31.572(5)
_cell_angle_alpha                90
_cell_angle_beta                 90
_cell_angle_gamma                90
_cell_volume                     11592(3)
_cell_formula_units_Z            4
_cell_measurement_temperature    100(2)
_cell_measurement_reflns_used    9839
_cell_measurement_theta_min      2.5255
_cell_measurement_theta_max      26.575
_exptl_crystal_description       block
_exptl_crystal_colour            colourless
_exptl_crystal_recrystallization_method 
'Crystals were obtained by layering a concentrated oDFB solution of the compounds with n-pentane'
_exptl_crystal_density_meas      ?
_exptl_crystal_density_method    ?
_exptl_crystal_density_diffrn    1.726
_exptl_crystal_F_000             6040
_exptl_crystal_size_max          0.402
_exptl_crystal_size_mid          0.314
_exptl_crystal_size_min          0.198
_exptl_absorpt_coefficient_mu    0.704
_exptl_absorpt_correction_type   multi-scan
_exptl_absorpt_correction_T_min  0.6901
_exptl_absorpt_correction_T_max  0.7456
_exptl_absorpt_process_details   
;SADABS-2016/2 - Bruker AXS area detector scaling and absorption correction: 
Krause, L., Herbst-Irmer, R., Sheldrick G.M. & Stalke D., J. Appl. Cryst. 48 
(2015) 3-10
;
_exptl_absorpt_special_details   ?
_shelx_estimated_absorpt_T_min   ?
_shelx_estimated_absorpt_T_max   ?
_exptl_transmission_factor_min   ?
_exptl_transmission_factor_max   ?
_exptl_special_details           ?
_diffrn_ambient_temperature      100(2)
_diffrn_ambient_environment      N~2~
_diffrn_radiation_type           MoK\a
_diffrn_radiation_wavelength     0.71073
_diffrn_radiation_monochromator  'mirror optics'
_olex2_diffrn_ambient_temperature_device 'Oxford Cryostream 800'
_diffrn_measurement_ambient_temperature_device_make ?
_diffrn_radiation_probe          x-ray
_diffrn_source                   'microfocus sealed X-ray tube'
_diffrn_source_type              'Incoatec I\ms'
_diffrn_source_voltage           50.0
_diffrn_source_current           1.4
_diffrn_detector                 CPAD
_diffrn_detector_type            'Bruker PHOTON III'
_diffrn_detector_area_resol_mean 7.41
_diffrn_measurement_device       'three-circle diffractometer'
_diffrn_measurement_device_type  'Bruker D8 VENTURE dual wavelength Mo/Cu'
_diffrn_measurement_method       '\w and \f scans'
_diffrn_measurement_specimen_support 'MiTeGen micromount'
_diffrn_reflns_number            553135
_diffrn_reflns_av_unetI/netI     0.0237
_diffrn_reflns_av_R_equivalents  0.0617
_diffrn_reflns_theta_min         1.450
_diffrn_reflns_theta_max         27.534
_diffrn_reflns_theta_full        25.242
_diffrn_reflns_limit_h_min       -20
_diffrn_reflns_limit_h_max       20
_diffrn_reflns_limit_k_min       -30
_diffrn_reflns_limit_k_max       30
_diffrn_reflns_limit_l_min       -41
_diffrn_reflns_limit_l_max       41
_diffrn_measured_fraction_theta_max 0.999
_diffrn_measured_fraction_theta_full 0.999
_diffrn_reflns_Laue_measured_fraction_max 0.999
_diffrn_reflns_Laue_measured_fraction_full 0.999
_diffrn_reflns_point_group_measured_fraction_max 0.999
_diffrn_reflns_point_group_measured_fraction_full 0.999
_reflns_number_total             26698
_reflns_number_gt                24984
_reflns_threshold_expression     'I > 2\s(I)'
_reflns_Friedel_coverage         0.855
_reflns_Friedel_fraction_max     0.998
_reflns_Friedel_fraction_full    0.999
_reflns_special_details          
;
 Reflections were merged by SHELXL according to the crystal
 class for the calculation of statistics and refinement.
 
 _reflns_Friedel_fraction is defined as the number of unique
 Friedel pairs measured divided by the number that would be
 possible theoretically, ignoring centric projections and
 systematic absences. Completness statistics refer to single and
 composite reflections containing twin component 1 only.
;
_computing_data_collection       
'Bruker BIS 8.5.5.6/2024-10-24 and APEX6 2024.9-1'
_computing_cell_refinement       'SAINT V8.41'
_computing_data_reduction        'SAINT V8.41'
_computing_structure_solution    'SHELXT 2018/2 (Sheldrick, 2018)'
_computing_structure_refinement  'SHELXL-2018/3 (Sheldrick, 2018)'
_computing_molecular_graphics    'Olex2 (Dolomanov et al., 2009)'
_computing_publication_material  ?
_refine_special_details          
;
 Refined as a 2-component inversion twin.
;
_refine_ls_structure_factor_coef Fsqd
_refine_ls_matrix_type           full
_refine_ls_weighting_scheme      calc
_refine_ls_weighting_details     
'w=1/[\s^2^(Fo^2^)+(0.0744P)^2^+15.3815P] where P=(Fo^2^+2Fc^2^)/3'
_atom_sites_solution_primary     direct
_atom_sites_solution_secondary   ?
_atom_sites_solution_hydrogens   mixed
_refine_ls_hydrogen_treatment    mixed
_refine_ls_number_reflns         26698
_refine_ls_number_parameters     2379
_refine_ls_number_restraints     33678
_refine_ls_R_factor_all          0.0527
_refine_ls_R_factor_gt           0.0487
_refine_ls_wR_factor_ref         0.1314
_refine_ls_wR_factor_gt          0.1271
_refine_ls_goodness_of_fit_ref   1.018
_refine_ls_restrained_S_all      1.181
_refine_ls_shift/su_max          0.002
_refine_ls_shift/su_mean         0.000
_refine_diff_density_max         0.815
_refine_diff_density_min         -0.521
_refine_diff_density_rms         0.078
_refine_ls_extinction_method     none
_refine_ls_extinction_coef       .
_refine_ls_abs_structure_Flack   0.017(9)
_refine_ls_abs_structure_details 
;
 Refined as an inversion twin.
;

loop_
_atom_type_symbol
_atom_type_description
_atom_type_scat_dispersion_real
_atom_type_scat_dispersion_imag
_atom_type_scat_source
C C 0.0033 0.0016 'International Tables Vol C Tables 4.2.6.8 and 6.1.1.4'
O O 0.0106 0.0060 'International Tables Vol C Tables 4.2.6.8 and 6.1.1.4'
F F 0.0171 0.0103 'International Tables Vol C Tables 4.2.6.8 and 6.1.1.4'
Al Al 0.0645 0.0514 'International Tables Vol C Tables 4.2.6.8 and 6.1.1.4'
P P 0.1023 0.0942 'International Tables Vol C Tables 4.2.6.8 and 6.1.1.4'
Ga Ga 0.2307 1.6083 'International Tables Vol C Tables 4.2.6.8 and 6.1.1.4'
H H 0.0000 0.0000 'International Tables Vol C Tables 4.2.6.8 and 6.1.1.4'

_geom_special_details            
;
 All esds (except the esd in the dihedral angle between two l.s. planes)
 are estimated using the full covariance matrix.  The cell esds are taken
 into account individually in the estimation of esds in distances, angles
 and torsion angles; correlations between esds in cell parameters are only
 used when they are defined by crystal symmetry.  An approximate (isotropic)
 treatment of cell esds is used for estimating esds involving l.s. planes.
;

loop_
_atom_site_label
_atom_site_type_symbol
_atom_site_fract_x
_atom_site_fract_y
_atom_site_fract_z
_atom_site_U_iso_or_equiv
_atom_site_adp_type
_atom_site_occupancy
_atom_site_site_symmetry_order
_atom_site_calc_flag
_atom_site_refinement_flags_posn
_atom_site_refinement_flags_adp
_atom_site_refinement_flags_occupancy
_atom_site_disorder_assembly
_atom_site_disorder_group
Ga1 Ga 0.97281(3) 0.55105(2) 0.51814(2) 0.02261(10) Uani 1 1 d . . . . .
Ga2 Ga 1.04381(3) 0.59684(2) 0.57887(2) 0.02278(11) Uani 1 1 d . . . . .
P1 P 0.95776(8) 0.63899(5) 0.63663(4) 0.0249(2) Uani 1 1 d D . . . .
P2 P 1.13434(8) 0.55724(5) 0.63393(4) 0.0262(2) Uani 1 1 d D . . . .
P3 P 0.98349(7) 0.45369(5) 0.49323(4) 0.0236(2) Uani 1 1 d D . . . .
P4 P 1.02341(7) 0.57975(5) 0.44870(3) 0.0220(2) Uani 1 1 d D . . . .
Al1 Al 0.97218(9) 0.57440(5) 0.87526(4) 0.0214(2) Uani 1 1 d . . . . .
Al2 Al 0.48129(8) 0.82643(6) 0.78708(4) 0.0215(2) Uani 1 1 d . . . . .
O1 O 1.1154(2) 0.65697(15) 0.56430(11) 0.0297(7) Uani 1 1 d . . . . .
C1 C 1.0045(3) 0.6078(2) 0.68460(15) 0.0315(10) Uani 1 1 d . . . . .
H1A H 0.994161 0.633892 0.708726 0.038 Uiso 1 1 calc R U . . .
H1B H 0.975268 0.571269 0.690849 0.038 Uiso 1 1 calc R U . . .
C2 C 1.1011(4) 0.5967(3) 0.68079(17) 0.0395(12) Uani 1 1 d . . . . .
H2A H 1.120004 0.575337 0.706176 0.047 Uiso 1 1 calc R U . . .
H2B H 1.130986 0.633943 0.680941 0.047 Uiso 1 1 calc R U . . .
C3 C 0.9786(3) 0.46533(19) 0.43575(15) 0.0274(9) Uani 1 1 d . . . . .
H3A H 0.991904 0.429115 0.420983 0.033 Uiso 1 1 calc R U . . .
H3B H 0.919925 0.476726 0.427800 0.033 Uiso 1 1 calc R U . . .
C4 C 1.0417(3) 0.51186(19) 0.42113(15) 0.0276(9) Uani 1 1 d . . . . .
H4A H 1.035379 0.517788 0.390241 0.033 Uiso 1 1 calc R U . . .
H4B H 1.100737 0.498842 0.426593 0.033 Uiso 1 1 calc R U . . .
O1_3 O 1.0687(3) 0.5737(3) 0.85144(19) 0.0375(12) Uani 0.734(5) 1 d D U P A 1
C1_3 C 1.1418(5) 0.5466(3) 0.8429(2) 0.0293(13) Uani 0.734(5) 1 d D U P A 1
C2_3 C 1.1908(5) 0.5843(3) 0.8106(3) 0.0430(15) Uani 0.734(5) 1 d D U P A 1
F1_3 F 1.1384(4) 0.6039(3) 0.78114(17) 0.0678(17) Uani 0.734(5) 1 d D U P A 1
F2_3 F 1.2539(5) 0.5561(3) 0.7919(3) 0.097(3) Uani 0.734(5) 1 d D U P A 1
F3_3 F 1.2266(4) 0.6284(2) 0.8293(2) 0.0697(18) Uani 0.734(5) 1 d D U P A 1
C3_3 C 1.1934(6) 0.5411(4) 0.8847(3) 0.0570(19) Uani 0.734(5) 1 d D U P A 1
F4_3 F 1.1650(5) 0.4978(3) 0.9083(2) 0.083(2) Uani 0.734(5) 1 d D U P A 1
F5_3 F 1.1872(7) 0.5878(3) 0.9070(2) 0.107(3) Uani 0.734(5) 1 d D U P A 1
F6_3 F 1.2761(4) 0.5300(4) 0.8777(3) 0.102(3) Uani 0.734(5) 1 d D U P A 1
C4_3 C 1.1267(7) 0.4866(4) 0.8241(4) 0.068(2) Uani 0.734(5) 1 d D U P A 1
F7_3 F 1.0660(5) 0.4608(3) 0.8464(3) 0.095(3) Uani 0.734(5) 1 d D U P A 1
F8_3 F 1.1966(5) 0.4546(3) 0.8252(3) 0.098(3) Uani 0.734(5) 1 d D U P A 1
F9_3 F 1.1020(7) 0.4909(4) 0.7840(3) 0.109(3) Uani 0.734(5) 1 d D U P A 1
O1_4 O 0.9477(3) 0.64498(15) 0.88332(13) 0.0434(10) Uani 1 1 d D U . B 1
C1_4 C 0.9652(3) 0.69605(18) 0.90052(15) 0.0303(9) Uani 1 1 d D U . B 1
C2_4 C 0.8841(4) 0.7332(3) 0.8948(2) 0.0444(13) Uani 1 1 d D U . B 1
F1_4 F 0.8754(2) 0.75116(15) 0.85507(13) 0.0513(9) Uani 1 1 d D U . B 1
F2_4 F 0.8875(3) 0.7807(2) 0.91901(17) 0.0739(14) Uani 1 1 d D U . B 1
F3_4 F 0.8142(2) 0.7051(2) 0.90449(15) 0.0635(11) Uani 1 1 d D U . B 1
C3_4 C 0.9868(4) 0.6905(2) 0.94813(17) 0.0401(12) Uani 1 1 d D U . B 1
F4_4 F 1.0420(2) 0.64824(16) 0.95453(12) 0.0508(9) Uani 1 1 d D U . B 1
F5_4 F 0.9177(3) 0.6807(2) 0.97086(12) 0.0661(12) Uani 1 1 d D U . B 1
F6_4 F 1.0227(3) 0.73779(18) 0.96390(13) 0.0635(11) Uani 1 1 d D U . B 1
C4_4 C 1.0408(4) 0.7246(2) 0.8769(2) 0.0446(13) Uani 1 1 d D U . B 1
F7_4 F 1.1142(2) 0.70224(18) 0.88874(14) 0.0567(10) Uani 1 1 d D U . B 1
F8_4 F 1.0446(3) 0.78081(16) 0.88345(17) 0.0681(12) Uani 1 1 d D U . B 1
F9_4 F 1.0333(3) 0.7165(2) 0.83541(13) 0.0687(12) Uani 1 1 d D U . B 1
O1_5 O 0.8943(3) 0.54721(18) 0.84228(14) 0.0504(11) Uani 1 1 d D U . C 1
C1_5 C 0.8430(3) 0.5547(2) 0.80885(15) 0.0330(10) Uani 1 1 d D U . C 1
C2_5 C 0.7497(5) 0.5525(3) 0.8255(2) 0.0622(18) Uani 1 1 d D U . C 1
F1_5 F 0.7289(3) 0.4984(2) 0.83524(18) 0.0834(16) Uani 1 1 d D U . C 1
F2_5 F 0.6951(3) 0.5704(3) 0.7961(2) 0.0903(19) Uani 1 1 d D U . C 1
F3_5 F 0.7402(4) 0.5847(2) 0.85955(18) 0.0952(19) Uani 1 1 d D U . C 1
C3_5 C 0.8572(3) 0.6126(2) 0.78631(16) 0.0358(11) Uani 1 1 d D U . C 1
F4_5 F 0.9401(2) 0.62440(17) 0.78376(12) 0.0490(9) Uani 1 1 d D U . C 1
F5_5 F 0.8214(3) 0.65543(15) 0.80700(12) 0.0490(8) Uani 1 1 d D U . C 1
F6_5 F 0.8265(3) 0.61335(17) 0.74689(10) 0.0489(9) Uani 1 1 d D U . C 1
C4_5 C 0.8589(5) 0.5051(3) 0.7768(2) 0.0515(15) Uani 1 1 d D U . C 1
F7_5 F 0.9303(4) 0.5143(2) 0.75522(17) 0.0773(14) Uani 1 1 d D U . C 1
F8_5 F 0.7944(4) 0.5000(2) 0.74916(15) 0.0793(16) Uani 1 1 d D U . C 1
F9_5 F 0.8670(4) 0.45575(17) 0.79690(15) 0.0692(13) Uani 1 1 d D U . C 1
O1_6 O 0.9744(4) 0.5348(2) 0.92074(18) 0.0282(12) Uani 0.799(5) 1 d D U P A 1
C1_6 C 0.9328(4) 0.4999(3) 0.9478(2) 0.0312(12) Uani 0.799(5) 1 d D U P A 1
C2_6 C 0.9766(6) 0.5021(5) 0.9908(3) 0.071(2) Uani 0.799(5) 1 d D U P A 1
F1_6 F 1.0625(4) 0.5012(4) 0.9860(2) 0.103(3) Uani 0.799(5) 1 d D U P A 1
F2_6 F 0.9548(4) 0.4591(4) 1.01674(19) 0.083(2) Uani 0.799(5) 1 d D U P A 1
F3_6 F 0.9594(7) 0.5496(4) 1.00983(18) 0.107(3) Uani 0.799(5) 1 d D U P A 1
C3_6 C 0.8384(5) 0.5184(3) 0.9529(2) 0.0419(14) Uani 0.799(5) 1 d D U P A 1
F4_6 F 0.7913(3) 0.4992(2) 0.92063(19) 0.0500(11) Uani 0.799(5) 1 d D U P A 1
F5_6 F 0.8314(4) 0.5746(2) 0.9532(2) 0.0703(17) Uani 0.799(5) 1 d D U P A 1
F6_6 F 0.8025(3) 0.4995(3) 0.98862(18) 0.0683(16) Uani 0.799(5) 1 d D U P A 1
C4_6 C 0.9344(5) 0.4367(3) 0.9295(3) 0.0511(17) Uani 0.799(5) 1 d D U P A 1
F7_6 F 0.9165(4) 0.4363(2) 0.88885(18) 0.0579(13) Uani 0.799(5) 1 d D U P A 1
F8_6 F 0.8753(4) 0.4048(2) 0.9498(2) 0.0680(16) Uani 0.799(5) 1 d D U P A 1
F9_6 F 1.0100(4) 0.4138(3) 0.9372(3) 0.090(2) Uani 0.799(5) 1 d D U P A 1
O1_7 O 0.5553(6) 0.7853(4) 0.7636(3) 0.033(2) Uani 0.521(5) 1 d D U P D 1
C1_7 C 0.5774(7) 0.7483(5) 0.7325(3) 0.0391(19) Uani 0.521(5) 1 d D U P D 1
C2_7 C 0.5669(9) 0.6860(6) 0.7469(5) 0.067(3) Uani 0.521(5) 1 d D U P D 1
F1_7 F 0.6296(8) 0.6726(5) 0.7747(4) 0.100(4) Uani 0.521(5) 1 d D U P D 1
F2_7 F 0.5704(10) 0.6511(5) 0.7121(5) 0.104(4) Uani 0.521(5) 1 d D U P D 1
F3_7 F 0.4918(7) 0.6788(4) 0.7651(4) 0.083(3) Uani 0.521(5) 1 d D U P D 1
C3_7 C 0.5211(7) 0.7592(5) 0.6923(4) 0.050(2) Uani 0.521(5) 1 d D U P D 1
F4_7 F 0.5109(6) 0.8160(4) 0.6871(2) 0.061(2) Uani 0.521(5) 1 d D U P D 1
F5_7 F 0.4451(4) 0.7336(4) 0.6977(3) 0.068(2) Uani 0.521(5) 1 d D U P D 1
F6_7 F 0.5584(6) 0.7400(5) 0.6571(2) 0.072(3) Uani 0.521(5) 1 d D U P D 1
C4_7 C 0.6731(7) 0.7590(6) 0.7220(4) 0.060(2) Uani 0.521(5) 1 d D U P D 1
F7_7 F 0.6791(8) 0.8084(6) 0.7003(5) 0.085(4) Uani 0.521(5) 1 d D U P D 1
F8_7 F 0.7053(6) 0.7142(6) 0.7006(4) 0.103(4) Uani 0.521(5) 1 d D U P D 1
F9_7 F 0.7196(6) 0.7658(5) 0.7562(3) 0.062(2) Uani 0.521(5) 1 d D U P D 1
O1_8 O 0.4913(5) 0.8905(3) 0.7609(2) 0.0547(19) Uani 0.749(5) 1 d D U P D 1
C1_8 C 0.5147(5) 0.9458(3) 0.7589(3) 0.0391(13) Uani 0.749(5) 1 d D U P D 1
C2_8 C 0.5101(5) 0.9643(4) 0.7117(3) 0.0518(16) Uani 0.749(5) 1 d D U P D 1
F1_8 F 0.5784(6) 0.9418(4) 0.6921(3) 0.096(3) Uani 0.749(5) 1 d D U P D 1
F2_8 F 0.5190(5) 1.0203(3) 0.7064(2) 0.085(2) Uani 0.749(5) 1 d D U P D 1
F3_8 F 0.4357(4) 0.9528(3) 0.69562(18) 0.0654(16) Uani 0.749(5) 1 d D U P D 1
C3_8 C 0.4564(7) 0.9853(5) 0.7870(4) 0.072(2) Uani 0.749(5) 1 d D U P D 1
F4_8 F 0.4435(6) 0.9638(4) 0.8247(2) 0.086(2) Uani 0.749(5) 1 d D U P D 1
F5_8 F 0.3829(5) 0.9973(5) 0.7677(3) 0.119(3) Uani 0.749(5) 1 d D U P D 1
F6_8 F 0.4967(7) 1.0356(4) 0.7974(4) 0.124(3) Uani 0.749(5) 1 d D U P D 1
C4_8 C 0.6075(5) 0.9544(4) 0.7751(3) 0.0540(16) Uani 0.749(5) 1 d D U P D 1
F7_8 F 0.6106(4) 0.9489(3) 0.8177(2) 0.0822(19) Uani 0.749(5) 1 d D U P D 1
F8_8 F 0.6373(5) 1.0049(3) 0.7667(3) 0.095(3) Uani 0.749(5) 1 d D U P D 1
F9_8 F 0.6548(4) 0.9101(4) 0.7636(3) 0.089(2) Uani 0.749(5) 1 d D U P D 1
O1_9 O 0.5020(10) 0.8263(8) 0.8397(4) 0.049(4) Uani 0.571(6) 1 d D U P D 1
C1_9 C 0.5381(6) 0.8124(5) 0.8758(3) 0.0437(19) Uani 0.571(6) 1 d D U P D 1
C2_9 C 0.5241(8) 0.8537(6) 0.9120(3) 0.068(2) Uani 0.571(6) 1 d D U P D 1
F1_9 F 0.5763(6) 0.8979(5) 0.9103(4) 0.094(3) Uani 0.571(6) 1 d D U P D 1
F2_9 F 0.5397(7) 0.8275(7) 0.9500(2) 0.118(4) Uani 0.571(6) 1 d D U P D 1
F3_9 F 0.4445(7) 0.8731(7) 0.9141(4) 0.097(4) Uani 0.571(6) 1 d D U P D 1
C3_9 C 0.4953(9) 0.7532(6) 0.8873(5) 0.075(3) Uani 0.571(6) 1 d D U P D 1
F4_9 F 0.4835(8) 0.7227(5) 0.8524(4) 0.080(3) Uani 0.571(6) 1 d D U P D 1
F5_9 F 0.4207(6) 0.7610(5) 0.9068(4) 0.093(3) Uani 0.571(6) 1 d D U P D 1
F6_9 F 0.5444(7) 0.7225(6) 0.9124(4) 0.118(4) Uani 0.571(6) 1 d D U P D 1
C4_9 C 0.6349(6) 0.8000(5) 0.8700(3) 0.056(2) Uani 0.571(6) 1 d D U P D 1
F7_9 F 0.6485(5) 0.7524(4) 0.8474(3) 0.074(2) Uani 0.571(6) 1 d D U P D 1
F8_9 F 0.6787(5) 0.7972(5) 0.9055(3) 0.078(3) Uani 0.571(6) 1 d D U P D 1
F9_9 F 0.6708(5) 0.8408(5) 0.8470(3) 0.087(3) Uani 0.571(6) 1 d D U P D 1
O1_10 O 0.3818(5) 0.8002(4) 0.7759(3) 0.0321(18) Uani 0.583(5) 1 d D U P D 1
C1_10 C 0.2954(6) 0.8007(4) 0.7792(3) 0.0301(16) Uani 0.583(5) 1 d D U P D 1
C2_10 C 0.2584(6) 0.8592(4) 0.7647(3) 0.0448(18) Uani 0.583(5) 1 d D U P D 1
F1_10 F 0.2754(6) 0.8989(3) 0.7941(2) 0.0649(19) Uani 0.583(5) 1 d D U P D 1
F2_10 F 0.1758(4) 0.8570(4) 0.7573(3) 0.073(2) Uani 0.583(5) 1 d D U P D 1
F3_10 F 0.2951(6) 0.8764(3) 0.7290(3) 0.053(2) Uani 0.583(5) 1 d D U P D 1
C3_10 C 0.2569(6) 0.7543(4) 0.7502(3) 0.0459(18) Uani 0.583(5) 1 d D U P D 1
F4_10 F 0.2982(6) 0.7049(3) 0.7551(3) 0.0581(19) Uani 0.583(5) 1 d D U P D 1
F5_10 F 0.2644(8) 0.7663(5) 0.7099(3) 0.071(3) Uani 0.583(5) 1 d D U P D 1
F6_10 F 0.1746(4) 0.7442(4) 0.7589(3) 0.076(2) Uani 0.583(5) 1 d D U P D 1
C4_10 C 0.2690(7) 0.7905(5) 0.8260(3) 0.053(2) Uani 0.583(5) 1 d D U P D 1
F7_10 F 0.2778(6) 0.7375(4) 0.8369(3) 0.076(2) Uani 0.583(5) 1 d D U P D 1
F8_10 F 0.1886(5) 0.8057(4) 0.8331(2) 0.0634(19) Uani 0.583(5) 1 d D U P D 1
F9_10 F 0.3126(4) 0.8231(3) 0.8522(2) 0.0562(17) Uani 0.583(5) 1 d D U P D 1
C1_11 C 1.0897(4) 0.7039(2) 0.54289(15) 0.0341(11) Uani 1 1 d D U . E 1
C2_11 C 1.1536(5) 0.7420(2) 0.52914(17) 0.0481(15) Uani 1 1 d D U . E 1
H2_11 H 1.211767 0.734647 0.535594 0.058 Uiso 1 1 calc R U . E 1
C3_11 C 1.1314(6) 0.7898(3) 0.5063(2) 0.0626(19) Uani 1 1 d D U . E 1
H3_11 H 1.175068 0.814702 0.496649 0.075 Uiso 1 1 calc R U . E 1
C4_11 C 1.0491(6) 0.8022(2) 0.4974(2) 0.068(2) Uani 1 1 d D U . E 1
H4_11 H 1.035164 0.835167 0.481261 0.082 Uiso 1 1 calc R U . E 1
C5_11 C 0.9851(5) 0.7659(2) 0.5120(2) 0.0584(18) Uani 1 1 d D U . E 1
H5_11 H 0.927053 0.775092 0.506748 0.070 Uiso 1 1 calc R U . E 1
C6_11 C 1.0051(4) 0.7163(2) 0.53441(17) 0.0435(13) Uani 1 1 d D U . E 1
H6_11 H 0.961200 0.691344 0.543717 0.052 Uiso 1 1 calc R U . E 1
C1_2 C 0.8435(3) 0.6193(2) 0.63756(16) 0.0298(9) Uani 1 1 d D U . F 1
H1_2 H 0.818861 0.632954 0.664971 0.036 Uiso 1 1 calc R U . F 1
C2_2 C 0.8313(3) 0.5546(2) 0.63542(19) 0.0378(11) Uani 1 1 d D U . F 1
H2A_2 H 0.860093 0.536521 0.659873 0.045 Uiso 1 1 calc R U . F 1
H2B_2 H 0.857864 0.539766 0.609199 0.045 Uiso 1 1 calc R U . F 1
C3_2 C 0.7364(4) 0.5389(3) 0.6359(2) 0.0498(14) Uani 1 1 d D U . F 1
H3A_2 H 0.730343 0.496991 0.632799 0.060 Uiso 1 1 calc R U . F 1
H3B_2 H 0.711310 0.549977 0.663449 0.060 Uiso 1 1 calc R U . F 1
C4_2 C 0.6886(4) 0.5683(3) 0.6005(2) 0.0543(16) Uani 1 1 d D U . F 1
H4A_2 H 0.627104 0.559234 0.602836 0.065 Uiso 1 1 calc R U . F 1
H4B_2 H 0.709244 0.553803 0.572936 0.065 Uiso 1 1 calc R U . F 1
C5_2 C 0.7008(4) 0.6334(3) 0.6023(2) 0.0487(14) Uani 1 1 d D U . F 1
H5A_2 H 0.671551 0.651235 0.577887 0.058 Uiso 1 1 calc R U . F 1
H5B_2 H 0.674688 0.648475 0.628571 0.058 Uiso 1 1 calc R U . F 1
C6_2 C 0.7948(3) 0.6489(3) 0.60134(17) 0.0381(11) Uani 1 1 d D U . F 1
H6A_2 H 0.801161 0.690815 0.604058 0.046 Uiso 1 1 calc R U . F 1
H6B_2 H 0.819648 0.637271 0.573833 0.046 Uiso 1 1 calc R U . F 1
C1_12 C 0.9645(3) 0.71723(19) 0.64398(15) 0.0282(9) Uani 1 1 d D U . G 1
H1_12 H 0.945205 0.735219 0.616892 0.034 Uiso 1 1 calc R U . G 1
C2_12 C 1.0562(3) 0.7373(2) 0.65190(16) 0.0307(10) Uani 1 1 d D U . G 1
H2A_12 H 1.077414 0.720713 0.678730 0.037 Uiso 1 1 calc R U . G 1
H2B_12 H 1.093423 0.723839 0.628641 0.037 Uiso 1 1 calc R U . G 1
C3_12 C 1.0598(4) 0.8021(2) 0.65441(19) 0.0397(12) Uani 1 1 d D U . G 1
H3A_12 H 1.041603 0.818595 0.626996 0.048 Uiso 1 1 calc R U . G 1
H3B_12 H 1.119237 0.814319 0.659860 0.048 Uiso 1 1 calc R U . G 1
C4_12 C 1.0020(3) 0.8242(2) 0.68965(19) 0.0383(12) Uani 1 1 d D U . G 1
H4A_12 H 1.022845 0.810109 0.717339 0.046 Uiso 1 1 calc R U . G 1
H4B_12 H 1.003808 0.866475 0.690148 0.046 Uiso 1 1 calc R U . G 1
C5_12 C 0.9105(4) 0.8043(2) 0.6828(2) 0.0411(12) Uani 1 1 d D U . G 1
H5A_12 H 0.887692 0.821942 0.656604 0.049 Uiso 1 1 calc R U . G 1
H5B_12 H 0.874700 0.817192 0.706798 0.049 Uiso 1 1 calc R U . G 1
C6_12 C 0.9053(3) 0.7393(2) 0.67906(18) 0.0374(12) Uani 1 1 d D U . G 1
H6A_12 H 0.845815 0.727944 0.672706 0.045 Uiso 1 1 calc R U . G 1
H6B_12 H 0.921674 0.721740 0.706399 0.045 Uiso 1 1 calc R U . G 1
C1_13 C 1.2493(3) 0.5677(2) 0.63076(18) 0.0378(11) Uani 1 1 d D U . H 1
H1_13 H 1.275255 0.546419 0.655022 0.045 Uiso 1 1 calc R U . H 1
C2_13 C 1.2790(4) 0.6293(3) 0.6342(3) 0.0523(16) Uani 1 1 d D U . H 1
H2A_13 H 1.258356 0.645805 0.661190 0.063 Uiso 1 1 calc R U . H 1
H2B_13 H 1.254284 0.651819 0.610693 0.063 Uiso 1 1 calc R U . H 1
C3_13 C 1.3758(4) 0.6334(3) 0.6326(2) 0.0541(16) Uani 1 1 d D U . H 1
H3A_13 H 1.393063 0.674045 0.633950 0.065 Uiso 1 1 calc R U . H 1
H3B_13 H 1.400434 0.613596 0.657404 0.065 Uiso 1 1 calc R U . H 1
C4_13 C 1.4105(4) 0.6071(3) 0.5925(2) 0.0586(17) Uani 1 1 d D U . H 1
H4A_13 H 1.473568 0.608458 0.592972 0.070 Uiso 1 1 calc R U . H 1
H4B_13 H 1.390490 0.629250 0.567722 0.070 Uiso 1 1 calc R U . H 1
C5_13 C 1.3811(5) 0.5454(4) 0.5884(4) 0.083(3) Uani 1 1 d D U . H 1
H5A_13 H 1.401564 0.529481 0.561159 0.100 Uiso 1 1 calc R U . H 1
H5B_13 H 1.406115 0.522379 0.611579 0.100 Uiso 1 1 calc R U . H 1
C6_13 C 1.2845(4) 0.5412(4) 0.5902(3) 0.067(2) Uani 1 1 d D U . H 1
H6A_13 H 1.267287 0.500558 0.588779 0.080 Uiso 1 1 calc R U . H 1
H6B_13 H 1.259680 0.561038 0.565408 0.080 Uiso 1 1 calc R U . H 1
C1_14 C 1.1194(3) 0.4808(2) 0.64425(15) 0.0300(10) Uani 1 1 d D U . I 1
H1_14 H 1.146445 0.459718 0.620198 0.036 Uiso 1 1 calc R U . I 1
C2_14 C 1.0248(4) 0.4645(2) 0.6445(2) 0.0486(15) Uani 1 1 d D U . I 1
H2A_14 H 0.998365 0.476183 0.617329 0.058 Uiso 1 1 calc R U . I 1
H2B_14 H 0.995383 0.485229 0.667607 0.058 Uiso 1 1 calc R U . I 1
C3_14 C 1.0132(5) 0.3998(2) 0.6507(2) 0.0535(16) Uani 1 1 d D U . I 1
H3A_14 H 0.951597 0.390517 0.651400 0.064 Uiso 1 1 calc R U . I 1
H3B_14 H 1.039093 0.379166 0.626551 0.064 Uiso 1 1 calc R U . I 1
C4_14 C 1.0545(4) 0.3803(2) 0.69150(18) 0.0419(12) Uani 1 1 d D U . I 1
H4A_14 H 1.025398 0.398309 0.715893 0.050 Uiso 1 1 calc R U . I 1
H4B_14 H 1.048692 0.338350 0.694291 0.050 Uiso 1 1 calc R U . I 1
C5_14 C 1.1472(5) 0.3962(4) 0.6918(3) 0.077(3) Uani 1 1 d D U . I 1
H5A_14 H 1.177209 0.374409 0.669425 0.093 Uiso 1 1 calc R U . I 1
H5B_14 H 1.172386 0.385361 0.719394 0.093 Uiso 1 1 calc R U . I 1
C6_14 C 1.1614(5) 0.4598(4) 0.6845(3) 0.075(3) Uani 1 1 d D U . I 1
H6A_14 H 1.138258 0.481333 0.708851 0.089 Uiso 1 1 calc R U . I 1
H6B_14 H 1.223427 0.467391 0.682896 0.089 Uiso 1 1 calc R U . I 1
O1_15 O 0.5280(6) 0.7690(4) 0.7606(3) 0.033(2) Uani 0.479(5) 1 d D U P D 2
C1_15 C 0.5966(7) 0.7460(5) 0.7418(3) 0.0359(19) Uani 0.479(5) 1 d D U P D 2
C2_15 C 0.6149(7) 0.7748(5) 0.6985(3) 0.044(2) Uani 0.479(5) 1 d D U P D 2
F1_15 F 0.5427(6) 0.7830(4) 0.6773(2) 0.055(2) Uani 0.479(5) 1 d D U P D 2
F2_15 F 0.6523(7) 0.8249(4) 0.7021(4) 0.047(2) Uani 0.479(5) 1 d D U P D 2
F3_15 F 0.6683(6) 0.7429(4) 0.6749(3) 0.057(2) Uani 0.479(5) 1 d D U P D 2
C3_15 C 0.6772(8) 0.7540(5) 0.7714(4) 0.043(2) Uani 0.479(5) 1 d D U P D 2
F4_15 F 0.6725(5) 0.7196(4) 0.8047(3) 0.055(2) Uani 0.479(5) 1 d D U P D 2
F5_15 F 0.6795(5) 0.8075(3) 0.7856(3) 0.0518(19) Uani 0.479(5) 1 d D U P D 2
F6_15 F 0.7500(6) 0.7447(5) 0.7509(3) 0.058(2) Uani 0.479(5) 1 d D U P D 2
C4_15 C 0.5825(8) 0.6818(5) 0.7350(4) 0.045(2) Uani 0.479(5) 1 d D U P D 2
F7_15 F 0.6546(6) 0.6530(4) 0.7272(3) 0.064(2) Uani 0.479(5) 1 d D U P D 2
F8_15 F 0.5464(6) 0.6573(4) 0.7686(3) 0.063(2) Uani 0.479(5) 1 d D U P D 2
F9_15 F 0.5299(7) 0.6731(4) 0.7022(3) 0.065(2) Uani 0.479(5) 1 d D U P D 2
O1_16 O 0.3747(7) 0.8135(6) 0.7896(4) 0.035(3) Uani 0.417(5) 1 d D U P D 2
C1_16 C 0.3051(9) 0.7907(6) 0.7716(4) 0.046(2) Uani 0.417(5) 1 d D U P D 2
C2_16 C 0.2265(8) 0.8050(7) 0.7985(5) 0.069(3) Uani 0.417(5) 1 d D U P D 2
F1_16 F 0.2243(8) 0.7674(8) 0.8317(4) 0.102(5) Uani 0.417(5) 1 d D U P D 2
F2_16 F 0.1537(6) 0.7991(8) 0.7764(4) 0.103(5) Uani 0.417(5) 1 d D U P D 2
F3_16 F 0.2271(9) 0.8604(6) 0.8080(4) 0.089(3) Uani 0.417(5) 1 d D U P D 2
C3_16 C 0.2947(8) 0.8149(7) 0.7257(4) 0.056(3) Uani 0.417(5) 1 d D U P D 2
F4_16 F 0.3700(6) 0.8105(6) 0.7064(3) 0.063(3) Uani 0.417(5) 1 d D U P D 2
F5_16 F 0.2577(11) 0.8662(7) 0.7283(6) 0.090(5) Uani 0.417(5) 1 d D U P D 2
F6_16 F 0.2429(11) 0.7832(9) 0.7023(5) 0.094(5) Uani 0.417(5) 1 d D U P D 2
C4_16 C 0.3142(12) 0.7242(7) 0.7680(6) 0.080(4) Uani 0.417(5) 1 d D U P D 2
F7_16 F 0.3621(8) 0.7099(5) 0.7348(4) 0.080(3) Uani 0.417(5) 1 d D U P D 2
F8_16 F 0.2385(12) 0.6993(8) 0.7594(6) 0.122(6) Uani 0.417(5) 1 d D U P D 2
F9_16 F 0.3443(11) 0.7047(7) 0.8052(5) 0.121(5) Uani 0.417(5) 1 d D U P D 2
O1_17 O 0.5186(13) 0.8374(8) 0.8380(5) 0.030(3) Uani 0.429(6) 1 d D U P D 2
C1_17 C 0.5163(8) 0.8256(6) 0.8789(4) 0.045(2) Uani 0.429(6) 1 d D U P D 2
C2_17 C 0.4771(11) 0.7663(7) 0.8884(6) 0.074(3) Uani 0.429(6) 1 d D U P D 2
F1_17 F 0.3919(8) 0.7670(7) 0.8848(4) 0.087(4) Uani 0.429(6) 1 d D U P D 2
F2_17 F 0.4987(12) 0.7498(7) 0.9285(4) 0.105(4) Uani 0.429(6) 1 d D U P D 2
F3_17 F 0.5165(17) 0.7279(9) 0.8636(7) 0.137(7) Uani 0.429(6) 1 d D U P D 2
C3_17 C 0.6043(9) 0.8292(8) 0.8991(4) 0.080(3) Uani 0.429(6) 1 d D U P D 2
F4_17 F 0.6458(8) 0.8751(7) 0.8829(4) 0.098(4) Uani 0.429(6) 1 d D U P D 2
F5_17 F 0.6460(11) 0.7795(8) 0.8903(5) 0.116(5) Uani 0.429(6) 1 d D U P D 2
F6_17 F 0.5963(10) 0.8409(9) 0.9410(3) 0.122(5) Uani 0.429(6) 1 d D U P D 2
C4_17 C 0.4551(10) 0.8719(7) 0.9002(5) 0.063(3) Uani 0.429(6) 1 d D U P D 2
F7_17 F 0.4966(10) 0.9212(5) 0.8986(5) 0.096(4) Uani 0.429(6) 1 d D U P D 2
F8_17 F 0.4286(8) 0.8520(7) 0.9379(4) 0.088(4) Uani 0.429(6) 1 d D U P D 2
F9_17 F 0.3838(7) 0.8757(6) 0.8763(3) 0.076(3) Uani 0.429(6) 1 d D U P D 2
O1_18 O 1.0842(9) 0.5554(7) 0.8676(5) 0.034(3) Uani 0.266(5) 1 d D U P A 2
C1_18 C 1.1518(11) 0.5450(7) 0.8425(5) 0.028(3) Uani 0.266(5) 1 d D U P A 2
C2_18 C 1.1487(11) 0.5845(7) 0.8028(5) 0.043(3) Uani 0.266(5) 1 d D U P A 2
F1_18 F 1.0927(9) 0.5636(8) 0.7752(4) 0.058(3) Uani 0.266(5) 1 d D U P A 2
F2_18 F 1.2228(9) 0.5873(8) 0.7835(5) 0.057(4) Uani 0.266(5) 1 d D U P A 2
F3_18 F 1.1214(11) 0.6355(6) 0.8136(5) 0.062(4) Uani 0.266(5) 1 d D U P A 2
C3_18 C 1.2335(10) 0.5583(7) 0.8691(5) 0.039(3) Uani 0.266(5) 1 d D U P A 2
F4_18 F 1.2290(10) 0.5328(7) 0.9062(4) 0.056(4) Uani 0.266(5) 1 d D U P A 2
F5_18 F 1.2408(9) 0.6140(5) 0.8750(6) 0.058(4) Uani 0.266(5) 1 d D U P A 2
F6_18 F 1.3034(8) 0.5395(7) 0.8495(5) 0.051(3) Uani 0.266(5) 1 d D U P A 2
C4_18 C 1.1549(11) 0.4820(7) 0.8271(5) 0.039(3) Uani 0.266(5) 1 d D U P A 2
F7_18 F 1.1808(10) 0.4474(6) 0.8576(5) 0.060(4) Uani 0.266(5) 1 d D U P A 2
F8_18 F 1.2048(11) 0.4742(6) 0.7943(5) 0.060(4) Uani 0.266(5) 1 d D U P A 2
F9_18 F 1.0775(10) 0.4672(7) 0.8134(7) 0.065(4) Uani 0.266(5) 1 d D U P A 2
O1_19 O 0.5104(14) 0.8927(8) 0.7746(8) 0.054(4) Uani 0.251(5) 1 d D U P D 2
C1_19 C 0.5133(11) 0.9425(8) 0.7540(6) 0.046(3) Uani 0.251(5) 1 d D U P D 2
C2_19 C 0.4737(15) 0.9425(10) 0.7092(6) 0.074(4) Uani 0.251(5) 1 d D U P D 2
F1_19 F 0.4017(17) 0.9139(14) 0.7101(9) 0.139(8) Uani 0.251(5) 1 d D U P D 2
F2_19 F 0.4670(15) 0.9924(9) 0.6910(6) 0.086(5) Uani 0.251(5) 1 d D U P D 2
F3_19 F 0.5289(19) 0.9190(10) 0.6805(7) 0.100(5) Uani 0.251(5) 1 d D U P D 2
C3_19 C 0.4457(12) 0.9748(8) 0.7822(7) 0.056(3) Uani 0.251(5) 1 d D U P D 2
F4_19 F 0.4838(17) 0.9780(13) 0.8201(7) 0.088(6) Uani 0.251(5) 1 d D U P D 2
F5_19 F 0.3728(8) 0.9483(7) 0.7803(7) 0.064(4) Uani 0.251(5) 1 d D U P D 2
F6_19 F 0.4383(11) 1.0285(5) 0.7697(5) 0.055(3) Uani 0.251(5) 1 d D U P D 2
C4_19 C 0.5971(12) 0.9757(9) 0.7557(8) 0.074(4) Uani 0.251(5) 1 d D U P D 2
F7_19 F 0.6226(17) 0.9900(13) 0.7952(8) 0.110(6) Uani 0.251(5) 1 d D U P D 2
F8_19 F 0.5788(18) 1.0299(8) 0.7428(11) 0.121(7) Uani 0.251(5) 1 d D U P D 2
F9_19 F 0.6621(10) 0.9473(8) 0.7395(7) 0.079(4) Uani 0.251(5) 1 d D U P D 2
O1_21 O 0.9450(12) 0.5436(9) 0.9232(8) 0.025(4) Uani 0.201(5) 1 d D U P A 2
C1_21 C 0.9386(12) 0.4963(9) 0.9470(6) 0.040(3) Uani 0.201(5) 1 d D U P A 2
C2_21 C 0.9367(14) 0.4415(9) 0.9179(7) 0.050(4) Uani 0.201(5) 1 d D U P A 2
F1_21 F 0.8584(16) 0.4429(13) 0.9009(10) 0.092(7) Uani 0.201(5) 1 d D U P A 2
F2_21 F 0.938(2) 0.3928(9) 0.9392(8) 0.084(6) Uani 0.201(5) 1 d D U P A 2
F3_21 F 1.0081(15) 0.4410(8) 0.8955(9) 0.081(6) Uani 0.201(5) 1 d D U P A 2
C3_21 C 1.0161(14) 0.4934(9) 0.9774(7) 0.052(4) Uani 0.201(5) 1 d D U P A 2
F4_21 F 1.027(2) 0.5425(7) 0.9990(7) 0.071(6) Uani 0.201(5) 1 d D U P A 2
F5_21 F 1.0854(12) 0.4841(13) 0.9533(7) 0.082(6) Uani 0.201(5) 1 d D U P A 2
F6_21 F 1.005(2) 0.4487(9) 1.0033(8) 0.081(6) Uani 0.201(5) 1 d D U P A 2
C4_21 C 0.8536(13) 0.4982(9) 0.9720(7) 0.058(4) Uani 0.201(5) 1 d D U P A 2
F7_21 F 0.8609(18) 0.5409(11) 1.0003(8) 0.095(7) Uani 0.201(5) 1 d D U P A 2
F8_21 F 0.8385(14) 0.4473(9) 0.9899(9) 0.090(7) Uani 0.201(5) 1 d D U P A 2
F9_21 F 0.7884(13) 0.5054(13) 0.9454(8) 0.079(6) Uani 0.201(5) 1 d D U P A 2
C1_1 C 1.0759(3) 0.4076(2) 0.50513(16) 0.0288(9) Uani 1 1 d D U . J 1
H1_1 H 1.057994 0.381395 0.528512 0.035 Uiso 1 1 calc R U . J 1
C2_1 C 1.1528(3) 0.4413(2) 0.52152(18) 0.0333(10) Uani 1 1 d D U . J 1
H2A_1 H 1.174215 0.466838 0.498912 0.040 Uiso 1 1 calc R U . J 1
H2B_1 H 1.135177 0.465262 0.545824 0.040 Uiso 1 1 calc R U . J 1
C3_1 C 1.2238(4) 0.4007(2) 0.5353(2) 0.0434(13) Uani 1 1 d D U . J 1
H3A_1 H 1.273684 0.423208 0.544805 0.052 Uiso 1 1 calc R U . J 1
H3B_1 H 1.203714 0.377596 0.559640 0.052 Uiso 1 1 calc R U . J 1
C4_1 C 1.2506(3) 0.3612(2) 0.4998(2) 0.0418(12) Uani 1 1 d D U . J 1
H4A_1 H 1.292829 0.333424 0.510662 0.050 Uiso 1 1 calc R U . J 1
H4B_1 H 1.278475 0.383868 0.477195 0.050 Uiso 1 1 calc R U . J 1
C5_1 C 1.1750(4) 0.3290(2) 0.4810(2) 0.0417(12) Uani 1 1 d D U . J 1
H5A_1 H 1.153036 0.301542 0.502230 0.050 Uiso 1 1 calc R U . J 1
H5B_1 H 1.194307 0.306991 0.456019 0.050 Uiso 1 1 calc R U . J 1
C6_1 C 1.1030(3) 0.3695(2) 0.46779(18) 0.0360(11) Uani 1 1 d D U . J 1
H6A_1 H 1.053382 0.346950 0.457929 0.043 Uiso 1 1 calc R U . J 1
H6B_1 H 1.122491 0.393751 0.444007 0.043 Uiso 1 1 calc R U . J 1
C1_20 C 0.9469(3) 0.61985(19) 0.41552(15) 0.0267(9) Uani 1 1 d D U . K 1
H1_20 H 0.975056 0.627361 0.387641 0.032 Uiso 1 1 calc R U . K 1
C2_20 C 0.9284(3) 0.67763(19) 0.43607(15) 0.0283(9) Uani 1 1 d D U . K 1
H2A_20 H 0.982470 0.698846 0.439745 0.034 Uiso 1 1 calc R U . K 1
H2B_20 H 0.903209 0.671451 0.464467 0.034 Uiso 1 1 calc R U . K 1
C3_20 C 0.8668(3) 0.7133(2) 0.40916(18) 0.0349(11) Uani 1 1 d D U . K 1
H3A_20 H 0.852142 0.748841 0.424453 0.042 Uiso 1 1 calc R U . K 1
H3B_20 H 0.894868 0.723921 0.382202 0.042 Uiso 1 1 calc R U . K 1
C4_20 C 0.7858(4) 0.6798(2) 0.3998(2) 0.0406(12) Uani 1 1 d D U . K 1
H4A_20 H 0.754393 0.673148 0.426588 0.049 Uiso 1 1 calc R U . K 1
H4B_20 H 0.748665 0.702513 0.380872 0.049 Uiso 1 1 calc R U . K 1
C5_20 C 0.8052(4) 0.6230(2) 0.3792(2) 0.0418(13) Uani 1 1 d D U . K 1
H5A_20 H 0.832272 0.629606 0.351256 0.050 Uiso 1 1 calc R U . K 1
H5B_20 H 0.751314 0.601886 0.374415 0.050 Uiso 1 1 calc R U . K 1
C6_20 C 0.8645(3) 0.5872(2) 0.40676(17) 0.0330(10) Uani 1 1 d D U . K 1
H6A_20 H 0.877883 0.550889 0.392204 0.040 Uiso 1 1 calc R U . K 1
H6B_20 H 0.835876 0.578112 0.433868 0.040 Uiso 1 1 calc R U . K 1
C1_22 C 1.1237(3) 0.62082(19) 0.44803(14) 0.0248(8) Uani 1 1 d D U . L 1
H1_22 H 1.113029 0.656084 0.465071 0.030 Uiso 1 1 calc R U . L 1
C2_22 C 1.1519(3) 0.6409(2) 0.40431(16) 0.0341(10) Uani 1 1 d D U . L 1
H2A_22 H 1.165149 0.607416 0.386328 0.041 Uiso 1 1 calc R U . L 1
H2B_22 H 1.105110 0.662516 0.390706 0.041 Uiso 1 1 calc R U . L 1
C3_22 C 1.2305(3) 0.6787(3) 0.40798(19) 0.0419(13) Uani 1 1 d D U . L 1
H3A_22 H 1.216312 0.713135 0.424765 0.050 Uiso 1 1 calc R U . L 1
H3B_22 H 1.248420 0.691265 0.379396 0.050 Uiso 1 1 calc R U . L 1
C4_22 C 1.3041(3) 0.6466(3) 0.4294(2) 0.0426(13) Uani 1 1 d D U . L 1
H4A_22 H 1.353958 0.672232 0.432307 0.051 Uiso 1 1 calc R U . L 1
H4B_22 H 1.321244 0.613653 0.411618 0.051 Uiso 1 1 calc R U . L 1
C5_22 C 1.2760(3) 0.6254(3) 0.47330(18) 0.0392(12) Uani 1 1 d D U . L 1
H5A_22 H 1.322785 0.602943 0.486216 0.047 Uiso 1 1 calc R U . L 1
H5B_22 H 1.264630 0.658651 0.491816 0.047 Uiso 1 1 calc R U . L 1
C6_22 C 1.1961(3) 0.5885(2) 0.47058(16) 0.0310(10) Uani 1 1 d D U . L 1
H6A_22 H 1.177463 0.577788 0.499469 0.037 Uiso 1 1 calc R U . L 1
H6B_22 H 1.209163 0.552996 0.454853 0.037 Uiso 1 1 calc R U . L 1
C1_23 C 0.8858(3) 0.4148(2) 0.50671(15) 0.0277(9) Uani 1 1 d D U . M 1
H1_23 H 0.837236 0.437467 0.494963 0.033 Uiso 1 1 calc R U . M 1
C2_23 C 0.8729(3) 0.4123(2) 0.55421(17) 0.0381(12) Uani 1 1 d D U . M 1
H2A_23 H 0.873941 0.451463 0.565952 0.046 Uiso 1 1 calc R U . M 1
H2B_23 H 0.920143 0.390468 0.567290 0.046 Uiso 1 1 calc R U . M 1
C3_23 C 0.7877(4) 0.3838(3) 0.5652(2) 0.0465(14) Uani 1 1 d D U . M 1
H3A_23 H 0.782207 0.380837 0.596386 0.056 Uiso 1 1 calc R U . M 1
H3B_23 H 0.740232 0.407803 0.554685 0.056 Uiso 1 1 calc R U . M 1
C4_23 C 0.7810(4) 0.3246(2) 0.5458(2) 0.0465(14) Uani 1 1 d D U . M 1
H4A_23 H 0.823802 0.299162 0.559094 0.056 Uiso 1 1 calc R U . M 1
H4B_23 H 0.723740 0.308628 0.551658 0.056 Uiso 1 1 calc R U . M 1
C5_23 C 0.7957(4) 0.3261(2) 0.4983(2) 0.0450(13) Uani 1 1 d D U . M 1
H5A_23 H 0.748072 0.346926 0.484649 0.054 Uiso 1 1 calc R U . M 1
H5B_23 H 0.795849 0.286619 0.487188 0.054 Uiso 1 1 calc R U . M 1
C6_23 C 0.8798(3) 0.3551(2) 0.48682(18) 0.0360(11) Uani 1 1 d D U . M 1
H6A_23 H 0.884344 0.358385 0.455641 0.043 Uiso 1 1 calc R U . M 1
H6B_23 H 0.927965 0.331408 0.496935 0.043 Uiso 1 1 calc R U . M 1
H1 H 0.882(4) 0.559(2) 0.5171(18) 0.028(14) Uiso 1 1 d . . . . .

loop_
_atom_site_aniso_label
_atom_site_aniso_U_11
_atom_site_aniso_U_22
_atom_site_aniso_U_33
_atom_site_aniso_U_23
_atom_site_aniso_U_13
_atom_site_aniso_U_12
Ga1 0.0218(2) 0.0226(2) 0.0234(2) -0.00264(17) 0.00091(17) -0.00018(18)
Ga2 0.0240(2) 0.0216(2) 0.0227(2) -0.00221(17) -0.00149(18) 0.00145(17)
P1 0.0247(5) 0.0254(5) 0.0245(5) -0.0038(4) -0.0012(4) 0.0033(4)
P2 0.0267(5) 0.0270(6) 0.0248(5) -0.0030(4) -0.0036(4) 0.0053(4)
P3 0.0231(5) 0.0209(5) 0.0269(5) -0.0017(4) 0.0000(4) -0.0020(4)
P4 0.0219(5) 0.0212(5) 0.0231(5) -0.0025(4) 0.0008(4) -0.0004(4)
Al1 0.0232(6) 0.0184(5) 0.0226(6) -0.0012(4) 0.0004(5) -0.0019(5)
Al2 0.0181(6) 0.0275(6) 0.0190(5) 0.0036(5) -0.0002(5) -0.0008(5)
O1 0.0328(17) 0.0261(16) 0.0301(16) -0.0008(13) -0.0003(14) -0.0009(13)
C1 0.039(3) 0.032(2) 0.024(2) -0.0030(18) -0.0025(18) 0.0082(19)
C2 0.042(3) 0.048(3) 0.029(2) -0.013(2) -0.012(2) 0.020(2)
C3 0.029(2) 0.0226(19) 0.030(2) -0.0040(16) 0.0010(18) 0.0007(17)
C4 0.030(2) 0.025(2) 0.028(2) -0.0025(17) 0.0024(18) 0.0018(17)
O1_3 0.030(2) 0.046(3) 0.036(3) 0.012(2) 0.009(2) 0.013(2)
C1_3 0.023(3) 0.030(3) 0.034(3) -0.005(2) 0.004(2) 0.002(2)
C2_3 0.035(3) 0.044(4) 0.049(4) -0.002(3) 0.013(3) -0.003(3)
F1_3 0.073(4) 0.096(5) 0.034(3) 0.015(3) 0.010(2) -0.001(3)
F2_3 0.076(4) 0.072(4) 0.142(7) 0.011(4) 0.081(5) 0.014(4)
F3_3 0.064(4) 0.044(3) 0.101(5) -0.003(3) -0.002(3) -0.021(3)
C3_3 0.052(4) 0.057(4) 0.063(4) 0.013(3) -0.019(4) 0.013(4)
F4_3 0.074(4) 0.090(4) 0.084(5) 0.046(4) 0.006(3) 0.036(4)
F5_3 0.175(8) 0.087(4) 0.060(4) -0.021(3) -0.068(5) 0.022(5)
F6_3 0.040(3) 0.128(7) 0.139(8) 0.051(6) -0.026(4) 0.004(3)
C4_3 0.070(5) 0.047(4) 0.086(5) -0.031(4) 0.030(4) -0.018(4)
F7_3 0.091(5) 0.045(3) 0.149(7) -0.029(4) 0.053(5) -0.028(3)
F8_3 0.111(5) 0.043(3) 0.140(7) -0.020(4) 0.070(5) 0.011(3)
F9_3 0.136(7) 0.110(6) 0.083(4) -0.062(4) 0.012(4) -0.055(5)
O1_4 0.069(3) 0.0201(16) 0.042(2) -0.0057(14) -0.015(2) 0.0024(17)
C1_4 0.035(2) 0.0195(19) 0.037(2) -0.0052(17) 0.008(2) -0.0055(18)
C2_4 0.041(3) 0.040(3) 0.052(3) -0.009(2) 0.011(3) 0.005(2)
F1_4 0.052(2) 0.0340(17) 0.068(2) 0.0066(16) 0.0007(18) 0.0087(15)
F2_4 0.073(3) 0.059(2) 0.090(3) -0.037(2) 0.007(3) 0.027(2)
F3_4 0.0328(18) 0.089(3) 0.068(3) 0.012(2) 0.0098(18) -0.0057(19)
C3_4 0.038(3) 0.043(3) 0.039(3) -0.009(2) 0.006(2) -0.012(2)
F4_4 0.051(2) 0.0484(19) 0.053(2) 0.0028(16) -0.0161(17) -0.0064(16)
F5_4 0.051(2) 0.111(4) 0.0364(19) 0.003(2) 0.0103(16) -0.025(2)
F6_4 0.068(3) 0.063(2) 0.059(2) -0.0313(19) -0.004(2) -0.022(2)
C4_4 0.040(3) 0.037(3) 0.058(3) 0.003(2) 0.013(3) -0.004(2)
F7_4 0.0355(18) 0.063(2) 0.072(3) 0.003(2) 0.0134(17) -0.0005(17)
F8_4 0.058(2) 0.0339(18) 0.113(4) 0.017(2) 0.002(2) -0.0146(17)
F9_4 0.056(2) 0.101(3) 0.049(2) 0.017(2) 0.0208(19) -0.002(2)
O1_5 0.071(3) 0.0320(19) 0.049(2) 0.0044(18) -0.035(2) -0.008(2)
C1_5 0.038(2) 0.032(2) 0.029(2) 0.0017(19) -0.0093(19) -0.006(2)
C2_5 0.055(4) 0.062(4) 0.070(4) 0.024(3) 0.009(3) -0.014(3)
F1_5 0.074(3) 0.082(3) 0.095(4) 0.041(3) -0.007(3) -0.039(3)
F2_5 0.037(2) 0.098(4) 0.136(5) 0.055(4) -0.008(3) -0.004(2)
F3_5 0.122(5) 0.082(3) 0.081(3) 0.021(3) 0.064(3) 0.013(3)
C3_5 0.038(3) 0.040(3) 0.029(2) 0.004(2) -0.003(2) -0.007(2)
F4_5 0.0427(18) 0.058(2) 0.0465(19) 0.0019(16) 0.0012(15) -0.0183(16)
F5_5 0.064(2) 0.0385(18) 0.0448(19) 0.0085(15) 0.0044(17) 0.0083(16)
F6_5 0.061(2) 0.055(2) 0.0306(16) 0.0107(15) -0.0130(15) -0.0096(17)
C4_5 0.067(4) 0.043(3) 0.044(3) -0.004(2) -0.017(3) -0.002(3)
F7_5 0.093(3) 0.067(3) 0.072(3) -0.015(2) 0.023(3) 0.011(3)
F8_5 0.116(4) 0.065(3) 0.057(3) -0.004(2) -0.047(3) -0.028(3)
F9_5 0.106(4) 0.0320(18) 0.069(3) -0.0095(18) -0.029(3) -0.003(2)
O1_6 0.027(3) 0.030(2) 0.028(2) 0.0054(19) 0.000(2) -0.007(2)
C1_6 0.025(2) 0.035(3) 0.033(3) 0.013(2) 0.003(2) -0.004(2)
C2_6 0.065(4) 0.108(5) 0.039(3) 0.029(3) -0.012(3) -0.038(4)
F1_6 0.054(3) 0.178(8) 0.076(4) 0.067(5) -0.035(3) -0.052(4)
F2_6 0.056(3) 0.141(5) 0.054(3) 0.060(4) -0.007(3) -0.026(4)
F3_6 0.155(7) 0.130(5) 0.036(3) -0.013(3) 0.000(4) -0.074(5)
C3_6 0.036(3) 0.039(3) 0.051(3) 0.006(3) 0.013(3) 0.001(3)
F4_6 0.0260(19) 0.061(3) 0.063(3) 0.011(3) 0.001(2) -0.0036(18)
F5_6 0.068(3) 0.038(2) 0.105(5) -0.010(2) 0.041(3) 0.009(2)
F6_6 0.051(3) 0.091(4) 0.063(3) 0.018(3) 0.027(2) -0.005(3)
C4_6 0.040(3) 0.033(3) 0.080(4) 0.021(3) 0.004(3) 0.003(2)
F7_6 0.066(3) 0.039(2) 0.069(3) -0.017(2) 0.008(3) -0.002(2)
F8_6 0.058(3) 0.042(3) 0.104(4) 0.034(3) -0.002(3) -0.014(2)
F9_6 0.048(3) 0.060(3) 0.162(7) 0.040(4) 0.016(3) 0.027(3)
O1_7 0.026(4) 0.038(5) 0.036(4) -0.009(4) 0.001(3) 0.008(3)
C1_7 0.033(4) 0.042(4) 0.043(4) -0.011(3) 0.002(3) 0.010(3)
C2_7 0.067(6) 0.043(5) 0.092(7) -0.002(4) -0.001(5) 0.010(5)
F1_7 0.095(6) 0.076(7) 0.131(8) 0.034(6) -0.015(6) 0.043(6)
F2_7 0.131(11) 0.047(5) 0.133(8) -0.030(6) 0.003(7) 0.006(6)
F3_7 0.072(5) 0.056(5) 0.121(8) 0.034(5) 0.007(5) -0.003(4)
C3_7 0.041(4) 0.070(5) 0.041(4) -0.016(4) 0.003(4) 0.003(4)
F4_7 0.082(6) 0.068(4) 0.032(3) -0.003(3) -0.015(3) 0.014(4)
F5_7 0.037(3) 0.106(6) 0.060(4) -0.042(4) 0.001(3) -0.007(4)
F6_7 0.078(6) 0.098(6) 0.041(4) -0.024(4) 0.011(4) 0.007(5)
C4_7 0.036(4) 0.095(6) 0.048(5) -0.019(4) 0.008(3) 0.003(4)
F7_7 0.049(6) 0.138(8) 0.070(7) 0.019(7) 0.009(5) -0.013(6)
F8_7 0.037(4) 0.158(8) 0.113(8) -0.078(7) 0.010(5) 0.020(5)
F9_7 0.030(4) 0.096(7) 0.061(5) -0.017(4) -0.001(4) 0.010(4)
O1_8 0.071(5) 0.040(3) 0.053(4) 0.024(2) -0.043(3) -0.028(3)
C1_8 0.033(3) 0.034(3) 0.051(3) 0.017(2) -0.009(2) -0.011(2)
C2_8 0.054(3) 0.046(3) 0.056(3) 0.024(3) -0.005(2) -0.014(3)
F1_8 0.108(5) 0.107(6) 0.074(5) 0.023(4) 0.042(4) 0.013(5)
F2_8 0.104(5) 0.052(3) 0.099(5) 0.045(3) -0.032(4) -0.027(3)
F3_8 0.079(3) 0.066(3) 0.052(3) 0.023(3) -0.031(3) -0.023(3)
C3_8 0.058(4) 0.076(4) 0.081(4) 0.012(4) 0.001(4) 0.019(4)
F4_8 0.084(5) 0.110(6) 0.064(3) -0.006(3) 0.005(3) 0.038(4)
F5_8 0.054(4) 0.159(8) 0.142(7) 0.042(6) -0.006(4) 0.041(4)
F6_8 0.130(7) 0.088(5) 0.156(8) -0.041(5) 0.007(6) 0.008(5)
C4_8 0.040(3) 0.052(3) 0.070(4) 0.010(3) -0.012(3) -0.012(3)
F7_8 0.074(4) 0.092(5) 0.081(3) 0.038(3) -0.042(3) -0.041(3)
F8_8 0.095(5) 0.086(4) 0.104(5) 0.042(4) -0.041(4) -0.063(4)
F9_8 0.042(3) 0.106(5) 0.120(5) 0.001(4) -0.018(3) 0.022(3)
O1_9 0.037(6) 0.089(10) 0.022(3) 0.005(4) -0.007(3) -0.002(6)
C1_9 0.033(4) 0.074(5) 0.024(3) 0.012(3) -0.003(3) 0.003(3)
C2_9 0.057(5) 0.110(6) 0.037(4) -0.010(4) -0.004(4) 0.007(4)
F1_9 0.067(5) 0.102(6) 0.112(7) -0.041(5) -0.007(5) 0.001(4)
F2_9 0.077(6) 0.252(12) 0.025(3) 0.012(5) -0.008(4) 0.012(7)
F3_9 0.065(5) 0.162(10) 0.065(7) -0.038(7) -0.002(5) 0.032(5)
C3_9 0.065(6) 0.082(6) 0.076(6) 0.035(4) 0.002(5) 0.007(5)
F4_9 0.086(6) 0.049(4) 0.104(6) 0.033(4) -0.008(5) -0.011(4)
F5_9 0.060(5) 0.135(8) 0.085(6) 0.073(6) 0.013(5) -0.005(5)
F6_9 0.076(6) 0.152(10) 0.125(8) 0.101(8) -0.005(6) 0.012(6)
C4_9 0.039(4) 0.091(6) 0.038(4) 0.006(4) -0.003(3) 0.007(4)
F7_9 0.059(5) 0.102(5) 0.061(4) -0.005(4) -0.013(4) 0.031(4)
F8_9 0.044(4) 0.140(8) 0.049(4) -0.014(4) -0.017(3) 0.031(5)
F9_9 0.035(4) 0.119(6) 0.107(7) 0.045(6) 0.007(4) 0.001(4)
O1_10 0.018(3) 0.044(5) 0.034(5) -0.003(3) -0.001(3) -0.001(3)
C1_10 0.017(3) 0.037(3) 0.037(3) 0.005(3) -0.003(3) -0.004(3)
C2_10 0.038(4) 0.044(4) 0.052(4) 0.008(3) -0.001(3) 0.008(3)
F1_10 0.087(5) 0.041(3) 0.067(4) -0.005(3) 0.006(4) 0.015(3)
F2_10 0.042(3) 0.082(5) 0.095(6) 0.026(4) -0.013(3) 0.010(3)
F3_10 0.065(5) 0.048(4) 0.047(3) 0.019(3) 0.000(4) -0.005(4)
C3_10 0.031(3) 0.051(4) 0.057(4) -0.007(4) -0.008(3) -0.004(3)
F4_10 0.063(4) 0.037(3) 0.074(5) -0.013(3) 0.000(4) -0.002(3)
F5_10 0.078(6) 0.089(6) 0.046(4) -0.019(3) -0.016(4) 0.021(5)
F6_10 0.032(3) 0.078(5) 0.117(7) -0.030(5) 0.001(4) -0.017(3)
C4_10 0.042(4) 0.071(5) 0.047(4) 0.019(4) 0.005(3) -0.013(4)
F7_10 0.080(6) 0.071(4) 0.078(5) 0.035(4) 0.001(4) -0.009(4)
F8_10 0.051(3) 0.085(5) 0.054(4) 0.006(4) 0.020(3) -0.008(3)
F9_10 0.042(3) 0.084(4) 0.043(3) -0.007(3) 0.004(2) 0.010(3)
C1_11 0.058(3) 0.023(2) 0.021(2) -0.0049(17) -0.006(2) 0.004(2)
C2_11 0.084(4) 0.027(2) 0.033(3) -0.007(2) 0.001(3) -0.013(3)
C3_11 0.118(6) 0.032(3) 0.038(3) 0.000(2) -0.012(4) -0.018(3)
C4_11 0.140(7) 0.023(2) 0.042(3) -0.002(2) -0.027(4) 0.001(3)
C5_11 0.097(5) 0.036(3) 0.042(3) -0.012(2) -0.028(3) 0.023(3)
C6_11 0.066(4) 0.034(3) 0.030(3) -0.008(2) -0.012(2) 0.012(2)
C1_2 0.027(2) 0.032(2) 0.031(2) -0.0060(19) -0.0010(18) 0.0032(18)
C2_2 0.035(2) 0.035(3) 0.043(3) -0.007(2) 0.008(2) -0.003(2)
C3_2 0.040(3) 0.054(4) 0.056(4) -0.013(3) 0.008(3) -0.011(3)
C4_2 0.034(3) 0.077(4) 0.052(4) -0.022(3) -0.001(3) -0.012(3)
C5_2 0.030(3) 0.072(4) 0.044(3) -0.006(3) -0.008(2) 0.003(3)
C6_2 0.033(3) 0.047(3) 0.034(3) -0.007(2) -0.009(2) 0.008(2)
C1_12 0.031(2) 0.024(2) 0.030(2) -0.0056(16) -0.0027(18) 0.0040(18)
C2_12 0.028(2) 0.030(2) 0.034(2) -0.0096(19) -0.0014(18) 0.0011(18)
C3_12 0.042(3) 0.031(2) 0.047(3) -0.007(2) 0.000(2) -0.004(2)
C4_12 0.042(3) 0.027(2) 0.046(3) -0.011(2) -0.008(2) 0.004(2)
C5_12 0.039(3) 0.031(3) 0.053(3) -0.013(2) -0.006(2) 0.013(2)
C6_12 0.032(2) 0.035(3) 0.045(3) -0.019(2) 0.002(2) 0.002(2)
C1_13 0.032(2) 0.041(3) 0.041(3) -0.003(2) -0.006(2) 0.001(2)
C2_13 0.051(3) 0.034(3) 0.072(4) 0.001(3) 0.006(3) -0.007(3)
C3_13 0.047(3) 0.050(4) 0.065(4) 0.005(3) -0.005(3) -0.012(3)
C4_13 0.038(3) 0.073(5) 0.064(4) 0.004(3) 0.002(3) -0.012(3)
C5_13 0.036(3) 0.095(6) 0.119(8) -0.044(6) 0.018(4) -0.014(4)
C6_13 0.032(3) 0.100(6) 0.069(4) -0.047(4) 0.008(3) -0.009(3)
C1_14 0.037(2) 0.029(2) 0.024(2) 0.0042(17) 0.0034(18) 0.0093(19)
C2_14 0.040(3) 0.027(2) 0.079(4) 0.004(2) -0.027(3) 0.001(2)
C3_14 0.067(4) 0.028(2) 0.066(4) 0.006(3) -0.022(3) -0.004(3)
C4_14 0.051(3) 0.035(3) 0.039(3) 0.005(2) 0.004(2) 0.000(2)
C5_14 0.048(4) 0.076(5) 0.107(7) 0.064(5) -0.024(4) -0.006(4)
C6_14 0.054(4) 0.079(5) 0.091(6) 0.060(5) -0.043(4) -0.027(4)
O1_15 0.035(5) 0.027(4) 0.036(4) -0.004(3) 0.007(4) 0.000(3)
C1_15 0.039(4) 0.036(4) 0.033(4) -0.004(3) 0.004(3) 0.007(3)
C2_15 0.051(5) 0.045(4) 0.035(4) -0.001(4) 0.007(3) 0.002(4)
F1_15 0.063(4) 0.065(6) 0.035(4) 0.010(4) -0.001(3) 0.007(4)
F2_15 0.049(6) 0.039(3) 0.053(5) 0.010(3) 0.013(4) 0.006(3)
F3_15 0.063(5) 0.060(4) 0.049(4) -0.002(4) 0.024(4) 0.001(4)
C3_15 0.038(4) 0.049(5) 0.043(5) -0.002(4) 0.001(3) 0.003(4)
F4_15 0.044(4) 0.075(5) 0.048(4) 0.014(4) -0.006(3) 0.007(4)
F5_15 0.035(4) 0.055(4) 0.065(5) -0.011(3) 0.000(3) -0.009(3)
F6_15 0.042(4) 0.072(6) 0.060(5) 0.009(4) 0.005(4) 0.012(4)
C4_15 0.051(5) 0.034(4) 0.048(5) -0.001(4) -0.001(4) 0.005(4)
F7_15 0.064(5) 0.045(4) 0.084(6) -0.007(4) 0.004(4) 0.018(4)
F8_15 0.060(5) 0.053(5) 0.075(5) 0.024(4) 0.001(4) -0.007(4)
F9_15 0.076(6) 0.052(5) 0.068(5) -0.010(4) -0.024(5) -0.006(5)
O1_16 0.019(4) 0.054(7) 0.032(6) -0.005(5) 0.006(4) -0.003(4)
C1_16 0.029(5) 0.065(5) 0.045(5) 0.020(4) -0.007(4) -0.016(4)
C2_16 0.033(5) 0.116(7) 0.057(6) 0.022(5) 0.002(4) -0.008(5)
F1_16 0.051(7) 0.175(12) 0.079(8) 0.065(9) 0.027(5) 0.027(9)
F2_16 0.030(4) 0.190(14) 0.090(8) 0.026(8) -0.007(5) -0.021(6)
F3_16 0.073(7) 0.127(7) 0.069(7) 0.003(6) 0.012(6) 0.011(6)
C3_16 0.040(5) 0.086(7) 0.042(5) 0.014(5) -0.007(4) -0.008(5)
F4_16 0.041(4) 0.120(9) 0.028(4) 0.007(5) -0.001(3) -0.002(4)
F5_16 0.082(10) 0.105(8) 0.083(9) 0.040(7) -0.014(8) 0.028(7)
F6_16 0.066(8) 0.153(12) 0.062(7) 0.009(8) -0.020(6) -0.048(9)
C4_16 0.082(8) 0.063(6) 0.095(8) 0.011(6) -0.029(6) -0.019(5)
F7_16 0.089(7) 0.045(5) 0.107(7) -0.009(5) -0.029(6) -0.028(5)
F8_16 0.107(9) 0.118(11) 0.142(13) 0.018(10) -0.025(8) -0.064(9)
F9_16 0.113(11) 0.106(10) 0.144(9) 0.097(9) -0.031(8) -0.033(8)
O1_17 0.031(7) 0.036(5) 0.024(4) 0.002(3) -0.008(4) -0.015(4)
C1_17 0.048(5) 0.062(5) 0.025(4) 0.012(4) -0.002(4) -0.010(4)
C2_17 0.084(7) 0.066(6) 0.072(7) 0.017(6) 0.014(6) -0.012(6)
F1_17 0.086(6) 0.124(10) 0.051(6) 0.023(7) 0.005(5) -0.051(6)
F2_17 0.122(10) 0.102(10) 0.093(7) 0.064(7) 0.023(7) 0.014(9)
F3_17 0.196(17) 0.080(8) 0.137(12) -0.006(10) 0.052(13) 0.017(12)
C3_17 0.057(6) 0.140(8) 0.044(5) 0.022(6) -0.015(5) -0.021(5)
F4_17 0.069(7) 0.165(9) 0.060(6) -0.002(7) -0.005(5) -0.065(7)
F5_17 0.079(9) 0.189(10) 0.080(9) 0.056(8) -0.008(8) 0.042(9)
F6_17 0.097(9) 0.232(15) 0.036(5) 0.009(6) -0.018(5) -0.079(10)
C4_17 0.076(7) 0.072(6) 0.041(6) -0.004(6) 0.015(5) -0.009(5)
F7_17 0.118(10) 0.063(5) 0.106(9) -0.008(6) 0.018(8) -0.016(6)
F8_17 0.073(7) 0.154(11) 0.037(5) 0.015(6) 0.020(4) -0.010(7)
F9_17 0.060(5) 0.116(9) 0.052(5) 0.000(6) 0.018(4) 0.017(5)
O1_18 0.032(5) 0.033(7) 0.036(7) 0.003(5) 0.011(5) 0.013(5)
C1_18 0.027(5) 0.027(5) 0.030(5) -0.003(4) 0.005(4) 0.006(4)
C2_18 0.039(6) 0.047(6) 0.043(6) 0.016(5) 0.009(4) 0.012(5)
F1_18 0.045(6) 0.091(10) 0.037(6) 0.012(6) 0.004(5) 0.010(6)
F2_18 0.045(6) 0.066(9) 0.059(8) 0.020(7) 0.022(6) 0.005(6)
F3_18 0.072(9) 0.042(6) 0.072(9) 0.021(5) 0.022(7) 0.017(6)
C3_18 0.030(5) 0.042(6) 0.045(6) -0.009(5) -0.003(4) 0.010(5)
F4_18 0.050(8) 0.077(8) 0.042(6) -0.002(6) -0.010(5) 0.022(7)
F5_18 0.043(7) 0.047(5) 0.083(10) -0.021(6) -0.023(7) 0.003(5)
F6_18 0.024(5) 0.064(8) 0.066(8) -0.005(7) -0.001(5) 0.017(5)
C4_18 0.042(7) 0.027(5) 0.047(7) -0.006(4) -0.002(5) 0.010(5)
F7_18 0.062(8) 0.040(6) 0.078(8) 0.016(7) 0.006(6) 0.023(6)
F8_18 0.080(8) 0.041(7) 0.060(7) -0.011(6) 0.019(7) 0.025(7)
F9_18 0.056(7) 0.048(8) 0.092(12) -0.031(8) -0.016(7) -0.004(6)
O1_19 0.047(8) 0.041(6) 0.075(9) 0.019(7) -0.023(8) -0.009(5)
C1_19 0.044(5) 0.037(5) 0.057(5) 0.010(4) 0.002(4) 0.002(4)
C2_19 0.091(8) 0.069(8) 0.061(5) 0.012(6) -0.015(5) -0.007(6)
F1_19 0.138(11) 0.180(17) 0.099(14) 0.054(14) -0.053(9) -0.081(12)
F2_19 0.089(12) 0.101(9) 0.069(9) 0.043(8) 0.007(9) 0.016(8)
F3_19 0.167(14) 0.073(10) 0.058(7) -0.012(8) 0.000(9) 0.000(10)
C3_19 0.049(5) 0.053(5) 0.066(6) 0.002(6) 0.001(5) 0.001(5)
F4_19 0.099(13) 0.097(13) 0.067(7) -0.026(7) -0.014(8) 0.008(10)
F5_19 0.034(5) 0.042(6) 0.116(11) 0.000(8) 0.009(6) 0.013(5)
F6_19 0.056(8) 0.037(5) 0.071(8) -0.021(5) 0.020(7) 0.003(5)
C4_19 0.059(5) 0.067(7) 0.095(8) 0.008(7) 0.006(5) -0.021(5)
F7_19 0.098(13) 0.113(14) 0.120(9) -0.022(9) -0.012(8) -0.050(10)
F8_19 0.130(14) 0.054(7) 0.178(16) 0.013(10) -0.004(13) -0.030(7)
F9_19 0.051(6) 0.066(8) 0.119(11) 0.009(8) 0.020(7) -0.033(6)
O1_21 0.010(8) 0.035(7) 0.031(7) 0.003(6) 0.011(7) 0.006(6)
C1_21 0.038(6) 0.044(6) 0.040(7) 0.011(5) 0.008(5) -0.002(5)
C2_21 0.054(8) 0.047(7) 0.050(9) 0.004(6) 0.000(6) -0.002(7)
F1_21 0.078(9) 0.095(15) 0.104(15) 0.006(12) -0.039(10) -0.018(11)
F2_21 0.121(16) 0.051(8) 0.079(13) 0.012(8) 0.011(11) 0.009(10)
F3_21 0.087(10) 0.039(9) 0.117(15) -0.032(9) 0.049(10) -0.017(9)
C3_21 0.056(7) 0.047(7) 0.053(8) 0.016(6) -0.009(6) -0.006(7)
F4_21 0.127(17) 0.042(7) 0.045(9) 0.022(6) -0.046(10) -0.002(9)
F5_21 0.052(8) 0.138(18) 0.057(11) 0.038(10) -0.012(8) 0.031(11)
F6_21 0.110(16) 0.055(9) 0.078(13) 0.035(9) -0.035(10) -0.028(11)
C4_21 0.050(7) 0.057(8) 0.068(9) 0.022(6) 0.028(6) 0.003(7)
F7_21 0.096(14) 0.087(11) 0.103(13) -0.015(11) 0.054(10) 0.001(11)
F8_21 0.070(12) 0.070(9) 0.129(17) 0.055(10) 0.062(11) 0.020(9)
F9_21 0.038(7) 0.114(16) 0.085(11) 0.036(11) 0.030(8) 0.009(10)
C1_1 0.027(2) 0.025(2) 0.034(2) 0.0001(18) 0.0017(18) -0.0008(18)
C2_1 0.027(2) 0.029(2) 0.044(3) -0.002(2) -0.008(2) 0.0019(18)
C3_1 0.034(3) 0.035(3) 0.060(4) 0.003(3) -0.013(2) 0.005(2)
C4_1 0.029(2) 0.040(3) 0.057(3) 0.007(2) 0.002(2) 0.011(2)
C5_1 0.044(3) 0.032(3) 0.048(3) -0.003(2) 0.004(2) 0.010(2)
C6_1 0.034(3) 0.032(2) 0.042(3) -0.005(2) 0.000(2) 0.006(2)
C1_20 0.027(2) 0.025(2) 0.028(2) -0.0030(17) 0.0001(17) -0.0004(17)
C2_20 0.031(2) 0.024(2) 0.031(2) -0.0039(17) -0.0009(18) -0.0012(18)
C3_20 0.037(3) 0.026(2) 0.041(3) -0.001(2) -0.006(2) 0.005(2)
C4_20 0.033(3) 0.038(3) 0.051(3) -0.008(2) -0.012(2) 0.009(2)
C5_20 0.033(3) 0.041(3) 0.052(3) -0.014(2) -0.017(2) 0.007(2)
C6_20 0.027(2) 0.029(2) 0.042(3) -0.008(2) -0.0054(19) -0.0025(18)
C1_22 0.021(2) 0.025(2) 0.028(2) -0.0005(17) 0.0025(16) -0.0016(16)
C2_22 0.028(2) 0.040(3) 0.034(2) 0.003(2) 0.0029(19) -0.006(2)
C3_22 0.031(3) 0.048(3) 0.047(3) 0.009(3) 0.003(2) -0.013(2)
C4_22 0.028(2) 0.047(3) 0.052(3) 0.006(3) 0.002(2) -0.005(2)
C5_22 0.027(2) 0.044(3) 0.047(3) 0.002(2) -0.004(2) -0.003(2)
C6_22 0.026(2) 0.032(2) 0.035(2) 0.0028(19) -0.0011(18) 0.0002(18)
C1_23 0.024(2) 0.025(2) 0.034(2) -0.0002(17) -0.0020(17) -0.0036(16)
C2_23 0.036(3) 0.040(3) 0.039(3) 0.000(2) 0.005(2) -0.014(2)
C3_23 0.041(3) 0.043(3) 0.055(4) 0.006(3) 0.014(3) -0.011(2)
C4_23 0.038(3) 0.033(3) 0.068(4) 0.011(3) 0.001(3) -0.012(2)
C5_23 0.040(3) 0.031(3) 0.064(4) -0.001(2) -0.003(3) -0.012(2)
C6_23 0.036(3) 0.027(2) 0.045(3) -0.005(2) -0.006(2) -0.0079(19)

loop_
_geom_bond_atom_site_label_1
_geom_bond_atom_site_label_2
_geom_bond_distance
_geom_bond_site_symmetry_2
_geom_bond_publ_flag
Ga1 P3 2.4181(13) . ?
Ga1 P4 2.4264(12) . ?
Ga1 Ga2 2.4628(7) . ?
Ga1 H1 1.43(6) . ?
Ga2 O1 1.859(4) . ?
Ga2 P2 2.4283(13) . ?
Ga2 P1 2.4739(12) . ?
P1 C1 1.834(5) . ?
P1 C1_12 1.850(5) . ?
P1 C1_2 1.850(5) . ?
P2 C2 1.820(5) . ?
P2 C1_13 1.822(5) . ?
P2 C1_14 1.835(5) . ?
P3 C1_23 1.832(5) . ?
P3 C3 1.837(5) . ?
P3 C1_1 1.846(5) . ?
P4 C4 1.835(5) . ?
P4 C1_22 1.844(4) . ?
P4 C1_20 1.849(5) . ?
Al1 O1_3 1.690(5) . ?
Al1 O1_6 1.709(5) . ?
Al1 O1_4 1.716(4) . ?
Al1 O1_5 1.726(4) . ?
Al1 O1_21 1.73(2) . ?
Al1 O1_18 1.828(14) . ?
Al2 O1_19 1.665(18) . ?
Al2 O1_7 1.681(8) . ?
Al2 O1_9 1.694(12) . ?
Al2 O1_16 1.700(11) . ?
Al2 O1_10 1.713(8) . ?
Al2 O1_8 1.720(6) . ?
Al2 O1_17 1.729(15) . ?
Al2 O1_15 1.745(9) . ?
O1 C1_11 1.352(6) . ?
C1 C2 1.542(7) . ?
C1 H1A 0.9900 . ?
C1 H1B 0.9900 . ?
C2 H2A 0.9900 . ?
C2 H2B 0.9900 . ?
C3 C4 1.542(6) . ?
C3 H3A 0.9900 . ?
C3 H3B 0.9900 . ?
C4 H4A 0.9900 . ?
C4 H4B 0.9900 . ?
O1_3 C1_3 1.338(9) . ?
C1_3 C4_3 1.544(10) . ?
C1_3 C3_3 1.551(11) . ?
C1_3 C2_3 1.555(10) . ?
C2_3 F3_3 1.316(9) . ?
C2_3 F1_3 1.323(10) . ?
C2_3 F2_3 1.327(9) . ?
C3_3 F5_3 1.305(11) . ?
C3_3 F4_3 1.336(11) . ?
C3_3 F6_3 1.340(11) . ?
C4_3 F9_3 1.328(13) . ?
C4_3 F8_3 1.328(12) . ?
C4_3 F7_3 1.329(11) . ?
O1_4 C1_4 1.342(5) . ?
C1_4 C3_4 1.547(7) . ?
C1_4 C2_4 1.550(7) . ?
C1_4 C4_4 1.552(7) . ?
C2_4 F3_4 1.316(7) . ?
C2_4 F1_4 1.329(7) . ?
C2_4 F2_4 1.352(7) . ?
C3_4 F5_4 1.320(6) . ?
C3_4 F4_4 1.330(7) . ?
C3_4 F6_4 1.339(6) . ?
C4_4 F7_4 1.318(7) . ?
C4_4 F9_4 1.331(7) . ?
C4_4 F8_4 1.333(7) . ?
O1_5 C1_5 1.339(6) . ?
C1_5 C3_5 1.548(7) . ?
C1_5 C2_5 1.554(8) . ?
C1_5 C4_5 1.562(8) . ?
C2_5 F3_5 1.322(9) . ?
C2_5 F2_5 1.329(8) . ?
C2_5 F1_5 1.345(8) . ?
C3_5 F5_5 1.322(7) . ?
C3_5 F4_5 1.332(6) . ?
C3_5 F6_5 1.334(6) . ?
C4_5 F9_5 1.324(7) . ?
C4_5 F7_5 1.327(8) . ?
C4_5 F8_5 1.341(7) . ?
O1_6 C1_6 1.352(7) . ?
C1_6 C2_6 1.520(9) . ?
C1_6 C3_6 1.551(9) . ?
C1_6 C4_6 1.589(10) . ?
C2_6 F3_6 1.293(12) . ?
C2_6 F2_6 1.342(9) . ?
C2_6 F1_6 1.356(11) . ?
C3_6 F5_6 1.321(8) . ?
C3_6 F6_6 1.336(8) . ?
C3_6 F4_6 1.336(9) . ?
C4_6 F7_6 1.313(10) . ?
C4_6 F9_6 1.324(9) . ?
C4_6 F8_6 1.352(9) . ?
O1_7 C1_7 1.353(12) . ?
C1_7 C2_7 1.537(14) . ?
C1_7 C4_7 1.556(13) . ?
C1_7 C3_7 1.568(13) . ?
C2_7 F3_7 1.321(15) . ?
C2_7 F1_7 1.354(15) . ?
C2_7 F2_7 1.370(15) . ?
C3_7 F6_7 1.334(11) . ?
C3_7 F5_7 1.345(13) . ?
C3_7 F4_7 1.350(13) . ?
C4_7 F9_7 1.312(13) . ?
C4_7 F8_7 1.347(13) . ?
C4_7 F7_7 1.349(15) . ?
O1_8 C1_8 1.349(9) . ?
C1_8 C2_8 1.553(10) . ?
C1_8 C4_8 1.555(10) . ?
C1_8 C3_8 1.575(12) . ?
C2_8 F3_8 1.300(9) . ?
C2_8 F2_8 1.328(9) . ?
C2_8 F1_8 1.346(11) . ?
C3_8 F4_8 1.307(12) . ?
C3_8 F5_8 1.332(12) . ?
C3_8 F6_8 1.376(13) . ?
C4_8 F8_8 1.300(10) . ?
C4_8 F9_8 1.326(11) . ?
C4_8 F7_8 1.353(10) . ?
O1_9 C1_9 1.313(13) . ?
C1_9 C2_9 1.514(13) . ?
C1_9 C4_9 1.556(12) . ?
C1_9 C3_9 1.581(14) . ?
C2_9 F1_9 1.321(14) . ?
C2_9 F3_9 1.330(13) . ?
C2_9 F2_9 1.367(13) . ?
C3_9 F6_9 1.319(13) . ?
C3_9 F4_9 1.327(15) . ?
C3_9 F5_9 1.336(14) . ?
C4_9 F8_9 1.315(11) . ?
C4_9 F9_9 1.327(13) . ?
C4_9 F7_9 1.341(13) . ?
O1_10 C1_10 1.358(10) . ?
C1_10 C3_10 1.544(11) . ?
C1_10 C4_10 1.553(12) . ?
C1_10 C2_10 1.557(11) . ?
C2_10 F2_10 1.317(11) . ?
C2_10 F3_10 1.329(12) . ?
C2_10 F1_10 1.340(11) . ?
C3_10 F5_10 1.308(13) . ?
C3_10 F4_10 1.334(11) . ?
C3_10 F6_10 1.340(10) . ?
C4_10 F7_10 1.294(12) . ?
C4_10 F9_10 1.317(12) . ?
C4_10 F8_10 1.330(12) . ?
C1_11 C6_11 1.383(8) . ?
C1_11 C2_11 1.410(8) . ?
C2_11 C3_11 1.375(8) . ?
C2_11 H2_11 0.9500 . ?
C3_11 C4_11 1.353(11) . ?
C3_11 H3_11 0.9500 . ?
C4_11 C5_11 1.395(11) . ?
C4_11 H4_11 0.9500 . ?
C5_11 C6_11 1.395(8) . ?
C5_11 H5_11 0.9500 . ?
C6_11 H6_11 0.9500 . ?
C1_2 C2_2 1.528(7) . ?
C1_2 C6_2 1.540(7) . ?
C1_2 H1_2 1.0000 . ?
C2_2 C3_2 1.532(7) . ?
C2_2 H2A_2 0.9900 . ?
C2_2 H2B_2 0.9900 . ?
C3_2 C4_2 1.511(9) . ?
C3_2 H3A_2 0.9900 . ?
C3_2 H3B_2 0.9900 . ?
C4_2 C5_2 1.537(9) . ?
C4_2 H4A_2 0.9900 . ?
C4_2 H4B_2 0.9900 . ?
C5_2 C6_2 1.519(7) . ?
C5_2 H5A_2 0.9900 . ?
C5_2 H5B_2 0.9900 . ?
C6_2 H6A_2 0.9900 . ?
C6_2 H6B_2 0.9900 . ?
C1_12 C2_12 1.533(6) . ?
C1_12 C6_12 1.534(6) . ?
C1_12 H1_12 1.0000 . ?
C2_12 C3_12 1.520(7) . ?
C2_12 H2A_12 0.9900 . ?
C2_12 H2B_12 0.9900 . ?
C3_12 C4_12 1.526(8) . ?
C3_12 H3A_12 0.9900 . ?
C3_12 H3B_12 0.9900 . ?
C4_12 C5_12 1.524(7) . ?
C4_12 H4A_12 0.9900 . ?
C4_12 H4B_12 0.9900 . ?
C5_12 C6_12 1.530(7) . ?
C5_12 H5A_12 0.9900 . ?
C5_12 H5B_12 0.9900 . ?
C6_12 H6A_12 0.9900 . ?
C6_12 H6B_12 0.9900 . ?
C1_13 C2_13 1.520(7) . ?
C1_13 C6_13 1.526(8) . ?
C1_13 H1_13 1.0000 . ?
C2_13 C3_13 1.521(9) . ?
C2_13 H2A_13 0.9900 . ?
C2_13 H2B_13 0.9900 . ?
C3_13 C4_13 1.508(10) . ?
C3_13 H3A_13 0.9900 . ?
C3_13 H3B_13 0.9900 . ?
C4_13 C5_13 1.523(11) . ?
C4_13 H4A_13 0.9900 . ?
C4_13 H4B_13 0.9900 . ?
C5_13 C6_13 1.519(8) . ?
C5_13 H5A_13 0.9900 . ?
C5_13 H5B_13 0.9900 . ?
C6_13 H6A_13 0.9900 . ?
C6_13 H6B_13 0.9900 . ?
C1_14 C6_14 1.512(7) . ?
C1_14 C2_14 1.531(7) . ?
C1_14 H1_14 1.0000 . ?
C2_14 C3_14 1.540(7) . ?
C2_14 H2A_14 0.9900 . ?
C2_14 H2B_14 0.9900 . ?
C3_14 C4_14 1.512(8) . ?
C3_14 H3A_14 0.9900 . ?
C3_14 H3B_14 0.9900 . ?
C4_14 C5_14 1.501(9) . ?
C4_14 H4A_14 0.9900 . ?
C4_14 H4B_14 0.9900 . ?
C5_14 C6_14 1.522(10) . ?
C5_14 H5A_14 0.9900 . ?
C5_14 H5B_14 0.9900 . ?
C6_14 H6A_14 0.9900 . ?
C6_14 H6B_14 0.9900 . ?
O1_15 C1_15 1.342(13) . ?
C1_15 C4_15 1.536(13) . ?
C1_15 C2_15 1.551(13) . ?
C1_15 C3_15 1.581(13) . ?
C2_15 F2_15 1.314(13) . ?
C2_15 F1_15 1.329(12) . ?
C2_15 F3_15 1.347(12) . ?
C3_15 F4_15 1.327(12) . ?
C3_15 F6_15 1.329(12) . ?
C3_15 F5_15 1.333(12) . ?
C4_15 F8_15 1.332(13) . ?
C4_15 F7_15 1.340(13) . ?
C4_15 F9_15 1.340(13) . ?
O1_16 C1_16 1.343(15) . ?
C1_16 C2_16 1.534(15) . ?
C1_16 C3_16 1.564(14) . ?
C1_16 C4_16 1.567(16) . ?
C2_16 F3_16 1.333(16) . ?
C2_16 F2_16 1.344(14) . ?
C2_16 F1_16 1.367(15) . ?
C3_16 F6_16 1.325(15) . ?
C3_16 F4_16 1.333(14) . ?
C3_16 F5_16 1.336(16) . ?
C4_16 F7_16 1.332(17) . ?
C4_16 F9_16 1.346(16) . ?
C4_16 F8_16 1.351(16) . ?
O1_17 C1_17 1.322(15) . ?
C1_17 C3_17 1.522(15) . ?
C1_17 C2_17 1.548(15) . ?
C1_17 C4_17 1.596(16) . ?
C2_17 F1_17 1.341(16) . ?
C2_17 F3_17 1.342(17) . ?
C2_17 F2_17 1.367(16) . ?
C3_17 F6_17 1.355(15) . ?
C3_17 F4_17 1.356(15) . ?
C3_17 F5_17 1.365(16) . ?
C4_17 F7_17 1.327(16) . ?
C4_17 F8_17 1.343(14) . ?
C4_17 F9_17 1.352(16) . ?
O1_18 C1_18 1.346(16) . ?
C1_18 C4_18 1.553(16) . ?
C1_18 C2_18 1.558(16) . ?
C1_18 C3_18 1.561(16) . ?
C2_18 F2_18 1.314(16) . ?
C2_18 F3_18 1.315(16) . ?
C2_18 F1_18 1.330(17) . ?
C3_18 F4_18 1.316(16) . ?
C3_18 F5_18 1.325(16) . ?
C3_18 F6_18 1.334(15) . ?
C4_18 F8_18 1.311(17) . ?
C4_18 F7_18 1.323(16) . ?
C4_18 F9_18 1.333(16) . ?
O1_19 C1_19 1.337(17) . ?
C1_19 C4_19 1.528(17) . ?
C1_19 C2_19 1.546(17) . ?
C1_19 C3_19 1.576(17) . ?
C2_19 F2_19 1.306(18) . ?
C2_19 F1_19 1.313(18) . ?
C2_19 F3_19 1.367(18) . ?
C3_19 F5_19 1.302(17) . ?
C3_19 F6_19 1.324(17) . ?
C3_19 F4_19 1.339(18) . ?
C4_19 F9_19 1.321(17) . ?
C4_19 F7_19 1.351(18) . ?
C4_19 F8_19 1.362(18) . ?
O1_21 C1_21 1.341(18) . ?
C1_21 C4_21 1.548(17) . ?
C1_21 C3_21 1.550(17) . ?
C1_21 C2_21 1.578(17) . ?
C2_21 F3_21 1.323(18) . ?
C2_21 F2_21 1.327(18) . ?
C2_21 F1_21 1.340(18) . ?
C3_21 F6_21 1.341(17) . ?
C3_21 F5_21 1.345(18) . ?
C3_21 F4_21 1.348(18) . ?
C4_21 F9_21 1.334(18) . ?
C4_21 F8_21 1.340(18) . ?
C4_21 F7_21 1.347(18) . ?
C1_1 C2_1 1.531(6) . ?
C1_1 C6_1 1.538(7) . ?
C1_1 H1_1 1.0000 . ?
C2_1 C3_1 1.528(7) . ?
C2_1 H2A_1 0.9900 . ?
C2_1 H2B_1 0.9900 . ?
C3_1 C4_1 1.514(8) . ?
C3_1 H3A_1 0.9900 . ?
C3_1 H3B_1 0.9900 . ?
C4_1 C5_1 1.524(8) . ?
C4_1 H4A_1 0.9900 . ?
C4_1 H4B_1 0.9900 . ?
C5_1 C6_1 1.533(7) . ?
C5_1 H5A_1 0.9900 . ?
C5_1 H5B_1 0.9900 . ?
C6_1 H6A_1 0.9900 . ?
C6_1 H6B_1 0.9900 . ?
C1_20 C6_20 1.526(6) . ?
C1_20 C2_20 1.529(6) . ?
C1_20 H1_20 1.0000 . ?
C2_20 C3_20 1.533(6) . ?
C2_20 H2A_20 0.9900 . ?
C2_20 H2B_20 0.9900 . ?
C3_20 C4_20 1.522(7) . ?
C3_20 H3A_20 0.9900 . ?
C3_20 H3B_20 0.9900 . ?
C4_20 C5_20 1.512(7) . ?
C4_20 H4A_20 0.9900 . ?
C4_20 H4B_20 0.9900 . ?
C5_20 C6_20 1.525(7) . ?
C5_20 H5A_20 0.9900 . ?
C5_20 H5B_20 0.9900 . ?
C6_20 H6A_20 0.9900 . ?
C6_20 H6B_20 0.9900 . ?
C1_22 C2_22 1.524(6) . ?
C1_22 C6_22 1.538(6) . ?
C1_22 H1_22 1.0000 . ?
C2_22 C3_22 1.521(7) . ?
C2_22 H2A_22 0.9900 . ?
C2_22 H2B_22 0.9900 . ?
C3_22 C4_22 1.535(8) . ?
C3_22 H3A_22 0.9900 . ?
C3_22 H3B_22 0.9900 . ?
C4_22 C5_22 1.538(8) . ?
C4_22 H4A_22 0.9900 . ?
C4_22 H4B_22 0.9900 . ?
C5_22 C6_22 1.525(7) . ?
C5_22 H5A_22 0.9900 . ?
C5_22 H5B_22 0.9900 . ?
C6_22 H6A_22 0.9900 . ?
C6_22 H6B_22 0.9900 . ?
C1_23 C2_23 1.515(7) . ?
C1_23 C6_23 1.534(6) . ?
C1_23 H1_23 1.0000 . ?
C2_23 C3_23 1.533(7) . ?
C2_23 H2A_23 0.9900 . ?
C2_23 H2B_23 0.9900 . ?
C3_23 C4_23 1.520(8) . ?
C3_23 H3A_23 0.9900 . ?
C3_23 H3B_23 0.9900 . ?
C4_23 C5_23 1.517(9) . ?
C4_23 H4A_23 0.9900 . ?
C4_23 H4B_23 0.9900 . ?
C5_23 C6_23 1.528(7) . ?
C5_23 H5A_23 0.9900 . ?
C5_23 H5B_23 0.9900 . ?
C6_23 H6A_23 0.9900 . ?
C6_23 H6B_23 0.9900 . ?

loop_
_geom_angle_atom_site_label_1
_geom_angle_atom_site_label_2
_geom_angle_atom_site_label_3
_geom_angle
_geom_angle_site_symmetry_1
_geom_angle_site_symmetry_3
_geom_angle_publ_flag
P3 Ga1 P4 86.83(4) . . ?
P3 Ga1 Ga2 129.24(4) . . ?
P4 Ga1 Ga2 115.79(4) . . ?
P3 Ga1 H1 100(2) . . ?
P4 Ga1 H1 106(2) . . ?
Ga2 Ga1 H1 114(2) . . ?
O1 Ga2 P2 96.52(11) . . ?
O1 Ga2 Ga1 114.22(11) . . ?
P2 Ga2 Ga1 130.94(4) . . ?
O1 Ga2 P1 102.08(11) . . ?
P2 Ga2 P1 86.75(4) . . ?
Ga1 Ga2 P1 120.08(4) . . ?
C1 P1 C1_12 105.6(2) . . ?
C1 P1 C1_2 105.9(2) . . ?
C1_12 P1 C1_2 107.5(2) . . ?
C1 P1 Ga2 103.42(16) . . ?
C1_12 P1 Ga2 117.18(16) . . ?
C1_2 P1 Ga2 116.12(16) . . ?
C2 P2 C1_13 105.0(3) . . ?
C2 P2 C1_14 108.3(3) . . ?
C1_13 P2 C1_14 105.5(2) . . ?
C2 P2 Ga2 102.76(17) . . ?
C1_13 P2 Ga2 119.2(2) . . ?
C1_14 P2 Ga2 115.16(17) . . ?
C1_23 P3 C3 105.6(2) . . ?
C1_23 P3 C1_1 108.5(2) . . ?
C3 P3 C1_1 108.7(2) . . ?
C1_23 P3 Ga1 109.62(16) . . ?
C3 P3 Ga1 100.28(14) . . ?
C1_1 P3 Ga1 122.68(16) . . ?
C4 P4 C1_22 108.3(2) . . ?
C4 P4 C1_20 105.8(2) . . ?
C1_22 P4 C1_20 106.4(2) . . ?
C4 P4 Ga1 103.86(15) . . ?
C1_22 P4 Ga1 115.71(15) . . ?
C1_20 P4 Ga1 116.15(15) . . ?
O1_3 Al1 O1_6 110.5(3) . . ?
O1_3 Al1 O1_4 106.0(3) . . ?
O1_6 Al1 O1_4 113.7(3) . . ?
O1_3 Al1 O1_5 111.2(3) . . ?
O1_6 Al1 O1_5 108.7(3) . . ?
O1_4 Al1 O1_5 106.7(2) . . ?
O1_21 Al1 O1_18 104.5(8) . . ?
O1_7 Al2 O1_9 107.4(8) . . ?
O1_19 Al2 O1_16 116.5(9) . . ?
O1_7 Al2 O1_10 109.4(5) . . ?
O1_9 Al2 O1_10 112.1(6) . . ?
O1_7 Al2 O1_8 103.0(5) . . ?
O1_9 Al2 O1_8 117.1(6) . . ?
O1_10 Al2 O1_8 107.3(4) . . ?
O1_19 Al2 O1_17 89.3(10) . . ?
O1_16 Al2 O1_17 108.3(8) . . ?
O1_19 Al2 O1_15 119.3(10) . . ?
O1_16 Al2 O1_15 107.4(6) . . ?
O1_17 Al2 O1_15 114.7(8) . . ?
C1_11 O1 Ga2 124.0(3) . . ?
C2 C1 P1 113.3(4) . . ?
C2 C1 H1A 108.9 . . ?
P1 C1 H1A 108.9 . . ?
C2 C1 H1B 108.9 . . ?
P1 C1 H1B 108.9 . . ?
H1A C1 H1B 107.7 . . ?
C1 C2 P2 115.5(4) . . ?
C1 C2 H2A 108.4 . . ?
P2 C2 H2A 108.4 . . ?
C1 C2 H2B 108.4 . . ?
P2 C2 H2B 108.4 . . ?
H2A C2 H2B 107.5 . . ?
C4 C3 P3 111.9(3) . . ?
C4 C3 H3A 109.2 . . ?
P3 C3 H3A 109.2 . . ?
C4 C3 H3B 109.2 . . ?
P3 C3 H3B 109.2 . . ?
H3A C3 H3B 107.9 . . ?
C3 C4 P4 111.7(3) . . ?
C3 C4 H4A 109.3 . . ?
P4 C4 H4A 109.3 . . ?
C3 C4 H4B 109.3 . . ?
P4 C4 H4B 109.3 . . ?
H4A C4 H4B 107.9 . . ?
C1_3 O1_3 Al1 149.4(6) . . ?
O1_3 C1_3 C4_3 112.2(7) . . ?
O1_3 C1_3 C3_3 108.4(7) . . ?
C4_3 C1_3 C3_3 109.4(8) . . ?
O1_3 C1_3 C2_3 106.6(6) . . ?
C4_3 C1_3 C2_3 109.9(7) . . ?
C3_3 C1_3 C2_3 110.4(7) . . ?
F3_3 C2_3 F1_3 108.0(7) . . ?
F3_3 C2_3 F2_3 105.9(8) . . ?
F1_3 C2_3 F2_3 108.9(8) . . ?
F3_3 C2_3 C1_3 111.2(7) . . ?
F1_3 C2_3 C1_3 110.6(7) . . ?
F2_3 C2_3 C1_3 112.1(7) . . ?
F5_3 C3_3 F4_3 108.1(9) . . ?
F5_3 C3_3 F6_3 108.8(10) . . ?
F4_3 C3_3 F6_3 105.4(7) . . ?
F5_3 C3_3 C1_3 110.6(7) . . ?
F4_3 C3_3 C1_3 111.3(8) . . ?
F6_3 C3_3 C1_3 112.4(8) . . ?
F9_3 C4_3 F8_3 107.9(10) . . ?
F9_3 C4_3 F7_3 109.3(11) . . ?
F8_3 C4_3 F7_3 108.6(10) . . ?
F9_3 C4_3 C1_3 110.1(9) . . ?
F8_3 C4_3 C1_3 112.2(9) . . ?
F7_3 C4_3 C1_3 108.6(8) . . ?
C1_4 O1_4 Al1 150.8(4) . . ?
O1_4 C1_4 C3_4 111.3(4) . . ?
O1_4 C1_4 C2_4 106.6(4) . . ?
C3_4 C1_4 C2_4 109.9(4) . . ?
O1_4 C1_4 C4_4 110.3(4) . . ?
C3_4 C1_4 C4_4 109.5(4) . . ?
C2_4 C1_4 C4_4 109.1(4) . . ?
F3_4 C2_4 F1_4 107.0(5) . . ?
F3_4 C2_4 F2_4 108.2(5) . . ?
F1_4 C2_4 F2_4 106.1(5) . . ?
F3_4 C2_4 C1_4 112.0(5) . . ?
F1_4 C2_4 C1_4 111.9(4) . . ?
F2_4 C2_4 C1_4 111.3(5) . . ?
F5_4 C3_4 F4_4 108.8(5) . . ?
F5_4 C3_4 F6_4 106.6(5) . . ?
F4_4 C3_4 F6_4 106.6(5) . . ?
F5_4 C3_4 C1_4 111.3(5) . . ?
F4_4 C3_4 C1_4 110.7(4) . . ?
F6_4 C3_4 C1_4 112.6(5) . . ?
F7_4 C4_4 F9_4 107.4(5) . . ?
F7_4 C4_4 F8_4 108.1(5) . . ?
F9_4 C4_4 F8_4 107.3(5) . . ?
F7_4 C4_4 C1_4 111.1(5) . . ?
F9_4 C4_4 C1_4 110.1(5) . . ?
F8_4 C4_4 C1_4 112.7(5) . . ?
C1_5 O1_5 Al1 148.5(4) . . ?
O1_5 C1_5 C3_5 113.0(4) . . ?
O1_5 C1_5 C2_5 107.2(5) . . ?
C3_5 C1_5 C2_5 108.6(5) . . ?
O1_5 C1_5 C4_5 108.5(5) . . ?
C3_5 C1_5 C4_5 109.3(4) . . ?
C2_5 C1_5 C4_5 110.2(5) . . ?
F3_5 C2_5 F2_5 108.4(7) . . ?
F3_5 C2_5 F1_5 108.8(6) . . ?
F2_5 C2_5 F1_5 107.5(6) . . ?
F3_5 C2_5 C1_5 111.3(6) . . ?
F2_5 C2_5 C1_5 111.1(5) . . ?
F1_5 C2_5 C1_5 109.6(6) . . ?
F5_5 C3_5 F4_5 106.7(4) . . ?
F5_5 C3_5 F6_5 107.3(5) . . ?
F4_5 C3_5 F6_5 107.0(4) . . ?
F5_5 C3_5 C1_5 112.1(4) . . ?
F4_5 C3_5 C1_5 110.5(4) . . ?
F6_5 C3_5 C1_5 112.9(4) . . ?
F9_5 C4_5 F7_5 107.9(6) . . ?
F9_5 C4_5 F8_5 107.9(5) . . ?
F7_5 C4_5 F8_5 108.5(6) . . ?
F9_5 C4_5 C1_5 110.7(5) . . ?
F7_5 C4_5 C1_5 110.2(5) . . ?
F8_5 C4_5 C1_5 111.5(6) . . ?
C1_6 O1_6 Al1 148.2(5) . . ?
O1_6 C1_6 C2_6 109.0(6) . . ?
O1_6 C1_6 C3_6 110.8(6) . . ?
C2_6 C1_6 C3_6 109.2(7) . . ?
O1_6 C1_6 C4_6 109.0(6) . . ?
C2_6 C1_6 C4_6 110.5(7) . . ?
C3_6 C1_6 C4_6 108.3(6) . . ?
F3_6 C2_6 F2_6 108.0(8) . . ?
F3_6 C2_6 F1_6 105.8(9) . . ?
F2_6 C2_6 F1_6 108.0(8) . . ?
F3_6 C2_6 C1_6 110.5(8) . . ?
F2_6 C2_6 C1_6 113.9(7) . . ?
F1_6 C2_6 C1_6 110.4(7) . . ?
F5_6 C3_6 F6_6 106.9(6) . . ?
F5_6 C3_6 F4_6 107.1(7) . . ?
F6_6 C3_6 F4_6 107.4(6) . . ?
F5_6 C3_6 C1_6 111.1(6) . . ?
F6_6 C3_6 C1_6 113.3(6) . . ?
F4_6 C3_6 C1_6 110.7(6) . . ?
F7_6 C4_6 F9_6 111.6(8) . . ?
F7_6 C4_6 F8_6 108.2(7) . . ?
F9_6 C4_6 F8_6 107.5(6) . . ?
F7_6 C4_6 C1_6 111.2(6) . . ?
F9_6 C4_6 C1_6 108.9(7) . . ?
F8_6 C4_6 C1_6 109.3(7) . . ?
C1_7 O1_7 Al2 149.6(8) . . ?
O1_7 C1_7 C2_7 111.4(10) . . ?
O1_7 C1_7 C4_7 107.3(9) . . ?
C2_7 C1_7 C4_7 108.5(10) . . ?
O1_7 C1_7 C3_7 109.9(9) . . ?
C2_7 C1_7 C3_7 109.5(10) . . ?
C4_7 C1_7 C3_7 110.1(9) . . ?
F3_7 C2_7 F1_7 109.7(13) . . ?
F3_7 C2_7 F2_7 107.8(13) . . ?
F1_7 C2_7 F2_7 110.6(13) . . ?
F3_7 C2_7 C1_7 110.2(10) . . ?
F1_7 C2_7 C1_7 109.5(11) . . ?
F2_7 C2_7 C1_7 109.1(12) . . ?
F6_7 C3_7 F5_7 110.1(9) . . ?
F6_7 C3_7 F4_7 106.3(11) . . ?
F5_7 C3_7 F4_7 110.5(10) . . ?
F6_7 C3_7 C1_7 112.0(9) . . ?
F5_7 C3_7 C1_7 108.9(10) . . ?
F4_7 C3_7 C1_7 109.0(9) . . ?
F9_7 C4_7 F8_7 107.5(11) . . ?
F9_7 C4_7 F7_7 105.9(12) . . ?
F8_7 C4_7 F7_7 112.7(12) . . ?
F9_7 C4_7 C1_7 112.4(9) . . ?
F8_7 C4_7 C1_7 110.1(10) . . ?
F7_7 C4_7 C1_7 108.3(10) . . ?
C1_8 O1_8 Al2 152.3(6) . . ?
O1_8 C1_8 C2_8 107.5(7) . . ?
O1_8 C1_8 C4_8 111.3(7) . . ?
C2_8 C1_8 C4_8 108.9(6) . . ?
O1_8 C1_8 C3_8 112.3(8) . . ?
C2_8 C1_8 C3_8 110.4(7) . . ?
C4_8 C1_8 C3_8 106.4(7) . . ?
F3_8 C2_8 F2_8 104.4(7) . . ?
F3_8 C2_8 F1_8 116.9(9) . . ?
F2_8 C2_8 F1_8 104.2(8) . . ?
F3_8 C2_8 C1_8 111.0(6) . . ?
F2_8 C2_8 C1_8 113.1(8) . . ?
F1_8 C2_8 C1_8 107.1(7) . . ?
F4_8 C3_8 F5_8 111.3(10) . . ?
F4_8 C3_8 F6_8 100.6(11) . . ?
F5_8 C3_8 F6_8 109.1(11) . . ?
F4_8 C3_8 C1_8 112.1(8) . . ?
F5_8 C3_8 C1_8 111.6(9) . . ?
F6_8 C3_8 C1_8 111.7(9) . . ?
F8_8 C4_8 F9_8 117.1(9) . . ?
F8_8 C4_8 F7_8 106.1(8) . . ?
F9_8 C4_8 F7_8 100.3(8) . . ?
F8_8 C4_8 C1_8 112.7(7) . . ?
F9_8 C4_8 C1_8 109.4(7) . . ?
F7_8 C4_8 C1_8 110.4(7) . . ?
C1_9 O1_9 Al2 159.2(16) . . ?
O1_9 C1_9 C2_9 115.8(12) . . ?
O1_9 C1_9 C4_9 111.4(11) . . ?
C2_9 C1_9 C4_9 110.4(9) . . ?
O1_9 C1_9 C3_9 103.5(10) . . ?
C2_9 C1_9 C3_9 109.0(10) . . ?
C4_9 C1_9 C3_9 106.1(9) . . ?
F1_9 C2_9 F3_9 108.4(12) . . ?
F1_9 C2_9 F2_9 106.1(11) . . ?
F3_9 C2_9 F2_9 106.2(11) . . ?
F1_9 C2_9 C1_9 112.3(10) . . ?
F3_9 C2_9 C1_9 113.0(10) . . ?
F2_9 C2_9 C1_9 110.5(11) . . ?
F6_9 C3_9 F4_9 106.6(13) . . ?
F6_9 C3_9 F5_9 107.9(12) . . ?
F4_9 C3_9 F5_9 109.6(13) . . ?
F6_9 C3_9 C1_9 111.6(11) . . ?
F4_9 C3_9 C1_9 110.0(10) . . ?
F5_9 C3_9 C1_9 111.0(11) . . ?
F8_9 C4_9 F9_9 106.4(10) . . ?
F8_9 C4_9 F7_9 109.2(10) . . ?
F9_9 C4_9 F7_9 103.9(10) . . ?
F8_9 C4_9 C1_9 114.7(9) . . ?
F9_9 C4_9 C1_9 110.1(9) . . ?
F7_9 C4_9 C1_9 111.9(9) . . ?
C1_10 O1_10 Al2 152.8(8) . . ?
O1_10 C1_10 C3_10 109.8(8) . . ?
O1_10 C1_10 C4_10 109.7(8) . . ?
C3_10 C1_10 C4_10 110.5(8) . . ?
O1_10 C1_10 C2_10 110.9(8) . . ?
C3_10 C1_10 C2_10 107.5(8) . . ?
C4_10 C1_10 C2_10 108.4(8) . . ?
F2_10 C2_10 F3_10 106.7(9) . . ?
F2_10 C2_10 F1_10 110.3(9) . . ?
F3_10 C2_10 F1_10 107.0(9) . . ?
F2_10 C2_10 C1_10 112.5(8) . . ?
F3_10 C2_10 C1_10 110.8(8) . . ?
F1_10 C2_10 C1_10 109.4(8) . . ?
F5_10 C3_10 F4_10 104.8(9) . . ?
F5_10 C3_10 F6_10 108.9(10) . . ?
F4_10 C3_10 F6_10 107.0(9) . . ?
F5_10 C3_10 C1_10 112.9(9) . . ?
F4_10 C3_10 C1_10 110.6(8) . . ?
F6_10 C3_10 C1_10 112.3(8) . . ?
F7_10 C4_10 F9_10 109.5(9) . . ?
F7_10 C4_10 F8_10 108.2(10) . . ?
F9_10 C4_10 F8_10 103.4(9) . . ?
F7_10 C4_10 C1_10 111.9(9) . . ?
F9_10 C4_10 C1_10 111.7(8) . . ?
F8_10 C4_10 C1_10 111.9(8) . . ?
O1 C1_11 C6_11 123.6(5) . . ?
O1 C1_11 C2_11 117.1(5) . . ?
C6_11 C1_11 C2_11 119.2(5) . . ?
C3_11 C2_11 C1_11 119.8(7) . . ?
C3_11 C2_11 H2_11 120.1 . . ?
C1_11 C2_11 H2_11 120.1 . . ?
C4_11 C3_11 C2_11 121.7(7) . . ?
C4_11 C3_11 H3_11 119.1 . . ?
C2_11 C3_11 H3_11 119.1 . . ?
C3_11 C4_11 C5_11 119.1(6) . . ?
C3_11 C4_11 H4_11 120.5 . . ?
C5_11 C4_11 H4_11 120.5 . . ?
C4_11 C5_11 C6_11 120.9(7) . . ?
C4_11 C5_11 H5_11 119.5 . . ?
C6_11 C5_11 H5_11 119.5 . . ?
C1_11 C6_11 C5_11 119.2(6) . . ?
C1_11 C6_11 H6_11 120.4 . . ?
C5_11 C6_11 H6_11 120.4 . . ?
C2_2 C1_2 C6_2 110.6(4) . . ?
C2_2 C1_2 P1 111.6(3) . . ?
C6_2 C1_2 P1 110.8(4) . . ?
C2_2 C1_2 H1_2 107.9 . . ?
C6_2 C1_2 H1_2 107.9 . . ?
P1 C1_2 H1_2 107.9 . . ?
C1_2 C2_2 C3_2 111.1(5) . . ?
C1_2 C2_2 H2A_2 109.4 . . ?
C3_2 C2_2 H2A_2 109.4 . . ?
C1_2 C2_2 H2B_2 109.4 . . ?
C3_2 C2_2 H2B_2 109.4 . . ?
H2A_2 C2_2 H2B_2 108.0 . . ?
C4_2 C3_2 C2_2 111.4(5) . . ?
C4_2 C3_2 H3A_2 109.4 . . ?
C2_2 C3_2 H3A_2 109.4 . . ?
C4_2 C3_2 H3B_2 109.4 . . ?
C2_2 C3_2 H3B_2 109.4 . . ?
H3A_2 C3_2 H3B_2 108.0 . . ?
C3_2 C4_2 C5_2 111.4(5) . . ?
C3_2 C4_2 H4A_2 109.4 . . ?
C5_2 C4_2 H4A_2 109.4 . . ?
C3_2 C4_2 H4B_2 109.4 . . ?
C5_2 C4_2 H4B_2 109.4 . . ?
H4A_2 C4_2 H4B_2 108.0 . . ?
C6_2 C5_2 C4_2 111.0(5) . . ?
C6_2 C5_2 H5A_2 109.4 . . ?
C4_2 C5_2 H5A_2 109.4 . . ?
C6_2 C5_2 H5B_2 109.4 . . ?
C4_2 C5_2 H5B_2 109.4 . . ?
H5A_2 C5_2 H5B_2 108.0 . . ?
C5_2 C6_2 C1_2 111.0(5) . . ?
C5_2 C6_2 H6A_2 109.4 . . ?
C1_2 C6_2 H6A_2 109.4 . . ?
C5_2 C6_2 H6B_2 109.4 . . ?
C1_2 C6_2 H6B_2 109.4 . . ?
H6A_2 C6_2 H6B_2 108.0 . . ?
C2_12 C1_12 C6_12 110.2(4) . . ?
C2_12 C1_12 P1 112.2(3) . . ?
C6_12 C1_12 P1 112.9(3) . . ?
C2_12 C1_12 H1_12 107.0 . . ?
C6_12 C1_12 H1_12 107.0 . . ?
P1 C1_12 H1_12 107.0 . . ?
C3_12 C2_12 C1_12 110.5(4) . . ?
C3_12 C2_12 H2A_12 109.6 . . ?
C1_12 C2_12 H2A_12 109.6 . . ?
C3_12 C2_12 H2B_12 109.6 . . ?
C1_12 C2_12 H2B_12 109.6 . . ?
H2A_12 C2_12 H2B_12 108.1 . . ?
C2_12 C3_12 C4_12 110.8(5) . . ?
C2_12 C3_12 H3A_12 109.5 . . ?
C4_12 C3_12 H3A_12 109.5 . . ?
C2_12 C3_12 H3B_12 109.5 . . ?
C4_12 C3_12 H3B_12 109.5 . . ?
H3A_12 C3_12 H3B_12 108.1 . . ?
C5_12 C4_12 C3_12 110.6(4) . . ?
C5_12 C4_12 H4A_12 109.5 . . ?
C3_12 C4_12 H4A_12 109.5 . . ?
C5_12 C4_12 H4B_12 109.5 . . ?
C3_12 C4_12 H4B_12 109.5 . . ?
H4A_12 C4_12 H4B_12 108.1 . . ?
C4_12 C5_12 C6_12 111.4(4) . . ?
C4_12 C5_12 H5A_12 109.3 . . ?
C6_12 C5_12 H5A_12 109.3 . . ?
C4_12 C5_12 H5B_12 109.3 . . ?
C6_12 C5_12 H5B_12 109.3 . . ?
H5A_12 C5_12 H5B_12 108.0 . . ?
C5_12 C6_12 C1_12 111.0(5) . . ?
C5_12 C6_12 H6A_12 109.4 . . ?
C1_12 C6_12 H6A_12 109.4 . . ?
C5_12 C6_12 H6B_12 109.4 . . ?
C1_12 C6_12 H6B_12 109.4 . . ?
H6A_12 C6_12 H6B_12 108.0 . . ?
C2_13 C1_13 C6_13 109.6(6) . . ?
C2_13 C1_13 P2 115.3(4) . . ?
C6_13 C1_13 P2 110.4(4) . . ?
C2_13 C1_13 H1_13 107.1 . . ?
C6_13 C1_13 H1_13 107.1 . . ?
P2 C1_13 H1_13 107.1 . . ?
C1_13 C2_13 C3_13 111.3(5) . . ?
C1_13 C2_13 H2A_13 109.4 . . ?
C3_13 C2_13 H2A_13 109.4 . . ?
C1_13 C2_13 H2B_13 109.4 . . ?
C3_13 C2_13 H2B_13 109.4 . . ?
H2A_13 C2_13 H2B_13 108.0 . . ?
C4_13 C3_13 C2_13 111.2(6) . . ?
C4_13 C3_13 H3A_13 109.4 . . ?
C2_13 C3_13 H3A_13 109.4 . . ?
C4_13 C3_13 H3B_13 109.4 . . ?
C2_13 C3_13 H3B_13 109.4 . . ?
H3A_13 C3_13 H3B_13 108.0 . . ?
C3_13 C4_13 C5_13 110.6(6) . . ?
C3_13 C4_13 H4A_13 109.5 . . ?
C5_13 C4_13 H4A_13 109.5 . . ?
C3_13 C4_13 H4B_13 109.5 . . ?
C5_13 C4_13 H4B_13 109.5 . . ?
H4A_13 C4_13 H4B_13 108.1 . . ?
C6_13 C5_13 C4_13 111.1(7) . . ?
C6_13 C5_13 H5A_13 109.4 . . ?
C4_13 C5_13 H5A_13 109.4 . . ?
C6_13 C5_13 H5B_13 109.4 . . ?
C4_13 C5_13 H5B_13 109.4 . . ?
H5A_13 C5_13 H5B_13 108.0 . . ?
C5_13 C6_13 C1_13 111.5(6) . . ?
C5_13 C6_13 H6A_13 109.3 . . ?
C1_13 C6_13 H6A_13 109.3 . . ?
C5_13 C6_13 H6B_13 109.3 . . ?
C1_13 C6_13 H6B_13 109.3 . . ?
H6A_13 C6_13 H6B_13 108.0 . . ?
C6_14 C1_14 C2_14 109.7(5) . . ?
C6_14 C1_14 P2 114.3(4) . . ?
C2_14 C1_14 P2 111.5(3) . . ?
C6_14 C1_14 H1_14 107.0 . . ?
C2_14 C1_14 H1_14 107.0 . . ?
P2 C1_14 H1_14 107.0 . . ?
C1_14 C2_14 C3_14 111.0(5) . . ?
C1_14 C2_14 H2A_14 109.4 . . ?
C3_14 C2_14 H2A_14 109.4 . . ?
C1_14 C2_14 H2B_14 109.4 . . ?
C3_14 C2_14 H2B_14 109.4 . . ?
H2A_14 C2_14 H2B_14 108.0 . . ?
C4_14 C3_14 C2_14 110.9(5) . . ?
C4_14 C3_14 H3A_14 109.5 . . ?
C2_14 C3_14 H3A_14 109.5 . . ?
C4_14 C3_14 H3B_14 109.5 . . ?
C2_14 C3_14 H3B_14 109.5 . . ?
H3A_14 C3_14 H3B_14 108.1 . . ?
C5_14 C4_14 C3_14 110.2(5) . . ?
C5_14 C4_14 H4A_14 109.6 . . ?
C3_14 C4_14 H4A_14 109.6 . . ?
C5_14 C4_14 H4B_14 109.6 . . ?
C3_14 C4_14 H4B_14 109.6 . . ?
H4A_14 C4_14 H4B_14 108.1 . . ?
C4_14 C5_14 C6_14 112.6(6) . . ?
C4_14 C5_14 H5A_14 109.1 . . ?
C6_14 C5_14 H5A_14 109.1 . . ?
C4_14 C5_14 H5B_14 109.1 . . ?
C6_14 C5_14 H5B_14 109.1 . . ?
H5A_14 C5_14 H5B_14 107.8 . . ?
C1_14 C6_14 C5_14 112.5(6) . . ?
C1_14 C6_14 H6A_14 109.1 . . ?
C5_14 C6_14 H6A_14 109.1 . . ?
C1_14 C6_14 H6B_14 109.1 . . ?
C5_14 C6_14 H6B_14 109.1 . . ?
H6A_14 C6_14 H6B_14 107.8 . . ?
C1_15 O1_15 Al2 149.1(9) . . ?
O1_15 C1_15 C4_15 109.8(10) . . ?
O1_15 C1_15 C2_15 111.3(9) . . ?
C4_15 C1_15 C2_15 109.3(9) . . ?
O1_15 C1_15 C3_15 109.4(10) . . ?
C4_15 C1_15 C3_15 108.2(9) . . ?
C2_15 C1_15 C3_15 108.7(9) . . ?
F2_15 C2_15 F1_15 107.2(10) . . ?
F2_15 C2_15 F3_15 105.5(9) . . ?
F1_15 C2_15 F3_15 109.2(10) . . ?
F2_15 C2_15 C1_15 113.2(10) . . ?
F1_15 C2_15 C1_15 110.4(9) . . ?
F3_15 C2_15 C1_15 111.2(9) . . ?
F4_15 C3_15 F6_15 109.5(10) . . ?
F4_15 C3_15 F5_15 107.8(10) . . ?
F6_15 C3_15 F5_15 107.0(10) . . ?
F4_15 C3_15 C1_15 110.7(9) . . ?
F6_15 C3_15 C1_15 112.3(9) . . ?
F5_15 C3_15 C1_15 109.4(9) . . ?
F8_15 C4_15 F7_15 106.8(11) . . ?
F8_15 C4_15 F9_15 106.9(11) . . ?
F7_15 C4_15 F9_15 107.5(11) . . ?
F8_15 C4_15 C1_15 111.9(10) . . ?
F7_15 C4_15 C1_15 113.3(10) . . ?
F9_15 C4_15 C1_15 110.2(10) . . ?
C1_16 O1_16 Al2 148.1(10) . . ?
O1_16 C1_16 C2_16 109.2(11) . . ?
O1_16 C1_16 C3_16 109.5(11) . . ?
C2_16 C1_16 C3_16 110.5(11) . . ?
O1_16 C1_16 C4_16 110.7(12) . . ?
C2_16 C1_16 C4_16 109.3(12) . . ?
C3_16 C1_16 C4_16 107.7(11) . . ?
F3_16 C2_16 F2_16 102.9(14) . . ?
F3_16 C2_16 F1_16 116.9(15) . . ?
F2_16 C2_16 F1_16 108.0(13) . . ?
F3_16 C2_16 C1_16 109.4(12) . . ?
F2_16 C2_16 C1_16 111.9(13) . . ?
F1_16 C2_16 C1_16 107.7(12) . . ?
F6_16 C3_16 F4_16 104.1(13) . . ?
F6_16 C3_16 F5_16 105.8(15) . . ?
F4_16 C3_16 F5_16 118.9(14) . . ?
F6_16 C3_16 C1_16 112.1(13) . . ?
F4_16 C3_16 C1_16 107.6(10) . . ?
F5_16 C3_16 C1_16 108.4(12) . . ?
F7_16 C4_16 F9_16 113.8(16) . . ?
F7_16 C4_16 F8_16 103.2(16) . . ?
F9_16 C4_16 F8_16 109.7(15) . . ?
F7_16 C4_16 C1_16 111.0(13) . . ?
F9_16 C4_16 C1_16 107.9(13) . . ?
F8_16 C4_16 C1_16 111.3(14) . . ?
C1_17 O1_17 Al2 150.2(12) . . ?
O1_17 C1_17 C3_17 111.9(13) . . ?
O1_17 C1_17 C2_17 112.8(12) . . ?
C3_17 C1_17 C2_17 109.2(11) . . ?
O1_17 C1_17 C4_17 106.6(13) . . ?
C3_17 C1_17 C4_17 109.3(12) . . ?
C2_17 C1_17 C4_17 106.8(11) . . ?
F1_17 C2_17 F3_17 114.6(18) . . ?
F1_17 C2_17 F2_17 109.3(15) . . ?
F3_17 C2_17 F2_17 103.7(17) . . ?
F1_17 C2_17 C1_17 111.6(13) . . ?
F3_17 C2_17 C1_17 107.8(15) . . ?
F2_17 C2_17 C1_17 109.5(13) . . ?
F6_17 C3_17 F4_17 104.5(14) . . ?
F6_17 C3_17 F5_17 114.5(16) . . ?
F4_17 C3_17 F5_17 111.7(15) . . ?
F6_17 C3_17 C1_17 109.6(13) . . ?
F4_17 C3_17 C1_17 108.7(12) . . ?
F5_17 C3_17 C1_17 107.6(13) . . ?
F7_17 C4_17 F8_17 119.2(15) . . ?
F7_17 C4_17 F9_17 109.0(14) . . ?
F8_17 C4_17 F9_17 105.3(13) . . ?
F7_17 C4_17 C1_17 106.2(12) . . ?
F8_17 C4_17 C1_17 108.9(13) . . ?
F9_17 C4_17 C1_17 107.8(12) . . ?
C1_18 O1_18 Al1 151.4(14) . . ?
O1_18 C1_18 C4_18 112.4(14) . . ?
O1_18 C1_18 C2_18 110.0(14) . . ?
C4_18 C1_18 C2_18 108.2(12) . . ?
O1_18 C1_18 C3_18 107.1(13) . . ?
C4_18 C1_18 C3_18 109.4(12) . . ?
C2_18 C1_18 C3_18 109.8(13) . . ?
F2_18 C2_18 F3_18 111.2(16) . . ?
F2_18 C2_18 F1_18 107.4(15) . . ?
F3_18 C2_18 F1_18 106.8(16) . . ?
F2_18 C2_18 C1_18 112.0(14) . . ?
F3_18 C2_18 C1_18 110.0(13) . . ?
F1_18 C2_18 C1_18 109.2(13) . . ?
F4_18 C3_18 F5_18 108.9(15) . . ?
F4_18 C3_18 F6_18 107.9(14) . . ?
F5_18 C3_18 F6_18 108.7(15) . . ?
F4_18 C3_18 C1_18 110.1(14) . . ?
F5_18 C3_18 C1_18 110.1(13) . . ?
F6_18 C3_18 C1_18 111.1(13) . . ?
F8_18 C4_18 F7_18 107.8(16) . . ?
F8_18 C4_18 F9_18 104.6(17) . . ?
F7_18 C4_18 F9_18 110.8(17) . . ?
F8_18 C4_18 C1_18 113.5(14) . . ?
F7_18 C4_18 C1_18 111.3(14) . . ?
F9_18 C4_18 C1_18 108.7(13) . . ?
C1_19 O1_19 Al2 159.8(18) . . ?
O1_19 C1_19 C4_19 117.2(17) . . ?
O1_19 C1_19 C2_19 115.5(17) . . ?
C4_19 C1_19 C2_19 112.1(15) . . ?
O1_19 C1_19 C3_19 97.0(16) . . ?
C4_19 C1_19 C3_19 108.3(14) . . ?
C2_19 C1_19 C3_19 104.4(15) . . ?
F2_19 C2_19 F1_19 113(2) . . ?
F2_19 C2_19 F3_19 96.9(17) . . ?
F1_19 C2_19 F3_19 111(2) . . ?
F2_19 C2_19 C1_19 115.7(18) . . ?
F1_19 C2_19 C1_19 108.9(16) . . ?
F3_19 C2_19 C1_19 110.7(18) . . ?
F5_19 C3_19 F6_19 111.2(17) . . ?
F5_19 C3_19 F4_19 117(2) . . ?
F6_19 C3_19 F4_19 104.6(19) . . ?
F5_19 C3_19 C1_19 109.5(15) . . ?
F6_19 C3_19 C1_19 110.3(16) . . ?
F4_19 C3_19 C1_19 103.5(17) . . ?
F9_19 C4_19 F7_19 105(2) . . ?
F9_19 C4_19 F8_19 121(2) . . ?
F7_19 C4_19 F8_19 96(2) . . ?
F9_19 C4_19 C1_19 113.2(16) . . ?
F7_19 C4_19 C1_19 114.3(18) . . ?
F8_19 C4_19 C1_19 106.4(17) . . ?
C1_21 O1_21 Al1 148.4(18) . . ?
O1_21 C1_21 C4_21 109.0(15) . . ?
O1_21 C1_21 C3_21 108.9(16) . . ?
C4_21 C1_21 C3_21 111.1(16) . . ?
O1_21 C1_21 C2_21 110.3(17) . . ?
C4_21 C1_21 C2_21 107.7(15) . . ?
C3_21 C1_21 C2_21 109.9(15) . . ?
F3_21 C2_21 F2_21 104(2) . . ?
F3_21 C2_21 F1_21 124(2) . . ?
F2_21 C2_21 F1_21 104(2) . . ?
F3_21 C2_21 C1_21 107.6(16) . . ?
F2_21 C2_21 C1_21 113.8(19) . . ?
F1_21 C2_21 C1_21 103.3(18) . . ?
F6_21 C3_21 F5_21 109(2) . . ?
F6_21 C3_21 F4_21 111.9(19) . . ?
F5_21 C3_21 F4_21 109(2) . . ?
F6_21 C3_21 C1_21 107.9(17) . . ?
F5_21 C3_21 C1_21 106.9(16) . . ?
F4_21 C3_21 C1_21 111.9(17) . . ?
F9_21 C4_21 F8_21 104(2) . . ?
F9_21 C4_21 F7_21 113(2) . . ?
F8_21 C4_21 F7_21 113(2) . . ?
F9_21 C4_21 C1_21 110.0(17) . . ?
F8_21 C4_21 C1_21 110.1(17) . . ?
F7_21 C4_21 C1_21 106.7(16) . . ?
C2_1 C1_1 C6_1 110.0(4) . . ?
C2_1 C1_1 P3 112.6(3) . . ?
C6_1 C1_1 P3 113.6(3) . . ?
C2_1 C1_1 H1_1 106.7 . . ?
C6_1 C1_1 H1_1 106.7 . . ?
P3 C1_1 H1_1 106.7 . . ?
C3_1 C2_1 C1_1 110.4(4) . . ?
C3_1 C2_1 H2A_1 109.6 . . ?
C1_1 C2_1 H2A_1 109.6 . . ?
C3_1 C2_1 H2B_1 109.6 . . ?
C1_1 C2_1 H2B_1 109.6 . . ?
H2A_1 C2_1 H2B_1 108.1 . . ?
C4_1 C3_1 C2_1 111.8(5) . . ?
C4_1 C3_1 H3A_1 109.3 . . ?
C2_1 C3_1 H3A_1 109.3 . . ?
C4_1 C3_1 H3B_1 109.3 . . ?
C2_1 C3_1 H3B_1 109.3 . . ?
H3A_1 C3_1 H3B_1 107.9 . . ?
C3_1 C4_1 C5_1 112.0(5) . . ?
C3_1 C4_1 H4A_1 109.2 . . ?
C5_1 C4_1 H4A_1 109.2 . . ?
C3_1 C4_1 H4B_1 109.2 . . ?
C5_1 C4_1 H4B_1 109.2 . . ?
H4A_1 C4_1 H4B_1 107.9 . . ?
C4_1 C5_1 C6_1 111.8(4) . . ?
C4_1 C5_1 H5A_1 109.2 . . ?
C6_1 C5_1 H5A_1 109.2 . . ?
C4_1 C5_1 H5B_1 109.2 . . ?
C6_1 C5_1 H5B_1 109.2 . . ?
H5A_1 C5_1 H5B_1 107.9 . . ?
C5_1 C6_1 C1_1 110.7(4) . . ?
C5_1 C6_1 H6A_1 109.5 . . ?
C1_1 C6_1 H6A_1 109.5 . . ?
C5_1 C6_1 H6B_1 109.5 . . ?
C1_1 C6_1 H6B_1 109.5 . . ?
H6A_1 C6_1 H6B_1 108.1 . . ?
C6_20 C1_20 C2_20 111.0(4) . . ?
C6_20 C1_20 P4 113.4(3) . . ?
C2_20 C1_20 P4 109.4(3) . . ?
C6_20 C1_20 H1_20 107.6 . . ?
C2_20 C1_20 H1_20 107.6 . . ?
P4 C1_20 H1_20 107.6 . . ?
C1_20 C2_20 C3_20 111.5(4) . . ?
C1_20 C2_20 H2A_20 109.3 . . ?
C3_20 C2_20 H2A_20 109.3 . . ?
C1_20 C2_20 H2B_20 109.3 . . ?
C3_20 C2_20 H2B_20 109.3 . . ?
H2A_20 C2_20 H2B_20 108.0 . . ?
C4_20 C3_20 C2_20 110.6(4) . . ?
C4_20 C3_20 H3A_20 109.5 . . ?
C2_20 C3_20 H3A_20 109.5 . . ?
C4_20 C3_20 H3B_20 109.5 . . ?
C2_20 C3_20 H3B_20 109.5 . . ?
H3A_20 C3_20 H3B_20 108.1 . . ?
C5_20 C4_20 C3_20 111.6(5) . . ?
C5_20 C4_20 H4A_20 109.3 . . ?
C3_20 C4_20 H4A_20 109.3 . . ?
C5_20 C4_20 H4B_20 109.3 . . ?
C3_20 C4_20 H4B_20 109.3 . . ?
H4A_20 C4_20 H4B_20 108.0 . . ?
C4_20 C5_20 C6_20 111.0(4) . . ?
C4_20 C5_20 H5A_20 109.4 . . ?
C6_20 C5_20 H5A_20 109.4 . . ?
C4_20 C5_20 H5B_20 109.4 . . ?
C6_20 C5_20 H5B_20 109.4 . . ?
H5A_20 C5_20 H5B_20 108.0 . . ?
C5_20 C6_20 C1_20 110.2(4) . . ?
C5_20 C6_20 H6A_20 109.6 . . ?
C1_20 C6_20 H6A_20 109.6 . . ?
C5_20 C6_20 H6B_20 109.6 . . ?
C1_20 C6_20 H6B_20 109.6 . . ?
H6A_20 C6_20 H6B_20 108.1 . . ?
C2_22 C1_22 C6_22 110.9(4) . . ?
C2_22 C1_22 P4 114.8(3) . . ?
C6_22 C1_22 P4 111.5(3) . . ?
C2_22 C1_22 H1_22 106.3 . . ?
C6_22 C1_22 H1_22 106.3 . . ?
P4 C1_22 H1_22 106.3 . . ?
C3_22 C2_22 C1_22 110.2(4) . . ?
C3_22 C2_22 H2A_22 109.6 . . ?
C1_22 C2_22 H2A_22 109.6 . . ?
C3_22 C2_22 H2B_22 109.6 . . ?
C1_22 C2_22 H2B_22 109.6 . . ?
H2A_22 C2_22 H2B_22 108.1 . . ?
C2_22 C3_22 C4_22 110.9(5) . . ?
C2_22 C3_22 H3A_22 109.5 . . ?
C4_22 C3_22 H3A_22 109.5 . . ?
C2_22 C3_22 H3B_22 109.5 . . ?
C4_22 C3_22 H3B_22 109.5 . . ?
H3A_22 C3_22 H3B_22 108.0 . . ?
C3_22 C4_22 C5_22 109.8(5) . . ?
C3_22 C4_22 H4A_22 109.7 . . ?
C5_22 C4_22 H4A_22 109.7 . . ?
C3_22 C4_22 H4B_22 109.7 . . ?
C5_22 C4_22 H4B_22 109.7 . . ?
H4A_22 C4_22 H4B_22 108.2 . . ?
C6_22 C5_22 C4_22 111.6(5) . . ?
C6_22 C5_22 H5A_22 109.3 . . ?
C4_22 C5_22 H5A_22 109.3 . . ?
C6_22 C5_22 H5B_22 109.3 . . ?
C4_22 C5_22 H5B_22 109.3 . . ?
H5A_22 C5_22 H5B_22 108.0 . . ?
C5_22 C6_22 C1_22 110.7(4) . . ?
C5_22 C6_22 H6A_22 109.5 . . ?
C1_22 C6_22 H6A_22 109.5 . . ?
C5_22 C6_22 H6B_22 109.5 . . ?
C1_22 C6_22 H6B_22 109.5 . . ?
H6A_22 C6_22 H6B_22 108.1 . . ?
C2_23 C1_23 C6_23 111.2(4) . . ?
C2_23 C1_23 P3 111.2(3) . . ?
C6_23 C1_23 P3 114.1(3) . . ?
C2_23 C1_23 H1_23 106.6 . . ?
C6_23 C1_23 H1_23 106.6 . . ?
P3 C1_23 H1_23 106.6 . . ?
C1_23 C2_23 C3_23 111.0(5) . . ?
C1_23 C2_23 H2A_23 109.4 . . ?
C3_23 C2_23 H2A_23 109.4 . . ?
C1_23 C2_23 H2B_23 109.4 . . ?
C3_23 C2_23 H2B_23 109.4 . . ?
H2A_23 C2_23 H2B_23 108.0 . . ?
C4_23 C3_23 C2_23 111.4(5) . . ?
C4_23 C3_23 H3A_23 109.3 . . ?
C2_23 C3_23 H3A_23 109.3 . . ?
C4_23 C3_23 H3B_23 109.3 . . ?
C2_23 C3_23 H3B_23 109.3 . . ?
H3A_23 C3_23 H3B_23 108.0 . . ?
C5_23 C4_23 C3_23 111.5(5) . . ?
C5_23 C4_23 H4A_23 109.3 . . ?
C3_23 C4_23 H4A_23 109.3 . . ?
C5_23 C4_23 H4B_23 109.3 . . ?
C3_23 C4_23 H4B_23 109.3 . . ?
H4A_23 C4_23 H4B_23 108.0 . . ?
C4_23 C5_23 C6_23 112.1(5) . . ?
C4_23 C5_23 H5A_23 109.2 . . ?
C6_23 C5_23 H5A_23 109.2 . . ?
C4_23 C5_23 H5B_23 109.2 . . ?
C6_23 C5_23 H5B_23 109.2 . . ?
H5A_23 C5_23 H5B_23 107.9 . . ?
C5_23 C6_23 C1_23 111.1(4) . . ?
C5_23 C6_23 H6A_23 109.4 . . ?
C1_23 C6_23 H6A_23 109.4 . . ?
C5_23 C6_23 H6B_23 109.4 . . ?
C1_23 C6_23 H6B_23 109.4 . . ?
H6A_23 C6_23 H6B_23 108.0 . . ?

loop_
_geom_torsion_atom_site_label_1
_geom_torsion_atom_site_label_2
_geom_torsion_atom_site_label_3
_geom_torsion_atom_site_label_4
_geom_torsion
_geom_torsion_site_symmetry_1
_geom_torsion_site_symmetry_2
_geom_torsion_site_symmetry_3
_geom_torsion_site_symmetry_4
_geom_torsion_publ_flag
P2 Ga2 O1 C1_11 -161.2(3) . . . . ?
Ga1 Ga2 O1 C1_11 58.1(4) . . . . ?
P1 Ga2 O1 C1_11 -73.1(4) . . . . ?
C1_12 P1 C1 C2 -91.0(4) . . . . ?
C1_2 P1 C1 C2 155.3(4) . . . . ?
Ga2 P1 C1 C2 32.7(4) . . . . ?
P1 C1 C2 P2 -50.8(5) . . . . ?
C1_13 P2 C2 C1 165.0(4) . . . . ?
C1_14 P2 C2 C1 -82.6(5) . . . . ?
Ga2 P2 C2 C1 39.7(5) . . . . ?
C1_23 P3 C3 C4 163.5(3) . . . . ?
C1_1 P3 C3 C4 -80.2(4) . . . . ?
Ga1 P3 C3 C4 49.6(3) . . . . ?
P3 C3 C4 P4 -56.8(4) . . . . ?
C1_22 P4 C4 C3 155.5(3) . . . . ?
C1_20 P4 C4 C3 -90.8(4) . . . . ?
Ga1 P4 C4 C3 32.0(3) . . . . ?
O1_6 Al1 O1_3 C1_3 31.0(12) . . . . ?
O1_4 Al1 O1_3 C1_3 154.6(11) . . . . ?
O1_5 Al1 O1_3 C1_3 -89.8(11) . . . . ?
Al1 O1_3 C1_3 C4_3 53.1(14) . . . . ?
Al1 O1_3 C1_3 C3_3 -67.8(13) . . . . ?
Al1 O1_3 C1_3 C2_3 173.4(9) . . . . ?
O1_3 C1_3 C2_3 F3_3 77.0(8) . . . . ?
C4_3 C1_3 C2_3 F3_3 -161.2(8) . . . . ?
C3_3 C1_3 C2_3 F3_3 -40.4(9) . . . . ?
O1_3 C1_3 C2_3 F1_3 -43.0(9) . . . . ?
C4_3 C1_3 C2_3 F1_3 78.8(9) . . . . ?
C3_3 C1_3 C2_3 F1_3 -160.4(7) . . . . ?
O1_3 C1_3 C2_3 F2_3 -164.7(8) . . . . ?
C4_3 C1_3 C2_3 F2_3 -43.0(11) . . . . ?
C3_3 C1_3 C2_3 F2_3 77.8(10) . . . . ?
O1_3 C1_3 C3_3 F5_3 -40.0(11) . . . . ?
C4_3 C1_3 C3_3 F5_3 -162.7(9) . . . . ?
C2_3 C1_3 C3_3 F5_3 76.3(10) . . . . ?
O1_3 C1_3 C3_3 F4_3 80.2(9) . . . . ?
C4_3 C1_3 C3_3 F4_3 -42.4(10) . . . . ?
C2_3 C1_3 C3_3 F4_3 -163.5(7) . . . . ?
O1_3 C1_3 C3_3 F6_3 -161.8(8) . . . . ?
C4_3 C1_3 C3_3 F6_3 75.5(10) . . . . ?
C2_3 C1_3 C3_3 F6_3 -45.5(10) . . . . ?
O1_3 C1_3 C4_3 F9_3 75.0(10) . . . . ?
C3_3 C1_3 C4_3 F9_3 -164.6(9) . . . . ?
C2_3 C1_3 C4_3 F9_3 -43.3(11) . . . . ?
O1_3 C1_3 C4_3 F8_3 -164.7(9) . . . . ?
C3_3 C1_3 C4_3 F8_3 -44.4(11) . . . . ?
C2_3 C1_3 C4_3 F8_3 76.9(11) . . . . ?
O1_3 C1_3 C4_3 F7_3 -44.6(12) . . . . ?
C3_3 C1_3 C4_3 F7_3 75.7(11) . . . . ?
C2_3 C1_3 C4_3 F7_3 -163.0(9) . . . . ?
O1_3 Al1 O1_4 C1_4 -60.0(9) . . . . ?
O1_6 Al1 O1_4 C1_4 61.6(9) . . . . ?
O1_5 Al1 O1_4 C1_4 -178.5(8) . . . . ?
Al1 O1_4 C1_4 C3_4 -48.1(10) . . . . ?
Al1 O1_4 C1_4 C2_4 -168.0(7) . . . . ?
Al1 O1_4 C1_4 C4_4 73.6(9) . . . . ?
O1_4 C1_4 C2_4 F3_4 45.0(6) . . . . ?
C3_4 C1_4 C2_4 F3_4 -75.8(6) . . . . ?
C4_4 C1_4 C2_4 F3_4 164.0(5) . . . . ?
O1_4 C1_4 C2_4 F1_4 -75.2(6) . . . . ?
C3_4 C1_4 C2_4 F1_4 164.0(4) . . . . ?
C4_4 C1_4 C2_4 F1_4 43.9(6) . . . . ?
O1_4 C1_4 C2_4 F2_4 166.3(5) . . . . ?
C3_4 C1_4 C2_4 F2_4 45.5(6) . . . . ?
C4_4 C1_4 C2_4 F2_4 -74.6(6) . . . . ?
O1_4 C1_4 C3_4 F5_4 -74.4(6) . . . . ?
C2_4 C1_4 C3_4 F5_4 43.5(6) . . . . ?
C4_4 C1_4 C3_4 F5_4 163.4(5) . . . . ?
O1_4 C1_4 C3_4 F4_4 46.7(6) . . . . ?
C2_4 C1_4 C3_4 F4_4 164.6(4) . . . . ?
C4_4 C1_4 C3_4 F4_4 -75.4(5) . . . . ?
O1_4 C1_4 C3_4 F6_4 165.9(5) . . . . ?
C2_4 C1_4 C3_4 F6_4 -76.2(6) . . . . ?
C4_4 C1_4 C3_4 F6_4 43.7(6) . . . . ?
O1_4 C1_4 C4_4 F7_4 -77.6(6) . . . . ?
C3_4 C1_4 C4_4 F7_4 45.1(6) . . . . ?
C2_4 C1_4 C4_4 F7_4 165.6(5) . . . . ?
O1_4 C1_4 C4_4 F9_4 41.1(6) . . . . ?
C3_4 C1_4 C4_4 F9_4 163.9(5) . . . . ?
C2_4 C1_4 C4_4 F9_4 -75.7(6) . . . . ?
O1_4 C1_4 C4_4 F8_4 160.9(5) . . . . ?
C3_4 C1_4 C4_4 F8_4 -76.3(6) . . . . ?
C2_4 C1_4 C4_4 F8_4 44.1(7) . . . . ?
O1_3 Al1 O1_5 C1_5 -75.9(9) . . . . ?
O1_6 Al1 O1_5 C1_5 162.3(8) . . . . ?
O1_4 Al1 O1_5 C1_5 39.2(9) . . . . ?
Al1 O1_5 C1_5 C3_5 3.2(11) . . . . ?
Al1 O1_5 C1_5 C2_5 -116.4(9) . . . . ?
Al1 O1_5 C1_5 C4_5 124.6(8) . . . . ?
O1_5 C1_5 C2_5 F3_5 47.1(7) . . . . ?
C3_5 C1_5 C2_5 F3_5 -75.3(6) . . . . ?
C4_5 C1_5 C2_5 F3_5 165.0(5) . . . . ?
O1_5 C1_5 C2_5 F2_5 167.9(6) . . . . ?
C3_5 C1_5 C2_5 F2_5 45.5(7) . . . . ?
C4_5 C1_5 C2_5 F2_5 -74.2(7) . . . . ?
O1_5 C1_5 C2_5 F1_5 -73.4(7) . . . . ?
C3_5 C1_5 C2_5 F1_5 164.3(5) . . . . ?
C4_5 C1_5 C2_5 F1_5 44.6(7) . . . . ?
O1_5 C1_5 C3_5 F5_5 -77.7(6) . . . . ?
C2_5 C1_5 C3_5 F5_5 41.1(6) . . . . ?
C4_5 C1_5 C3_5 F5_5 161.4(5) . . . . ?
O1_5 C1_5 C3_5 F4_5 41.2(6) . . . . ?
C2_5 C1_5 C3_5 F4_5 160.0(5) . . . . ?
C4_5 C1_5 C3_5 F4_5 -79.8(5) . . . . ?
O1_5 C1_5 C3_5 F6_5 161.0(5) . . . . ?
C2_5 C1_5 C3_5 F6_5 -80.3(6) . . . . ?
C4_5 C1_5 C3_5 F6_5 40.0(6) . . . . ?
O1_5 C1_5 C4_5 F9_5 41.8(7) . . . . ?
C3_5 C1_5 C4_5 F9_5 165.4(5) . . . . ?
C2_5 C1_5 C4_5 F9_5 -75.3(6) . . . . ?
O1_5 C1_5 C4_5 F7_5 -77.6(6) . . . . ?
C3_5 C1_5 C4_5 F7_5 46.1(6) . . . . ?
C2_5 C1_5 C4_5 F7_5 165.3(5) . . . . ?
O1_5 C1_5 C4_5 F8_5 161.8(5) . . . . ?
C3_5 C1_5 C4_5 F8_5 -74.5(6) . . . . ?
C2_5 C1_5 C4_5 F8_5 44.7(7) . . . . ?
O1_3 Al1 O1_6 C1_6 -146.2(10) . . . . ?
O1_4 Al1 O1_6 C1_6 94.7(10) . . . . ?
O1_5 Al1 O1_6 C1_6 -23.9(11) . . . . ?
Al1 O1_6 C1_6 C2_6 -158.3(9) . . . . ?
Al1 O1_6 C1_6 C3_6 -38.1(13) . . . . ?
Al1 O1_6 C1_6 C4_6 81.0(11) . . . . ?
O1_6 C1_6 C2_6 F3_6 74.2(9) . . . . ?
C3_6 C1_6 C2_6 F3_6 -47.0(9) . . . . ?
C4_6 C1_6 C2_6 F3_6 -166.1(7) . . . . ?
O1_6 C1_6 C2_6 F2_6 -164.1(8) . . . . ?
C3_6 C1_6 C2_6 F2_6 74.7(10) . . . . ?
C4_6 C1_6 C2_6 F2_6 -44.3(11) . . . . ?
O1_6 C1_6 C2_6 F1_6 -42.5(11) . . . . ?
C3_6 C1_6 C2_6 F1_6 -163.7(8) . . . . ?
C4_6 C1_6 C2_6 F1_6 77.3(9) . . . . ?
O1_6 C1_6 C3_6 F5_6 -38.0(9) . . . . ?
C2_6 C1_6 C3_6 F5_6 82.2(8) . . . . ?
C4_6 C1_6 C3_6 F5_6 -157.5(7) . . . . ?
O1_6 C1_6 C3_6 F6_6 -158.3(7) . . . . ?
C2_6 C1_6 C3_6 F6_6 -38.2(9) . . . . ?
C4_6 C1_6 C3_6 F6_6 82.2(8) . . . . ?
O1_6 C1_6 C3_6 F4_6 80.9(7) . . . . ?
C2_6 C1_6 C3_6 F4_6 -158.9(6) . . . . ?
C4_6 C1_6 C3_6 F4_6 -38.6(8) . . . . ?
O1_6 C1_6 C4_6 F7_6 -44.7(8) . . . . ?
C2_6 C1_6 C4_6 F7_6 -164.4(7) . . . . ?
C3_6 C1_6 C4_6 F7_6 76.0(8) . . . . ?
O1_6 C1_6 C4_6 F9_6 78.8(8) . . . . ?
C2_6 C1_6 C4_6 F9_6 -41.0(9) . . . . ?
C3_6 C1_6 C4_6 F9_6 -160.6(7) . . . . ?
O1_6 C1_6 C4_6 F8_6 -164.0(6) . . . . ?
C2_6 C1_6 C4_6 F8_6 76.2(8) . . . . ?
C3_6 C1_6 C4_6 F8_6 -43.4(8) . . . . ?
O1_9 Al2 O1_7 C1_7 146.8(18) . . . . ?
O1_10 Al2 O1_7 C1_7 24.9(19) . . . . ?
O1_8 Al2 O1_7 C1_7 -88.9(18) . . . . ?
Al2 O1_7 C1_7 C2_7 -93.2(19) . . . . ?
Al2 O1_7 C1_7 C4_7 148.1(16) . . . . ?
Al2 O1_7 C1_7 C3_7 28(2) . . . . ?
O1_7 C1_7 C2_7 F3_7 47.8(15) . . . . ?
C4_7 C1_7 C2_7 F3_7 165.8(11) . . . . ?
C3_7 C1_7 C2_7 F3_7 -74.0(14) . . . . ?
O1_7 C1_7 C2_7 F1_7 -72.9(13) . . . . ?
C4_7 C1_7 C2_7 F1_7 45.1(14) . . . . ?
C3_7 C1_7 C2_7 F1_7 165.3(11) . . . . ?
O1_7 C1_7 C2_7 F2_7 166.0(12) . . . . ?
C4_7 C1_7 C2_7 F2_7 -76.0(14) . . . . ?
C3_7 C1_7 C2_7 F2_7 44.2(14) . . . . ?
O1_7 C1_7 C3_7 F6_7 157.2(11) . . . . ?
C2_7 C1_7 C3_7 F6_7 -80.0(13) . . . . ?
C4_7 C1_7 C3_7 F6_7 39.2(14) . . . . ?
O1_7 C1_7 C3_7 F5_7 -80.7(11) . . . . ?
C2_7 C1_7 C3_7 F5_7 42.0(12) . . . . ?
C4_7 C1_7 C3_7 F5_7 161.2(9) . . . . ?
O1_7 C1_7 C3_7 F4_7 39.9(13) . . . . ?
C2_7 C1_7 C3_7 F4_7 162.6(10) . . . . ?
C4_7 C1_7 C3_7 F4_7 -78.2(11) . . . . ?
O1_7 C1_7 C4_7 F9_7 43.0(14) . . . . ?
C2_7 C1_7 C4_7 F9_7 -77.6(13) . . . . ?
C3_7 C1_7 C4_7 F9_7 162.6(11) . . . . ?
O1_7 C1_7 C4_7 F8_7 162.7(12) . . . . ?
C2_7 C1_7 C4_7 F8_7 42.1(14) . . . . ?
C3_7 C1_7 C4_7 F8_7 -77.6(13) . . . . ?
O1_7 C1_7 C4_7 F7_7 -73.6(13) . . . . ?
C2_7 C1_7 C4_7 F7_7 165.8(12) . . . . ?
C3_7 C1_7 C4_7 F7_7 46.0(13) . . . . ?
O1_7 Al2 O1_8 C1_8 -108.4(17) . . . . ?
O1_9 Al2 O1_8 C1_8 9.1(19) . . . . ?
O1_10 Al2 O1_8 C1_8 136.1(16) . . . . ?
Al2 O1_8 C1_8 C2_8 168.5(14) . . . . ?
Al2 O1_8 C1_8 C4_8 49(2) . . . . ?
Al2 O1_8 C1_8 C3_8 -69.8(18) . . . . ?
O1_8 C1_8 C2_8 F3_8 53.2(10) . . . . ?
C4_8 C1_8 C2_8 F3_8 173.9(8) . . . . ?
C3_8 C1_8 C2_8 F3_8 -69.6(9) . . . . ?
O1_8 C1_8 C2_8 F2_8 170.2(8) . . . . ?
C4_8 C1_8 C2_8 F2_8 -69.1(10) . . . . ?
C3_8 C1_8 C2_8 F2_8 47.4(10) . . . . ?
O1_8 C1_8 C2_8 F1_8 -75.5(9) . . . . ?
C4_8 C1_8 C2_8 F1_8 45.2(10) . . . . ?
C3_8 C1_8 C2_8 F1_8 161.6(8) . . . . ?
O1_8 C1_8 C3_8 F4_8 45.8(12) . . . . ?
C2_8 C1_8 C3_8 F4_8 165.8(9) . . . . ?
C4_8 C1_8 C3_8 F4_8 -76.2(11) . . . . ?
O1_8 C1_8 C3_8 F5_8 -79.8(11) . . . . ?
C2_8 C1_8 C3_8 F5_8 40.1(12) . . . . ?
C4_8 C1_8 C3_8 F5_8 158.2(9) . . . . ?
O1_8 C1_8 C3_8 F6_8 157.7(9) . . . . ?
C2_8 C1_8 C3_8 F6_8 -82.3(10) . . . . ?
C4_8 C1_8 C3_8 F6_8 35.8(11) . . . . ?
O1_8 C1_8 C4_8 F8_8 168.5(9) . . . . ?
C2_8 C1_8 C4_8 F8_8 50.2(11) . . . . ?
C3_8 C1_8 C4_8 F8_8 -68.8(10) . . . . ?
O1_8 C1_8 C4_8 F9_8 36.4(11) . . . . ?
C2_8 C1_8 C4_8 F9_8 -81.9(9) . . . . ?
C3_8 C1_8 C4_8 F9_8 159.1(8) . . . . ?
O1_8 C1_8 C4_8 F7_8 -73.0(10) . . . . ?
C2_8 C1_8 C4_8 F7_8 168.7(7) . . . . ?
C3_8 C1_8 C4_8 F7_8 49.6(9) . . . . ?
O1_7 Al2 O1_9 C1_9 -7(4) . . . . ?
O1_10 Al2 O1_9 C1_9 113(3) . . . . ?
O1_8 Al2 O1_9 C1_9 -122(3) . . . . ?
Al2 O1_9 C1_9 C2_9 163(3) . . . . ?
Al2 O1_9 C1_9 C4_9 36(4) . . . . ?
Al2 O1_9 C1_9 C3_9 -78(3) . . . . ?
O1_9 C1_9 C2_9 F1_9 -81.1(14) . . . . ?
C4_9 C1_9 C2_9 F1_9 46.6(13) . . . . ?
C3_9 C1_9 C2_9 F1_9 162.8(10) . . . . ?
O1_9 C1_9 C2_9 F3_9 41.9(17) . . . . ?
C4_9 C1_9 C2_9 F3_9 169.6(12) . . . . ?
C3_9 C1_9 C2_9 F3_9 -74.2(14) . . . . ?
O1_9 C1_9 C2_9 F2_9 160.6(12) . . . . ?
C4_9 C1_9 C2_9 F2_9 -71.6(13) . . . . ?
C3_9 C1_9 C2_9 F2_9 44.6(13) . . . . ?
O1_9 C1_9 C3_9 F6_9 155.5(15) . . . . ?
C2_9 C1_9 C3_9 F6_9 -80.8(14) . . . . ?
C4_9 C1_9 C3_9 F6_9 38.1(15) . . . . ?
O1_9 C1_9 C3_9 F4_9 37.3(15) . . . . ?
C2_9 C1_9 C3_9 F4_9 161.1(11) . . . . ?
C4_9 C1_9 C3_9 F4_9 -80.0(12) . . . . ?
O1_9 C1_9 C3_9 F5_9 -84.1(15) . . . . ?
C2_9 C1_9 C3_9 F5_9 39.6(14) . . . . ?
C4_9 C1_9 C3_9 F5_9 158.5(11) . . . . ?
O1_9 C1_9 C4_9 F8_9 166.9(13) . . . . ?
C2_9 C1_9 C4_9 F8_9 36.8(14) . . . . ?
C3_9 C1_9 C4_9 F8_9 -81.2(13) . . . . ?
O1_9 C1_9 C4_9 F9_9 46.9(15) . . . . ?
C2_9 C1_9 C4_9 F9_9 -83.2(12) . . . . ?
C3_9 C1_9 C4_9 F9_9 158.8(10) . . . . ?
O1_9 C1_9 C4_9 F7_9 -68.1(14) . . . . ?
C2_9 C1_9 C4_9 F7_9 161.8(10) . . . . ?
C3_9 C1_9 C4_9 F7_9 43.9(12) . . . . ?
O1_7 Al2 O1_10 C1_10 178.0(17) . . . . ?
O1_9 Al2 O1_10 C1_10 59(2) . . . . ?
O1_8 Al2 O1_10 C1_10 -70.9(18) . . . . ?
Al2 O1_10 C1_10 C3_10 175.7(15) . . . . ?
Al2 O1_10 C1_10 C4_10 -63(2) . . . . ?
Al2 O1_10 C1_10 C2_10 57(2) . . . . ?
O1_10 C1_10 C2_10 F2_10 164.1(9) . . . . ?
C3_10 C1_10 C2_10 F2_10 44.0(11) . . . . ?
C4_10 C1_10 C2_10 F2_10 -75.5(11) . . . . ?
O1_10 C1_10 C2_10 F3_10 44.7(11) . . . . ?
C3_10 C1_10 C2_10 F3_10 -75.3(10) . . . . ?
C4_10 C1_10 C2_10 F3_10 165.2(9) . . . . ?
O1_10 C1_10 C2_10 F1_10 -72.9(10) . . . . ?
C3_10 C1_10 C2_10 F1_10 167.0(8) . . . . ?
C4_10 C1_10 C2_10 F1_10 47.6(10) . . . . ?
O1_10 C1_10 C3_10 F5_10 -70.1(11) . . . . ?
C4_10 C1_10 C3_10 F5_10 168.7(9) . . . . ?
C2_10 C1_10 C3_10 F5_10 50.6(11) . . . . ?
O1_10 C1_10 C3_10 F4_10 46.9(11) . . . . ?
C4_10 C1_10 C3_10 F4_10 -74.3(10) . . . . ?
C2_10 C1_10 C3_10 F4_10 167.6(8) . . . . ?
O1_10 C1_10 C3_10 F6_10 166.3(9) . . . . ?
C4_10 C1_10 C3_10 F6_10 45.1(11) . . . . ?
C2_10 C1_10 C3_10 F6_10 -73.0(11) . . . . ?
O1_10 C1_10 C4_10 F7_10 -75.5(11) . . . . ?
C3_10 C1_10 C4_10 F7_10 45.8(12) . . . . ?
C2_10 C1_10 C4_10 F7_10 163.3(9) . . . . ?
O1_10 C1_10 C4_10 F9_10 47.6(12) . . . . ?
C3_10 C1_10 C4_10 F9_10 168.9(8) . . . . ?
C2_10 C1_10 C4_10 F9_10 -73.6(10) . . . . ?
O1_10 C1_10 C4_10 F8_10 163.0(9) . . . . ?
C3_10 C1_10 C4_10 F8_10 -75.8(11) . . . . ?
C2_10 C1_10 C4_10 F8_10 41.7(11) . . . . ?
Ga2 O1 C1_11 C6_11 9.2(6) . . . . ?
Ga2 O1 C1_11 C2_11 -171.5(3) . . . . ?
O1 C1_11 C2_11 C3_11 178.5(5) . . . . ?
C6_11 C1_11 C2_11 C3_11 -2.2(8) . . . . ?
C1_11 C2_11 C3_11 C4_11 1.4(9) . . . . ?
C2_11 C3_11 C4_11 C5_11 0.8(10) . . . . ?
C3_11 C4_11 C5_11 C6_11 -2.3(9) . . . . ?
O1 C1_11 C6_11 C5_11 180.0(5) . . . . ?
C2_11 C1_11 C6_11 C5_11 0.7(8) . . . . ?
C4_11 C5_11 C6_11 C1_11 1.5(9) . . . . ?
C1 P1 C1_2 C2_2 -62.8(4) . . . . ?
C1_12 P1 C1_2 C2_2 -175.3(4) . . . . ?
Ga2 P1 C1_2 C2_2 51.3(4) . . . . ?
C1 P1 C1_2 C6_2 173.5(3) . . . . ?
C1_12 P1 C1_2 C6_2 61.0(4) . . . . ?
Ga2 P1 C1_2 C6_2 -72.4(4) . . . . ?
C6_2 C1_2 C2_2 C3_2 -55.8(6) . . . . ?
P1 C1_2 C2_2 C3_2 -179.6(4) . . . . ?
C1_2 C2_2 C3_2 C4_2 55.8(7) . . . . ?
C2_2 C3_2 C4_2 C5_2 -55.4(7) . . . . ?
C3_2 C4_2 C5_2 C6_2 55.9(7) . . . . ?
C4_2 C5_2 C6_2 C1_2 -56.1(7) . . . . ?
C2_2 C1_2 C6_2 C5_2 56.4(6) . . . . ?
P1 C1_2 C6_2 C5_2 -179.4(4) . . . . ?
C1 P1 C1_12 C2_12 56.8(4) . . . . ?
C1_2 P1 C1_12 C2_12 169.5(3) . . . . ?
Ga2 P1 C1_12 C2_12 -57.6(4) . . . . ?
C1 P1 C1_12 C6_12 -68.5(4) . . . . ?
C1_2 P1 C1_12 C6_12 44.2(4) . . . . ?
Ga2 P1 C1_12 C6_12 177.1(3) . . . . ?
C6_12 C1_12 C2_12 C3_12 -57.5(6) . . . . ?
P1 C1_12 C2_12 C3_12 175.7(4) . . . . ?
C1_12 C2_12 C3_12 C4_12 58.5(6) . . . . ?
C2_12 C3_12 C4_12 C5_12 -57.3(6) . . . . ?
C3_12 C4_12 C5_12 C6_12 55.7(7) . . . . ?
C4_12 C5_12 C6_12 C1_12 -55.3(7) . . . . ?
C2_12 C1_12 C6_12 C5_12 55.8(6) . . . . ?
P1 C1_12 C6_12 C5_12 -177.8(4) . . . . ?
C2 P2 C1_13 C2_13 -49.9(5) . . . . ?
C1_14 P2 C1_13 C2_13 -164.2(5) . . . . ?
Ga2 P2 C1_13 C2_13 64.5(5) . . . . ?
C2 P2 C1_13 C6_13 -174.7(5) . . . . ?
C1_14 P2 C1_13 C6_13 70.9(6) . . . . ?
Ga2 P2 C1_13 C6_13 -60.4(6) . . . . ?
C6_13 C1_13 C2_13 C3_13 -56.5(8) . . . . ?
P2 C1_13 C2_13 C3_13 178.3(5) . . . . ?
C1_13 C2_13 C3_13 C4_13 57.3(8) . . . . ?
C2_13 C3_13 C4_13 C5_13 -56.1(9) . . . . ?
C3_13 C4_13 C5_13 C6_13 55.8(10) . . . . ?
C4_13 C5_13 C6_13 C1_13 -56.4(11) . . . . ?
C2_13 C1_13 C6_13 C5_13 56.3(10) . . . . ?
P2 C1_13 C6_13 C5_13 -175.7(7) . . . . ?
C2 P2 C1_14 C6_14 -52.9(6) . . . . ?
C1_13 P2 C1_14 C6_14 59.1(6) . . . . ?
Ga2 P2 C1_14 C6_14 -167.3(5) . . . . ?
C2 P2 C1_14 C2_14 72.2(5) . . . . ?
C1_13 P2 C1_14 C2_14 -175.8(4) . . . . ?
Ga2 P2 C1_14 C2_14 -42.2(4) . . . . ?
C6_14 C1_14 C2_14 C3_14 -55.5(8) . . . . ?
P2 C1_14 C2_14 C3_14 176.9(5) . . . . ?
C1_14 C2_14 C3_14 C4_14 57.9(8) . . . . ?
C2_14 C3_14 C4_14 C5_14 -56.7(9) . . . . ?
C3_14 C4_14 C5_14 C6_14 55.2(10) . . . . ?
C2_14 C1_14 C6_14 C5_14 53.8(9) . . . . ?
P2 C1_14 C6_14 C5_14 179.9(6) . . . . ?
C4_14 C5_14 C6_14 C1_14 -54.8(11) . . . . ?
O1_19 Al2 O1_15 C1_15 34(2) . . . . ?
O1_16 Al2 O1_15 C1_15 169.5(18) . . . . ?
O1_17 Al2 O1_15 C1_15 -70.0(19) . . . . ?
Al2 O1_15 C1_15 C4_15 166.7(15) . . . . ?
Al2 O1_15 C1_15 C2_15 -72(2) . . . . ?
Al2 O1_15 C1_15 C3_15 48(2) . . . . ?
O1_15 C1_15 C2_15 F2_15 77.7(12) . . . . ?
C4_15 C1_15 C2_15 F2_15 -160.8(10) . . . . ?
C3_15 C1_15 C2_15 F2_15 -42.8(13) . . . . ?
O1_15 C1_15 C2_15 F1_15 -42.4(13) . . . . ?
C4_15 C1_15 C2_15 F1_15 79.0(12) . . . . ?
C3_15 C1_15 C2_15 F1_15 -163.0(9) . . . . ?
O1_15 C1_15 C2_15 F3_15 -163.8(10) . . . . ?
C4_15 C1_15 C2_15 F3_15 -42.3(13) . . . . ?
C3_15 C1_15 C2_15 F3_15 75.7(12) . . . . ?
O1_15 C1_15 C3_15 F4_15 72.3(12) . . . . ?
C4_15 C1_15 C3_15 F4_15 -47.2(12) . . . . ?
C2_15 C1_15 C3_15 F4_15 -165.9(9) . . . . ?
O1_15 C1_15 C3_15 F6_15 -165.0(10) . . . . ?
C4_15 C1_15 C3_15 F6_15 75.4(12) . . . . ?
C2_15 C1_15 C3_15 F6_15 -43.3(12) . . . . ?
O1_15 C1_15 C3_15 F5_15 -46.3(13) . . . . ?
C4_15 C1_15 C3_15 F5_15 -165.9(10) . . . . ?
C2_15 C1_15 C3_15 F5_15 75.4(12) . . . . ?
O1_15 C1_15 C4_15 F8_15 -42.2(14) . . . . ?
C2_15 C1_15 C4_15 F8_15 -164.6(10) . . . . ?
C3_15 C1_15 C4_15 F8_15 77.1(12) . . . . ?
O1_15 C1_15 C4_15 F7_15 -163.1(11) . . . . ?
C2_15 C1_15 C4_15 F7_15 74.6(13) . . . . ?
C3_15 C1_15 C4_15 F7_15 -43.8(13) . . . . ?
O1_15 C1_15 C4_15 F9_15 76.5(13) . . . . ?
C2_15 C1_15 C4_15 F9_15 -45.9(13) . . . . ?
C3_15 C1_15 C4_15 F9_15 -164.2(10) . . . . ?
O1_19 Al2 O1_16 C1_16 104(3) . . . . ?
O1_17 Al2 O1_16 C1_16 -157(2) . . . . ?
O1_15 Al2 O1_16 C1_16 -33(3) . . . . ?
Al2 O1_16 C1_16 C2_16 -175.6(19) . . . . ?
Al2 O1_16 C1_16 C3_16 -55(3) . . . . ?
Al2 O1_16 C1_16 C4_16 64(3) . . . . ?
O1_16 C1_16 C2_16 F3_16 47.6(16) . . . . ?
C3_16 C1_16 C2_16 F3_16 -72.9(15) . . . . ?
C4_16 C1_16 C2_16 F3_16 168.8(12) . . . . ?
O1_16 C1_16 C2_16 F2_16 161.0(15) . . . . ?
C3_16 C1_16 C2_16 F2_16 40.5(18) . . . . ?
C4_16 C1_16 C2_16 F2_16 -77.9(16) . . . . ?
O1_16 C1_16 C2_16 F1_16 -80.4(17) . . . . ?
C3_16 C1_16 C2_16 F1_16 159.1(14) . . . . ?
C4_16 C1_16 C2_16 F1_16 40.7(17) . . . . ?
O1_16 C1_16 C3_16 F6_16 162.5(15) . . . . ?
C2_16 C1_16 C3_16 F6_16 -77.2(17) . . . . ?
C4_16 C1_16 C3_16 F6_16 42.1(17) . . . . ?
O1_16 C1_16 C3_16 F4_16 48.6(16) . . . . ?
C2_16 C1_16 C3_16 F4_16 168.9(13) . . . . ?
C4_16 C1_16 C3_16 F4_16 -71.8(15) . . . . ?
O1_16 C1_16 C3_16 F5_16 -81.2(15) . . . . ?
C2_16 C1_16 C3_16 F5_16 39.2(16) . . . . ?
C4_16 C1_16 C3_16 F5_16 158.4(14) . . . . ?
O1_16 C1_16 C4_16 F7_16 -80.2(16) . . . . ?
C2_16 C1_16 C4_16 F7_16 159.5(13) . . . . ?
C3_16 C1_16 C4_16 F7_16 39.4(16) . . . . ?
O1_16 C1_16 C4_16 F9_16 45.1(18) . . . . ?
C2_16 C1_16 C4_16 F9_16 -75.2(16) . . . . ?
C3_16 C1_16 C4_16 F9_16 164.7(13) . . . . ?
O1_16 C1_16 C4_16 F8_16 165.5(15) . . . . ?
C2_16 C1_16 C4_16 F8_16 45.2(18) . . . . ?
C3_16 C1_16 C4_16 F8_16 -74.9(17) . . . . ?
O1_19 Al2 O1_17 C1_17 153(3) . . . . ?
O1_16 Al2 O1_17 C1_17 36(4) . . . . ?
O1_15 Al2 O1_17 C1_17 -84(3) . . . . ?
Al2 O1_17 C1_17 C3_17 146(3) . . . . ?
Al2 O1_17 C1_17 C2_17 22(4) . . . . ?
Al2 O1_17 C1_17 C4_17 -95(3) . . . . ?
O1_17 C1_17 C2_17 F1_17 -76.4(19) . . . . ?
C3_17 C1_17 C2_17 F1_17 158.5(14) . . . . ?
C4_17 C1_17 C2_17 F1_17 40.4(17) . . . . ?
O1_17 C1_17 C2_17 F3_17 50(2) . . . . ?
C3_17 C1_17 C2_17 F3_17 -74.8(19) . . . . ?
C4_17 C1_17 C2_17 F3_17 167.2(17) . . . . ?
O1_17 C1_17 C2_17 F2_17 162.5(16) . . . . ?
C3_17 C1_17 C2_17 F2_17 37.4(17) . . . . ?
C4_17 C1_17 C2_17 F2_17 -80.7(16) . . . . ?
O1_17 C1_17 C3_17 F6_17 154.4(16) . . . . ?
C2_17 C1_17 C3_17 F6_17 -80.0(17) . . . . ?
C4_17 C1_17 C3_17 F6_17 36.5(17) . . . . ?
O1_17 C1_17 C3_17 F4_17 40.6(18) . . . . ?
C2_17 C1_17 C3_17 F4_17 166.3(13) . . . . ?
C4_17 C1_17 C3_17 F4_17 -77.3(15) . . . . ?
O1_17 C1_17 C3_17 F5_17 -80.5(17) . . . . ?
C2_17 C1_17 C3_17 F5_17 45.1(16) . . . . ?
C4_17 C1_17 C3_17 F5_17 161.6(13) . . . . ?
O1_17 C1_17 C4_17 F7_17 -70.0(16) . . . . ?
C3_17 C1_17 C4_17 F7_17 51.1(16) . . . . ?
C2_17 C1_17 C4_17 F7_17 169.1(13) . . . . ?
O1_17 C1_17 C4_17 F8_17 160.5(14) . . . . ?
C3_17 C1_17 C4_17 F8_17 -78.4(15) . . . . ?
C2_17 C1_17 C4_17 F8_17 39.6(16) . . . . ?
O1_17 C1_17 C4_17 F9_17 46.7(15) . . . . ?
C3_17 C1_17 C4_17 F9_17 167.8(12) . . . . ?
C2_17 C1_17 C4_17 F9_17 -74.2(14) . . . . ?
O1_21 Al1 O1_18 C1_18 153(3) . . . . ?
Al1 O1_18 C1_18 C4_18 -86(3) . . . . ?
Al1 O1_18 C1_18 C2_18 35(3) . . . . ?
Al1 O1_18 C1_18 C3_18 154(2) . . . . ?
O1_18 C1_18 C2_18 F2_18 162.9(16) . . . . ?
C4_18 C1_18 C2_18 F2_18 -74.1(18) . . . . ?
C3_18 C1_18 C2_18 F2_18 45.3(19) . . . . ?
O1_18 C1_18 C2_18 F3_18 39(2) . . . . ?
C4_18 C1_18 C2_18 F3_18 161.7(15) . . . . ?
C3_18 C1_18 C2_18 F3_18 -78.9(17) . . . . ?
O1_18 C1_18 C2_18 F1_18 -78.3(17) . . . . ?
C4_18 C1_18 C2_18 F1_18 44.8(17) . . . . ?
C3_18 C1_18 C2_18 F1_18 164.1(13) . . . . ?
O1_18 C1_18 C3_18 F4_18 49.3(17) . . . . ?
C4_18 C1_18 C3_18 F4_18 -72.7(16) . . . . ?
C2_18 C1_18 C3_18 F4_18 168.6(13) . . . . ?
O1_18 C1_18 C3_18 F5_18 -70.8(18) . . . . ?
C4_18 C1_18 C3_18 F5_18 167.2(15) . . . . ?
C2_18 C1_18 C3_18 F5_18 48.5(18) . . . . ?
O1_18 C1_18 C3_18 F6_18 168.8(15) . . . . ?
C4_18 C1_18 C3_18 F6_18 46.7(18) . . . . ?
C2_18 C1_18 C3_18 F6_18 -71.9(17) . . . . ?
O1_18 C1_18 C4_18 F8_18 162.6(16) . . . . ?
C2_18 C1_18 C4_18 F8_18 41.0(19) . . . . ?
C3_18 C1_18 C4_18 F8_18 -78.6(18) . . . . ?
O1_18 C1_18 C4_18 F7_18 -75.6(19) . . . . ?
C2_18 C1_18 C4_18 F7_18 162.8(15) . . . . ?
C3_18 C1_18 C4_18 F7_18 43.2(19) . . . . ?
O1_18 C1_18 C4_18 F9_18 47(2) . . . . ?
C2_18 C1_18 C4_18 F9_18 -74.9(19) . . . . ?
C3_18 C1_18 C4_18 F9_18 165.5(16) . . . . ?
O1_16 Al2 O1_19 C1_19 -48(7) . . . . ?
O1_17 Al2 O1_19 C1_19 -158(6) . . . . ?
O1_15 Al2 O1_19 C1_19 84(6) . . . . ?
Al2 O1_19 C1_19 C4_19 -153(5) . . . . ?
Al2 O1_19 C1_19 C2_19 -17(7) . . . . ?
Al2 O1_19 C1_19 C3_19 92(6) . . . . ?
O1_19 C1_19 C2_19 F2_19 172(2) . . . . ?
C4_19 C1_19 C2_19 F2_19 -50(2) . . . . ?
C3_19 C1_19 C2_19 F2_19 67(2) . . . . ?
O1_19 C1_19 C2_19 F1_19 43(3) . . . . ?
C4_19 C1_19 C2_19 F1_19 -179(2) . . . . ?
C3_19 C1_19 C2_19 F1_19 -62(2) . . . . ?
O1_19 C1_19 C2_19 F3_19 -79(2) . . . . ?
C4_19 C1_19 C2_19 F3_19 59(2) . . . . ?
C3_19 C1_19 C2_19 F3_19 175.7(18) . . . . ?
O1_19 C1_19 C3_19 F5_19 -60(2) . . . . ?
C4_19 C1_19 C3_19 F5_19 178.0(18) . . . . ?
C2_19 C1_19 C3_19 F5_19 58(2) . . . . ?
O1_19 C1_19 C3_19 F6_19 177.0(18) . . . . ?
C4_19 C1_19 C3_19 F6_19 55(2) . . . . ?
C2_19 C1_19 C3_19 F6_19 -64.3(19) . . . . ?
O1_19 C1_19 C3_19 F4_19 66(2) . . . . ?
C4_19 C1_19 C3_19 F4_19 -56(2) . . . . ?
C2_19 C1_19 C3_19 F4_19 -175.7(19) . . . . ?
O1_19 C1_19 C4_19 F9_19 60(3) . . . . ?
C2_19 C1_19 C4_19 F9_19 -77(2) . . . . ?
C3_19 C1_19 C4_19 F9_19 168.5(19) . . . . ?
O1_19 C1_19 C4_19 F7_19 -60(3) . . . . ?
C2_19 C1_19 C4_19 F7_19 163(2) . . . . ?
C3_19 C1_19 C4_19 F7_19 49(2) . . . . ?
O1_19 C1_19 C4_19 F8_19 -164(2) . . . . ?
C2_19 C1_19 C4_19 F8_19 59(2) . . . . ?
C3_19 C1_19 C4_19 F8_19 -56(2) . . . . ?
O1_18 Al1 O1_21 C1_21 -58(3) . . . . ?
Al1 O1_21 C1_21 C4_21 -138(3) . . . . ?
Al1 O1_21 C1_21 C3_21 101(3) . . . . ?
Al1 O1_21 C1_21 C2_21 -20(4) . . . . ?
O1_21 C1_21 C2_21 F3_21 59(2) . . . . ?
C4_21 C1_21 C2_21 F3_21 178(2) . . . . ?
C3_21 C1_21 C2_21 F3_21 -61(2) . . . . ?
O1_21 C1_21 C2_21 F2_21 174(2) . . . . ?
C4_21 C1_21 C2_21 F2_21 -67(2) . . . . ?
C3_21 C1_21 C2_21 F2_21 54(2) . . . . ?
O1_21 C1_21 C2_21 F1_21 -74(2) . . . . ?
C4_21 C1_21 C2_21 F1_21 45(2) . . . . ?
C3_21 C1_21 C2_21 F1_21 166(2) . . . . ?
O1_21 C1_21 C3_21 F6_21 175(2) . . . . ?
C4_21 C1_21 C3_21 F6_21 55(2) . . . . ?
C2_21 C1_21 C3_21 F6_21 -64(2) . . . . ?
O1_21 C1_21 C3_21 F5_21 -68(2) . . . . ?
C4_21 C1_21 C3_21 F5_21 171.8(19) . . . . ?
C2_21 C1_21 C3_21 F5_21 53(2) . . . . ?
O1_21 C1_21 C3_21 F4_21 51(2) . . . . ?
C4_21 C1_21 C3_21 F4_21 -69(2) . . . . ?
C2_21 C1_21 C3_21 F4_21 172.0(19) . . . . ?
O1_21 C1_21 C4_21 F9_21 55(2) . . . . ?
C3_21 C1_21 C4_21 F9_21 175(2) . . . . ?
C2_21 C1_21 C4_21 F9_21 -65(2) . . . . ?
O1_21 C1_21 C4_21 F8_21 169(2) . . . . ?
C3_21 C1_21 C4_21 F8_21 -71(2) . . . . ?
C2_21 C1_21 C4_21 F8_21 49(2) . . . . ?
O1_21 C1_21 C4_21 F7_21 -68(2) . . . . ?
C3_21 C1_21 C4_21 F7_21 52(2) . . . . ?
C2_21 C1_21 C4_21 F7_21 172(2) . . . . ?
C1_23 P3 C1_1 C2_1 -144.6(4) . . . . ?
C3 P3 C1_1 C2_1 101.0(4) . . . . ?
Ga1 P3 C1_1 C2_1 -15.2(4) . . . . ?
C1_23 P3 C1_1 C6_1 89.5(4) . . . . ?
C3 P3 C1_1 C6_1 -24.8(4) . . . . ?
Ga1 P3 C1_1 C6_1 -141.0(3) . . . . ?
C6_1 C1_1 C2_1 C3_1 -58.4(6) . . . . ?
P3 C1_1 C2_1 C3_1 173.9(4) . . . . ?
C1_1 C2_1 C3_1 C4_1 56.8(6) . . . . ?
C2_1 C3_1 C4_1 C5_1 -53.9(7) . . . . ?
C3_1 C4_1 C5_1 C6_1 52.9(7) . . . . ?
C4_1 C5_1 C6_1 C1_1 -54.7(6) . . . . ?
C2_1 C1_1 C6_1 C5_1 57.5(6) . . . . ?
P3 C1_1 C6_1 C5_1 -175.3(4) . . . . ?
C4 P4 C1_20 C6_20 55.8(4) . . . . ?
C1_22 P4 C1_20 C6_20 170.8(3) . . . . ?
Ga1 P4 C1_20 C6_20 -58.8(4) . . . . ?
C4 P4 C1_20 C2_20 -179.6(3) . . . . ?
C1_22 P4 C1_20 C2_20 -64.6(4) . . . . ?
Ga1 P4 C1_20 C2_20 65.8(3) . . . . ?
C6_20 C1_20 C2_20 C3_20 -55.5(5) . . . . ?
P4 C1_20 C2_20 C3_20 178.6(3) . . . . ?
C1_20 C2_20 C3_20 C4_20 54.3(6) . . . . ?
C2_20 C3_20 C4_20 C5_20 -55.2(7) . . . . ?
C3_20 C4_20 C5_20 C6_20 57.3(7) . . . . ?
C4_20 C5_20 C6_20 C1_20 -57.4(6) . . . . ?
C2_20 C1_20 C6_20 C5_20 56.5(6) . . . . ?
P4 C1_20 C6_20 C5_20 -179.8(4) . . . . ?
C4 P4 C1_22 C2_22 66.9(4) . . . . ?
C1_20 P4 C1_22 C2_22 -46.5(4) . . . . ?
Ga1 P4 C1_22 C2_22 -177.1(3) . . . . ?
C4 P4 C1_22 C6_22 -60.4(4) . . . . ?
C1_20 P4 C1_22 C6_22 -173.7(3) . . . . ?
Ga1 P4 C1_22 C6_22 55.7(4) . . . . ?
C6_22 C1_22 C2_22 C3_22 -57.7(6) . . . . ?
P4 C1_22 C2_22 C3_22 174.8(4) . . . . ?
C1_22 C2_22 C3_22 C4_22 58.7(6) . . . . ?
C2_22 C3_22 C4_22 C5_22 -57.5(7) . . . . ?
C3_22 C4_22 C5_22 C6_22 56.0(7) . . . . ?
C4_22 C5_22 C6_22 C1_22 -55.3(6) . . . . ?
C2_22 C1_22 C6_22 C5_22 56.0(5) . . . . ?
P4 C1_22 C6_22 C5_22 -174.7(4) . . . . ?
C3 P3 C1_23 C2_23 -168.9(4) . . . . ?
C1_1 P3 C1_23 C2_23 74.7(4) . . . . ?
Ga1 P3 C1_23 C2_23 -61.7(4) . . . . ?
C3 P3 C1_23 C6_23 64.3(4) . . . . ?
C1_1 P3 C1_23 C6_23 -52.1(4) . . . . ?
Ga1 P3 C1_23 C6_23 171.5(3) . . . . ?
C6_23 C1_23 C2_23 C3_23 -56.1(6) . . . . ?
P3 C1_23 C2_23 C3_23 175.6(4) . . . . ?
C1_23 C2_23 C3_23 C4_23 56.0(7) . . . . ?
C2_23 C3_23 C4_23 C5_23 -54.7(7) . . . . ?
C3_23 C4_23 C5_23 C6_23 54.0(7) . . . . ?
C4_23 C5_23 C6_23 C1_23 -54.0(7) . . . . ?
C2_23 C1_23 C6_23 C5_23 55.0(6) . . . . ?
P3 C1_23 C6_23 C5_23 -178.2(4) . . . . ?

_vrf_PLAT090_P212121_a           
;PROBLEM: Poor Data / Parameter Ratio (Zmax > 18) ........       6.05 Note  
RESPONSE: The poor data/parameter ratio is due to the non-centrosymmetric space 
group, deteriorating the data/parameter ratio by a factor of 2.
;
_shelx_res_file                  
;
TITL P212121_a.res in P2(1)2(1)2(1)
    P212121_a.res
    created by SHELXL-2018/3 at 10:37:39 on 19-Aug-2025
REM Old TITL P212121 in P2(1)2(1)2(1)
REM SHELXT solution in P2(1)2(1)2(1): R1 0.496, Rweak 0.135, Alpha 0.021
REM <I/s>   3.768 for   43 systematic absences,  Orientation as input
REM Flack x =  0.363 ( 0.003 ) from  9879 Parsons' quotients
REM Formula found by SHELXT:  C123 O14 F41 Al2 P4 Ga2
CELL  0.71073  15.6770  23.4210  31.5724   90.000   90.000   90.000
ZERR   4.000   0.0024   0.0041   0.0054    0.000    0.000    0.000
LATT -1
SYMM 1/2-X, -Y, 1/2+Z
SYMM -X, 1/2+Y, 1/2-Z
SYMM 1/2+X, 1/2-Y, -Z
SFAC  C  O  F  AL  P  GA  H
UNIT 360 36 288 8 16 8 408
REM dcpe
SADI 0.02 C1_1 P3 C1_23 P3 C1_20 P4 C1_22 P4
SADI 0.02 C2_1 P3 C2_23 P3 C2_20 P4 C2_22 P4 =
   C6_1 P3 C6_23 P3 C6_20 P4 C6_22 P4
SADI 0.02 C1_14 P2 C1_13 P2 C1_2 P1 C1_12 P1
SADI 0.02 C2_14 P2 C2_13 P2 C2_2 P1 C2_12 P1 =
   C6_14 P2 C6_13 P2 C6_2 P1 C6_12 P1
REM 6 21 --> 7
SIMU 0.02 0.04 2 F7_21 C2_6 F3_6 F6_21 F1_6 F2_6 F6_6 C3_21 C4_21 C3_6 =
   F4_21 C1_6 C1_21 F8_21 F9_21 F4_6 F5_21 F5_6 C4_6 F9_6 C2_21 F2_21 =
   F8_6 F3_21 O1_6 O1_21 F7_6 F1_21
RIGU 0.002 0.002 F7_21 C2_6 F3_6 F6_21 F1_6 F2_6 F6_6 C3_21 C4_21 C3_6 =
   F4_21 C1_6 C1_21 F8_21 F9_21 F4_6 F5_21 F5_6 C4_6 F9_6 C2_21 F2_21 =
   F8_6 F3_21 O1_6 O1_21 F7_6 F1_21
REM 8 19 --> 6
SIMU 0.015 0.03 2 F6_8 F6_19 F7_19 F8_8 C4_8 C3_19 C4_19 C3_8 F2_8 F5_8 =
   F4_19 C1_19 F2_19 F8_19 C1_8 C2_8 F3_8 F7_8 F9_8 C2_19 F9_19 F4_8 F5_19 =
   O1_19 F1_8 O1_8 F1_19 F3_19
RIGU 0.0015 0.0015 F6_8 F6_19 F7_19 F8_8 C4_8 C3_19 C4_19 C3_8 F2_8 F5_8 =
   F4_19 C1_19 F2_19 F8_19 C1_8 C2_8 F3_8 F7_8 F9_8 C2_19 F9_19 F4_8 F5_19 =
   O1_19 F1_8 O1_8 F1_19 F3_19
REM 3 18 --> 5
SIMU 0.02 0.04 2 F2_18 F2_3 F8_18 C2_3 F3_3 F8_3 C4_18 F7_18 C3_18 =
   F6_18 F1_3 C3_3 C4_3 F9_3 C2_18 F5_18 F6_3 C1_18 C1_3 F4_3 F5_3 F1_18 =
   F4_18 F9_18 F3_18 F7_3 O1_18 O1_3
RIGU 0.002 0.002 F2_18 F2_3 F8_18 C2_3 F3_3 F8_3 C4_18 F7_18 C3_18 =
   F6_18 F1_3 C3_3 C4_3 F9_3 C2_18 F5_18 F6_3 C1_18 C1_3 F4_3 F5_3 F1_18 =
   F4_18 F9_18 F3_18 F7_3 O1_18 O1_3
REM 9 17 --> 4
SIMU 0.02 0.04 2 F6_17 F2_17 F8_9 F2_9 F6_9 C2_9 F1_9 C3_17 F5_17 F3_9 =
   F4_17 F8_17 C4_9 C3_9 F5_9 C2_17 C4_17 F7_17 C1_9 C1_17 F7_9 F9_9 F1_17 =
   F3_17 F4_9 F9_17 O1_9 O1_17
RIGU 0.002 0.002 F6_17 F2_17 F8_9 F2_9 F6_9 C2_9 F1_9 C3_17 F5_17 F3_9 =
   F4_17 F8_17 C4_9 C3_9 F5_9 C2_17 C4_17 F7_17 C1_9 C1_17 F7_9 F9_9 F1_17 =
   F3_17 F4_9 F9_17 O1_9 O1_17
REM 10 16 --> 3
SIMU 0.02 0.04 2 F2_10 F8_10 C2_16 F2_16 F3_16 C2_10 C4_10 F1_16 F6_16 =
   F5_10 C3_16 F5_16 C1_10 C3_10 F6_10 C1_16 F3_10 F7_10 F1_10 C4_16 F4_10 =
   F9_10 F8_16 F7_16 F9_16 F4_16 O1_10 O1_16
RIGU 0.002 0.002 F2_10 F8_10 C2_16 F2_16 F3_16 C2_10 C4_10 F1_16 F6_16 =
   F5_10 C3_16 F5_16 C1_10 C3_10 F6_10 C1_16 F3_10 F7_10 F1_10 C4_16 F4_10 =
   F9_10 F8_16 F7_16 F9_16 F4_16 O1_10 O1_16
REM 7 5 --> 2
SIMU 0.02 0.04 2 F6_7 C4_7 F8_7 F2_15 F9_15 F8_15 F2_7 C4_15 C2_7 F7_7 =
   F1_15 F9_7 C1_15 C2_15 C3_15 F6_15 C3_7 C1_7 F7_15 F1_7 F3_7 F5_7 F4_15 =
   F4_7 F5_15 O1_15 O1_7 F3_15
RIGU 0.002 0.002 F6_7 C4_7 F8_7 F2_15 F9_15 F8_15 F2_7 C4_15 C2_7 F7_7 =
   F1_15 F9_7 C1_15 C2_15 C3_15 F6_15 C3_7 C1_7 F7_15 F1_7 F3_7 F5_7 F4_15 =
   F4_7 F5_15 O1_15 O1_7 F3_15
REM Restraints for Fragment cyclohexane, Cyclohexane, C6H12 from: Gaussian
REM 03 B3LYP/6-31+G(d,p) Opt. Please cite
REM https://doi.org/10.1107/S1600576718004508
REM HFIX_CYH 23 C1 > C6
SADI_CYH C1 C2 C2 C3 C3 C4 C4 C5 C5 C6 C6 C1
SADI_CYH 0.04 C1 C5 C3 C5 C2 C6 C2 C4 C4 C6 C1 C3
SIMU_CYH C1 > C6
RIGU_CYH C1 > C6
SAME_CYH C1 > C6
REM Restraints for Fragment benzene, Benzene, Benzol, Phenyl, C6H6 from:
REM UGEDEQ. Please cite https://doi.org/10.1107/S1600576718004508
REM HFIX_BENZ 43 C1 C2 C3 C4 C5 C6
SADI_BENZ 0.02 C1 C2 C2 C3 C3 C4 C4 C5 C5 C6 C6 C1
SADI_BENZ 0.04 C1 C5 C1 C3 C5 C3 C4 C2 C4 C6 C6 C2
FLAT_BENZ C1 > C6
SIMU_BENZ C1 > C6
RIGU_BENZ C1 > C6
SAME_BENZ C1 > C6
REM Restraints for Fragment oc(cf3)3, Nonafluoro-tert-butoxy, [(CF3)3CO]-
REM from: TURBOMOLE V6.0 B-P86/def-SV(P). Please cite
REM https://doi.org/10.1107/S1600576718004508
SADI_CCF3 0.02 C1 C2 C1 C3 C1 C4
SADI_CCF3 0.02 F1 C2 F2 C2 F3 C2 F4 C3 F5 C3 F6 C3 F7 C4 F8 C4 F9 C4
SADI_CCF3 0.04 C2 C3 C3 C4 C2 C4
SADI_CCF3 0.04 O1 C2 O1 C3 O1 C4
SADI_CCF3 0.04 F1 F2 F2 F3 F3 F1 F4 F5 F5 F6 F6 F4 F7 F8 F8 F9 F9 F7
SADI_CCF3 0.02 O1 C1
SADI_CCF3 0.04 F1 C1 F2 C1 F3 C1 F4 C1 F5 C1 F6 C1 F7 C1 F8 C1 F9 C1
SIMU_CCF3 O1 > F9
RIGU_CCF3 O1 > F9
SAME_CCF3 O1 > F9
SIMU 0.04 0.08 1
TEMP -173.150
L.S. 10
BOND $H
CONF
MORE -1
OMIT 3 5 0
OMIT 0 3 3
LIST 4
ACTA
FMAP 2
PLAN 100
TWIN
WGHT    0.074400   15.381500
BASF   0.01650
FVAR       0.22739   0.52055   0.58311   0.57125   0.73395   0.74916   0.79939
GA1   6    0.972808    0.551055    0.518137    11.00000    0.02182    0.02258 =
         0.02343   -0.00264    0.00091   -0.00018
GA2   6    1.043811    0.596839    0.578868    11.00000    0.02395    0.02164 =
         0.02275   -0.00221   -0.00149    0.00145
P1    5    0.957758    0.638987    0.636631    11.00000    0.02473    0.02540 =
         0.02445   -0.00376   -0.00123    0.00328
P2    5    1.134337    0.557244    0.633933    11.00000    0.02669    0.02699 =
         0.02477   -0.00301   -0.00363    0.00527
P3    5    0.983486    0.453687    0.493225    11.00000    0.02313    0.02085 =
         0.02689   -0.00173   -0.00001   -0.00203
P4    5    1.023409    0.579751    0.448699    11.00000    0.02186    0.02121 =
         0.02307   -0.00246    0.00082   -0.00036
AL1   4    0.972181    0.574401    0.875260    11.00000    0.02325    0.01835 =
         0.02265   -0.00122    0.00035   -0.00192
AL2   4    0.481292    0.826428    0.787081    11.00000    0.01806    0.02751 =
         0.01895    0.00365   -0.00015   -0.00078
O1    2    1.115424    0.656975    0.564304    11.00000    0.03277    0.02613 =
         0.03007   -0.00082   -0.00034   -0.00088
C1    1    1.004463    0.607790    0.684598    11.00000    0.03867    0.03210 =
         0.02374   -0.00299   -0.00254    0.00816
AFIX  23
H1A   7    0.994161    0.633892    0.708726    11.00000   -1.20000
H1B   7    0.975268    0.571269    0.690849    11.00000   -1.20000
AFIX   0
C2    1    1.101125    0.596698    0.680793    11.00000    0.04202    0.04788 =
         0.02869   -0.01282   -0.01241    0.02009
AFIX  23
H2A   7    1.120004    0.575337    0.706176    11.00000   -1.20000
H2B   7    1.130986    0.633943    0.680941    11.00000   -1.20000
AFIX   0
C3    1    0.978591    0.465326    0.435747    11.00000    0.02907    0.02265 =
         0.03044   -0.00396    0.00098    0.00070
AFIX  23
H3A   7    0.991904    0.429115    0.420983    11.00000   -1.20000
H3B   7    0.919925    0.476726    0.427800    11.00000   -1.20000
AFIX   0
C4    1    1.041671    0.511856    0.421130    11.00000    0.02978    0.02542 =
         0.02758   -0.00248    0.00239    0.00178
AFIX  23
H4A   7    1.035379    0.517788    0.390241    11.00000   -1.20000
H4B   7    1.100737    0.498842    0.426593    11.00000   -1.20000
AFIX   0
RESI CCF3 3
PART 1  51
O1    2    1.068699    0.573710    0.851436    51.00000    0.02969    0.04636 =
         0.03635    0.01155    0.00912    0.01297
C1    1    1.141834    0.546577    0.842934    51.00000    0.02318    0.03019 =
         0.03445   -0.00498    0.00352    0.00247
C2    1    1.190821    0.584341    0.810562    51.00000    0.03533    0.04426 =
         0.04931   -0.00221    0.01345   -0.00278
F1    3    1.138377    0.603915    0.781140    51.00000    0.07349    0.09616 =
         0.03387    0.01472    0.00959   -0.00129
F2    3    1.253886    0.556095    0.791914    51.00000    0.07599    0.07175 =
         0.14241    0.01107    0.08125    0.01377
F3    3    1.226563    0.628431    0.829315    51.00000    0.06374    0.04442 =
         0.10095   -0.00328   -0.00246   -0.02116
C3    1    1.193368    0.541116    0.884678    51.00000    0.05172    0.05659 =
         0.06269    0.01287   -0.01911    0.01315
F4    3    1.165027    0.497772    0.908297    51.00000    0.07353    0.08980 =
         0.08419    0.04622    0.00584    0.03611
F5    3    1.187241    0.587813    0.906995    51.00000    0.17514    0.08701 =
         0.05989   -0.02148   -0.06846    0.02196
F6    3    1.276053    0.530005    0.877746    51.00000    0.04011    0.12760 =
         0.13869    0.05079   -0.02644    0.00410
C4    1    1.126702    0.486625    0.824067    51.00000    0.07034    0.04741 =
         0.08577   -0.03111    0.03030   -0.01818
F7    3    1.066001    0.460815    0.846351    51.00000    0.09093    0.04459 =
         0.14916   -0.02891    0.05293   -0.02815
F8    3    1.196553    0.454583    0.825152    51.00000    0.11086    0.04251 =
         0.14024   -0.01955    0.06960    0.01058
F9    3    1.102005    0.490899    0.783974    51.00000    0.13560    0.10984 =
         0.08302   -0.06191    0.01150   -0.05483
PART 0
RESI 0
RESI CCF3 4
PART 1  11
O1    2    0.947720    0.644985    0.883322    11.00000    0.06856    0.02013 =
         0.04165   -0.00569   -0.01512    0.00237
C1    1    0.965156    0.696050    0.900517    11.00000    0.03455    0.01954 =
         0.03692   -0.00521    0.00774   -0.00549
C2    1    0.884131    0.733208    0.894763    11.00000    0.04060    0.04023 =
         0.05235   -0.00929    0.01074    0.00526
F1    3    0.875404    0.751163    0.855073    11.00000    0.05175    0.03403 =
         0.06801    0.00660    0.00067    0.00875
F2    3    0.887523    0.780746    0.919006    11.00000    0.07315    0.05884 =
         0.08979   -0.03671    0.00681    0.02689
F3    3    0.814155    0.705099    0.904495    11.00000    0.03285    0.08919 =
         0.06846    0.01160    0.00983   -0.00571
C3    1    0.986798    0.690497    0.948129    11.00000    0.03812    0.04334 =
         0.03880   -0.00920    0.00553   -0.01224
F4    3    1.041993    0.648237    0.954532    11.00000    0.05133    0.04835 =
         0.05264    0.00282   -0.01610   -0.00644
F5    3    0.917669    0.680745    0.970859    11.00000    0.05068    0.11139 =
         0.03637    0.00286    0.01031   -0.02478
F6    3    1.022728    0.737788    0.963898    11.00000    0.06776    0.06325 =
         0.05937   -0.03131   -0.00412   -0.02193
C4    1    1.040839    0.724633    0.876948    11.00000    0.03953    0.03660 =
         0.05777    0.00346    0.01330   -0.00441
F7    3    1.114216    0.702242    0.888743    11.00000    0.03550    0.06280 =
         0.07184    0.00326    0.01336   -0.00049
F8    3    1.044642    0.780807    0.883447    11.00000    0.05760    0.03385 =
         0.11281    0.01670    0.00224   -0.01460
F9    3    1.033333    0.716464    0.835411    11.00000    0.05638    0.10098 =
         0.04874    0.01665    0.02078   -0.00217
PART 0
RESI 0
RESI CCF3 5
PART 1  11
O1    2    0.894313    0.547206    0.842282    11.00000    0.07074    0.03200 =
         0.04859    0.00439   -0.03453   -0.00758
C1    1    0.842960    0.554684    0.808847    11.00000    0.03795    0.03207 =
         0.02912    0.00169   -0.00933   -0.00557
C2    1    0.749683    0.552539    0.825460    11.00000    0.05525    0.06185 =
         0.06952    0.02380    0.00893   -0.01418
F1    3    0.728887    0.498420    0.835238    11.00000    0.07355    0.08198 =
         0.09458    0.04065   -0.00669   -0.03881
F2    3    0.695074    0.570440    0.796131    11.00000    0.03742    0.09785 =
         0.13564    0.05547   -0.00811   -0.00450
F3    3    0.740170    0.584682    0.859547    11.00000    0.12182    0.08242 =
         0.08150    0.02100    0.06352    0.01348
C3    1    0.857154    0.612606    0.786310    11.00000    0.03841    0.03957 =
         0.02950    0.00411   -0.00321   -0.00693
F4    3    0.940119    0.624401    0.783759    11.00000    0.04271    0.05798 =
         0.04645    0.00189    0.00117   -0.01833
F5    3    0.821354    0.655433    0.807001    11.00000    0.06379    0.03848 =
         0.04479    0.00855    0.00438    0.00827
F6    3    0.826496    0.613351    0.746889    11.00000    0.06081    0.05524 =
         0.03059    0.01069   -0.01295   -0.00959
C4    1    0.858917    0.505068    0.776773    11.00000    0.06697    0.04347 =
         0.04396   -0.00423   -0.01710   -0.00243
F7    3    0.930284    0.514325    0.755224    11.00000    0.09281    0.06742 =
         0.07181   -0.01506    0.02346    0.01097
F8    3    0.794357    0.499994    0.749164    11.00000    0.11610    0.06534 =
         0.05654   -0.00446   -0.04738   -0.02776
F9    3    0.866975    0.455746    0.796903    11.00000    0.10615    0.03205 =
         0.06930   -0.00947   -0.02862   -0.00349
PART 0
RESI 0
RESI CCF3 6
PART 1  71
O1    2    0.974441    0.534836    0.920741    71.00000    0.02700    0.02990 =
         0.02765    0.00541   -0.00043   -0.00748
C1    1    0.932812    0.499868    0.947841    71.00000    0.02535    0.03522 =
         0.03309    0.01260    0.00265   -0.00392
C2    1    0.976551    0.502096    0.990785    71.00000    0.06533    0.10838 =
         0.03895    0.02906   -0.01233   -0.03776
F1    3    1.062492    0.501150    0.985979    71.00000    0.05425    0.17797 =
         0.07605    0.06658   -0.03471   -0.05232
F2    3    0.954790    0.459145    1.016743    71.00000    0.05604    0.14053 =
         0.05361    0.06013   -0.00720   -0.02597
F3    3    0.959426    0.549621    1.009833    71.00000    0.15508    0.12995 =
         0.03634   -0.01254    0.00014   -0.07419
C3    1    0.838379    0.518448    0.952909    71.00000    0.03561    0.03943 =
         0.05071    0.00606    0.01257    0.00088
F4    3    0.791320    0.499211    0.920635    71.00000    0.02598    0.06080 =
         0.06323    0.01143    0.00056   -0.00356
F5    3    0.831362    0.574643    0.953163    71.00000    0.06784    0.03762 =
         0.10546   -0.00995    0.04106    0.00894
F6    3    0.802517    0.499476    0.988624    71.00000    0.05145    0.09108 =
         0.06251    0.01836    0.02735   -0.00467
C4    1    0.934397    0.436730    0.929467    71.00000    0.04030    0.03295 =
         0.08007    0.02129    0.00396    0.00346
F7    3    0.916501    0.436276    0.888848    71.00000    0.06584    0.03890 =
         0.06902   -0.01688    0.00796   -0.00237
F8    3    0.875319    0.404789    0.949763    71.00000    0.05818    0.04207 =
         0.10365    0.03361   -0.00225   -0.01362
F9    3    1.009965    0.413783    0.937228    71.00000    0.04753    0.05959 =
         0.16195    0.04010    0.01623    0.02737
PART 0
RESI 0
RESI CCF3 7
PART 1  21
O1    2    0.555325    0.785258    0.763639    21.00000    0.02597    0.03824 =
         0.03623   -0.00881    0.00058    0.00778
C1    1    0.577369    0.748328    0.732542    21.00000    0.03252    0.04204 =
         0.04272   -0.01138    0.00249    0.01022
C2    1    0.566922    0.686008    0.746907    21.00000    0.06739    0.04269 =
         0.09175   -0.00225   -0.00075    0.01021
F1    3    0.629624    0.672600    0.774666    21.00000    0.09522    0.07565 =
         0.13054    0.03383   -0.01467    0.04316
F2    3    0.570352    0.651069    0.712140    21.00000    0.13139    0.04676 =
         0.13298   -0.03018    0.00300    0.00563
F3    3    0.491784    0.678755    0.765054    21.00000    0.07236    0.05585 =
         0.12114    0.03412    0.00702   -0.00266
C3    1    0.521107    0.759175    0.692291    21.00000    0.04083    0.06982 =
         0.04054   -0.01587    0.00318    0.00343
F4    3    0.510884    0.815987    0.687053    21.00000    0.08233    0.06840 =
         0.03187   -0.00310   -0.01452    0.01409
F5    3    0.445083    0.733588    0.697679    21.00000    0.03662    0.10616 =
         0.05991   -0.04220    0.00064   -0.00659
F6    3    0.558404    0.740034    0.657059    21.00000    0.07797    0.09808 =
         0.04106   -0.02392    0.01074    0.00690
C4    1    0.673052    0.758995    0.722038    21.00000    0.03650    0.09543 =
         0.04806   -0.01948    0.00836    0.00265
F7    3    0.679114    0.808436    0.700345    21.00000    0.04868    0.13782 =
         0.06998    0.01917    0.00859   -0.01347
F8    3    0.705287    0.714208    0.700568    21.00000    0.03740    0.15766 =
         0.11346   -0.07806    0.01002    0.01974
F9    3    0.719592    0.765839    0.756183    21.00000    0.02990    0.09605 =
         0.06051   -0.01746   -0.00103    0.00956
PART 0
RESI 0
RESI CCF3 8
PART 1  61
O1    2    0.491334    0.890473    0.760892    61.00000    0.07094    0.03996 =
         0.05322    0.02431   -0.04315   -0.02822
C1    1    0.514745    0.945828    0.758880    61.00000    0.03261    0.03403 =
         0.05056    0.01723   -0.00892   -0.01145
C2    1    0.510076    0.964334    0.711695    61.00000    0.05409    0.04575 =
         0.05555    0.02385   -0.00459   -0.01359
F1    3    0.578375    0.941759    0.692058    61.00000    0.10786    0.10726 =
         0.07385    0.02322    0.04197    0.01310
F2    3    0.518967    1.020256    0.706353    61.00000    0.10406    0.05156 =
         0.09898    0.04474   -0.03187   -0.02686
F3    3    0.435714    0.952800    0.695619    61.00000    0.07861    0.06574 =
         0.05186    0.02345   -0.03139   -0.02326
C3    1    0.456352    0.985327    0.786996    61.00000    0.05758    0.07613 =
         0.08128    0.01181    0.00124    0.01899
F4    3    0.443510    0.963820    0.824670    61.00000    0.08450    0.10968 =
         0.06373   -0.00618    0.00529    0.03822
F5    3    0.382884    0.997258    0.767711    61.00000    0.05438    0.15904 =
         0.14224    0.04198   -0.00553    0.04052
F6    3    0.496732    1.035573    0.797401    61.00000    0.13005    0.08754 =
         0.15588   -0.04141    0.00682    0.00791
C4    1    0.607544    0.954387    0.775099    61.00000    0.04032    0.05182 =
         0.06998    0.01034   -0.01195   -0.01243
F7    3    0.610576    0.948875    0.817738    61.00000    0.07370    0.09156 =
         0.08142    0.03778   -0.04198   -0.04077
F8    3    0.637269    1.004930    0.766668    61.00000    0.09453    0.08573 =
         0.10358    0.04244   -0.04081   -0.06308
F9    3    0.654826    0.910077    0.763571    61.00000    0.04178    0.10620 =
         0.11958    0.00107   -0.01774    0.02178
PART 0
RESI 0
RESI CCF3 9
PART 1  41
O1    2    0.502035    0.826288    0.839734    41.00000    0.03723    0.08910 =
         0.02181    0.00540   -0.00662   -0.00167
C1    1    0.538133    0.812387    0.875803    41.00000    0.03325    0.07415 =
         0.02358    0.01199   -0.00259    0.00286
C2    1    0.524126    0.853658    0.912040    41.00000    0.05736    0.11020 =
         0.03717   -0.01040   -0.00415    0.00656
F1    3    0.576322    0.897860    0.910273    41.00000    0.06677    0.10198 =
         0.11230   -0.04124   -0.00717    0.00054
F2    3    0.539682    0.827492    0.949956    41.00000    0.07714    0.25169 =
         0.02531    0.01151   -0.00771    0.01200
F3    3    0.444493    0.873051    0.914075    41.00000    0.06493    0.16208 =
         0.06486   -0.03804   -0.00165    0.03182
C3    1    0.495309    0.753235    0.887261    41.00000    0.06509    0.08241 =
         0.07602    0.03510    0.00249    0.00713
F4    3    0.483456    0.722669    0.852356    41.00000    0.08606    0.04911 =
         0.10399    0.03318   -0.00760   -0.01104
F5    3    0.420688    0.761009    0.906837    41.00000    0.06021    0.13452 =
         0.08523    0.07267    0.01333   -0.00517
F6    3    0.544386    0.722456    0.912363    41.00000    0.07647    0.15245 =
         0.12515    0.10133   -0.00458    0.01162
C4    1    0.634947    0.799993    0.870018    41.00000    0.03929    0.09072 =
         0.03760    0.00573   -0.00349    0.00656
F7    3    0.648539    0.752392    0.847418    41.00000    0.05947    0.10231 =
         0.06140   -0.00467   -0.01329    0.03143
F8    3    0.678682    0.797161    0.905503    41.00000    0.04387    0.14002 =
         0.04894   -0.01417   -0.01708    0.03123
F9    3    0.670826    0.840801    0.846958    41.00000    0.03496    0.11911 =
         0.10745    0.04478    0.00720    0.00116
PART 0
RESI 0
RESI CCF3 10
PART 1  31
O1    2    0.381800    0.800222    0.775902    31.00000    0.01836    0.04429 =
         0.03366   -0.00282   -0.00130   -0.00065
C1    1    0.295429    0.800709    0.779187    31.00000    0.01672    0.03675 =
         0.03672    0.00500   -0.00306   -0.00441
C2    1    0.258398    0.859237    0.764706    31.00000    0.03764    0.04446 =
         0.05233    0.00836   -0.00059    0.00831
F1    3    0.275435    0.898907    0.794108    31.00000    0.08720    0.04082 =
         0.06679   -0.00478    0.00561    0.01472
F2    3    0.175818    0.856980    0.757284    31.00000    0.04223    0.08207 =
         0.09493    0.02566   -0.01254    0.01008
F3    3    0.295086    0.876436    0.728978    31.00000    0.06458    0.04838 =
         0.04680    0.01915    0.00001   -0.00497
C3    1    0.256868    0.754280    0.750204    31.00000    0.03052    0.05055 =
         0.05666   -0.00687   -0.00771   -0.00422
F4    3    0.298212    0.704909    0.755080    31.00000    0.06329    0.03731 =
         0.07367   -0.01314    0.00038   -0.00186
F5    3    0.264415    0.766327    0.709935    31.00000    0.07783    0.08884 =
         0.04578   -0.01891   -0.01639    0.02106
F6    3    0.174583    0.744222    0.758903    31.00000    0.03225    0.07782 =
         0.11714   -0.03045    0.00127   -0.01713
C4    1    0.269025    0.790491    0.825983    31.00000    0.04197    0.07099 =
         0.04678    0.01880    0.00526   -0.01344
F7    3    0.277786    0.737547    0.836895    31.00000    0.07973    0.07084 =
         0.07812    0.03528    0.00066   -0.00872
F8    3    0.188551    0.805669    0.833138    31.00000    0.05137    0.08461 =
         0.05418    0.00616    0.02028   -0.00778
F9    3    0.312642    0.823088    0.852178    31.00000    0.04201    0.08366 =
         0.04282   -0.00741    0.00367    0.01003
PART 0
RESI 0
RESI BENZ 11
PART 1  11
C1    1    1.089679    0.703893    0.542885    11.00000    0.05804    0.02304 =
         0.02133   -0.00492   -0.00585    0.00380
C2    1    1.153602    0.741974    0.529135    11.00000    0.08428    0.02737 =
         0.03271   -0.00690    0.00078   -0.01320
AFIX  43
H2    7    1.211767    0.734647    0.535594    11.00000   -1.20000
AFIX   0
C3    1    1.131437    0.789766    0.506337    11.00000    0.11817    0.03159 =
         0.03793   -0.00018   -0.01250   -0.01785
AFIX  43
H3    7    1.175068    0.814702    0.496649    11.00000   -1.20000
AFIX   0
C4    1    1.049143    0.802194    0.497351    11.00000    0.13985    0.02292 =
         0.04223   -0.00181   -0.02653    0.00076
AFIX  43
H4    7    1.035164    0.835167    0.481261    11.00000   -1.20000
AFIX   0
C5    1    0.985107    0.765909    0.512043    11.00000    0.09725    0.03604 =
         0.04182   -0.01194   -0.02833    0.02339
AFIX  43
H5    7    0.927053    0.775092    0.506748    11.00000   -1.20000
AFIX   0
C6    1    1.005137    0.716305    0.534413    11.00000    0.06597    0.03411 =
         0.03037   -0.00751   -0.01216    0.01204
AFIX  43
H6    7    0.961200    0.691344    0.543717    11.00000   -1.20000
AFIX   0
PART 0
RESI 0
RESI CYH 2
PART 1  11
C1    1    0.843464    0.619284    0.637564    11.00000    0.02651    0.03208 =
         0.03067   -0.00601   -0.00099    0.00316
AFIX  13
H1    7    0.818861    0.632954    0.664971    11.00000   -1.20000
AFIX   0
C2    1    0.831256    0.554613    0.635418    11.00000    0.03520    0.03497 =
         0.04316   -0.00713    0.00777   -0.00295
AFIX  23
H2A   7    0.860093    0.536521    0.659873    11.00000   -1.20000
H2B   7    0.857864    0.539766    0.609199    11.00000   -1.20000
AFIX   0
C3    1    0.736441    0.538856    0.635890    11.00000    0.03952    0.05389 =
         0.05607   -0.01345    0.00821   -0.01088
AFIX  23
H3A   7    0.730343    0.496991    0.632799    11.00000   -1.20000
H3B   7    0.711310    0.549977    0.663449    11.00000   -1.20000
AFIX   0
C4    1    0.688609    0.568308    0.600549    11.00000    0.03366    0.07728 =
         0.05211   -0.02152   -0.00132   -0.01189
AFIX  23
H4A   7    0.627104    0.559234    0.602836    11.00000   -1.20000
H4B   7    0.709244    0.553803    0.572936    11.00000   -1.20000
AFIX   0
C5    1    0.700818    0.633379    0.602313    11.00000    0.03049    0.07190 =
         0.04374   -0.00595   -0.00777    0.00333
AFIX  23
H5A   7    0.671551    0.651235    0.577887    11.00000   -1.20000
H5B   7    0.674688    0.648475    0.628571    11.00000   -1.20000
AFIX   0
C6    1    0.794840    0.648917    0.601344    11.00000    0.03271    0.04714 =
         0.03448   -0.00680   -0.00871    0.00849
AFIX  23
H6A   7    0.801161    0.690815    0.604058    11.00000   -1.20000
H6B   7    0.819648    0.637271    0.573833    11.00000   -1.20000
AFIX   0
PART 0
RESI 0
RESI CYH 12
PART 1  11
C1    1    0.964451    0.717228    0.643979    11.00000    0.03058    0.02425 =
         0.02984   -0.00564   -0.00268    0.00402
AFIX  13
H1    7    0.945205    0.735219    0.616892    11.00000   -1.20000
AFIX   0
C2    1    1.056152    0.737317    0.651896    11.00000    0.02774    0.02997 =
         0.03436   -0.00958   -0.00137    0.00111
AFIX  23
H2A   7    1.077414    0.720713    0.678730    11.00000   -1.20000
H2B   7    1.093423    0.723839    0.628641    11.00000   -1.20000
AFIX   0
C3    1    1.059801    0.802075    0.654408    11.00000    0.04200    0.03073 =
         0.04651   -0.00671   -0.00027   -0.00380
AFIX  23
H3A   7    1.041603    0.818595    0.626996    11.00000   -1.20000
H3B   7    1.119237    0.814319    0.659860    11.00000   -1.20000
AFIX   0
C4    1    1.002007    0.824228    0.689654    11.00000    0.04202    0.02685 =
         0.04600   -0.01054   -0.00788    0.00358
AFIX  23
H4A   7    1.022845    0.810109    0.717339    11.00000   -1.20000
H4B   7    1.003808    0.866475    0.690148    11.00000   -1.20000
AFIX   0
C5    1    0.910465    0.804347    0.682776    11.00000    0.03877    0.03110 =
         0.05336   -0.01307   -0.00629    0.01266
AFIX  23
H5A   7    0.887692    0.821942    0.656604    11.00000   -1.20000
H5B   7    0.874700    0.817192    0.706798    11.00000   -1.20000
AFIX   0
C6    1    0.905287    0.739290    0.679058    11.00000    0.03150    0.03542 =
         0.04527   -0.01857    0.00203    0.00211
AFIX  23
H6A   7    0.845815    0.727944    0.672706    11.00000   -1.20000
H6B   7    0.921674    0.721740    0.706399    11.00000   -1.20000
AFIX   0
PART 0
RESI 0
RESI CYH 13
PART 1  11
C1    1    1.249321    0.567687    0.630764    11.00000    0.03193    0.04080 =
         0.04067   -0.00339   -0.00603    0.00078
AFIX  13
H1    7    1.275255    0.546419    0.655022    11.00000   -1.20000
AFIX   0
C2    1    1.279050    0.629307    0.634212    11.00000    0.05135    0.03392 =
         0.07168    0.00074    0.00566   -0.00693
AFIX  23
H2A   7    1.258356    0.645805    0.661190    11.00000   -1.20000
H2B   7    1.254284    0.651819    0.610693    11.00000   -1.20000
AFIX   0
C3    1    1.375810    0.633427    0.632558    11.00000    0.04709    0.05002 =
         0.06507    0.00537   -0.00479   -0.01164
AFIX  23
H3A   7    1.393063    0.674045    0.633950    11.00000   -1.20000
H3B   7    1.400434    0.613596    0.657404    11.00000   -1.20000
AFIX   0
C4    1    1.410459    0.607085    0.592513    11.00000    0.03792    0.07338 =
         0.06448    0.00421    0.00150   -0.01171
AFIX  23
H4A   7    1.473568    0.608458    0.592972    11.00000   -1.20000
H4B   7    1.390490    0.629250    0.567722    11.00000   -1.20000
AFIX   0
C5    1    1.381067    0.545351    0.588381    11.00000    0.03615    0.09516 =
         0.11871   -0.04444    0.01769   -0.01385
AFIX  23
H5A   7    1.401564    0.529481    0.561159    11.00000   -1.20000
H5B   7    1.406115    0.522379    0.611579    11.00000   -1.20000
AFIX   0
C6    1    1.284457    0.541189    0.590209    11.00000    0.03189    0.10007 =
         0.06857   -0.04747    0.00817   -0.00944
AFIX  23
H6A   7    1.267287    0.500558    0.588779    11.00000   -1.20000
H6B   7    1.259680    0.561038    0.565408    11.00000   -1.20000
AFIX   0
PART 0
RESI 0
RESI CYH 14
PART 1  11
C1    1    1.119380    0.480772    0.644253    11.00000    0.03699    0.02870 =
         0.02446    0.00423    0.00340    0.00934
AFIX  13
H1    7    1.146445    0.459718    0.620198    11.00000   -1.20000
AFIX   0
C2    1    1.024762    0.464549    0.644475    11.00000    0.03981    0.02674 =
         0.07914    0.00436   -0.02718    0.00090
AFIX  23
H2A   7    0.998365    0.476183    0.617329    11.00000   -1.20000
H2B   7    0.995383    0.485229    0.667607    11.00000   -1.20000
AFIX   0
C3    1    1.013198    0.399777    0.650719    11.00000    0.06684    0.02762 =
         0.06601    0.00607   -0.02236   -0.00368
AFIX  23
H3A   7    0.951597    0.390517    0.651400    11.00000   -1.20000
H3B   7    1.039093    0.379166    0.626551    11.00000   -1.20000
AFIX   0
C4    1    1.054525    0.380271    0.691501    11.00000    0.05143    0.03524 =
         0.03910    0.00530    0.00432   -0.00010
AFIX  23
H4A   7    1.025398    0.398309    0.715893    11.00000   -1.20000
H4B   7    1.048692    0.338350    0.694291    11.00000   -1.20000
AFIX   0
C5    1    1.147237    0.396223    0.691783    11.00000    0.04799    0.07644 =
         0.10749    0.06431   -0.02394   -0.00564
AFIX  23
H5A   7    1.177209    0.374409    0.669425    11.00000   -1.20000
H5B   7    1.172386    0.385361    0.719394    11.00000   -1.20000
AFIX   0
C6    1    1.161395    0.459758    0.684456    11.00000    0.05354    0.07879 =
         0.09129    0.05982   -0.04301   -0.02706
AFIX  23
H6A   7    1.138258    0.481333    0.708851    11.00000   -1.20000
H6B   7    1.223427    0.467391    0.682896    11.00000   -1.20000
AFIX   0
PART 0
RESI 0
RESI CCF3 15
PART 2  -21
O1    2    0.528014    0.769008    0.760592   -21.00000    0.03489    0.02742 =
         0.03591   -0.00387    0.00709   -0.00028
C1    1    0.596644    0.746009    0.741787   -21.00000    0.03900    0.03562 =
         0.03296   -0.00405    0.00351    0.00661
C2    1    0.614944    0.774848    0.698499   -21.00000    0.05053    0.04536 =
         0.03523   -0.00112    0.00683    0.00243
F1    3    0.542704    0.782993    0.677294   -21.00000    0.06340    0.06513 =
         0.03506    0.00971   -0.00083    0.00651
F2    3    0.652283    0.824858    0.702145   -21.00000    0.04860    0.03894 =
         0.05263    0.01032    0.01338    0.00625
F3    3    0.668265    0.742905    0.674860   -21.00000    0.06271    0.06010 =
         0.04859   -0.00225    0.02419    0.00127
C3    1    0.677159    0.753981    0.771361   -21.00000    0.03756    0.04943 =
         0.04313   -0.00163    0.00055    0.00312
F4    3    0.672540    0.719570    0.804688   -21.00000    0.04383    0.07509 =
         0.04754    0.01430   -0.00640    0.00664
F5    3    0.679542    0.807525    0.785592   -21.00000    0.03497    0.05522 =
         0.06514   -0.01109   -0.00041   -0.00930
F6    3    0.749969    0.744734    0.750901   -21.00000    0.04155    0.07153 =
         0.05991    0.00909    0.00534    0.01249
C4    1    0.582462    0.681762    0.735045   -21.00000    0.05124    0.03394 =
         0.04845   -0.00140   -0.00110    0.00487
F7    3    0.654628    0.653006    0.727228   -21.00000    0.06354    0.04513 =
         0.08440   -0.00668    0.00434    0.01815
F8    3    0.546375    0.657273    0.768627   -21.00000    0.06041    0.05291 =
         0.07503    0.02369    0.00144   -0.00711
F9    3    0.529937    0.673083    0.702197   -21.00000    0.07555    0.05211 =
         0.06795   -0.00958   -0.02408   -0.00612
PART 0
RESI 0
RESI CCF3 16
PART 2  -31
O1    2    0.374705    0.813544    0.789649   -31.00000    0.01872    0.05425 =
         0.03225   -0.00473    0.00594   -0.00328
C1    1    0.305104    0.790653    0.771553   -31.00000    0.02926    0.06452 =
         0.04455    0.02048   -0.00719   -0.01587
C2    1    0.226511    0.804954    0.798495   -31.00000    0.03271    0.11611 =
         0.05714    0.02182    0.00172   -0.00834
F1    3    0.224329    0.767450    0.831660   -31.00000    0.05121    0.17534 =
         0.07936    0.06510    0.02658    0.02701
F2    3    0.153706    0.799066    0.776432   -31.00000    0.02954    0.19017 =
         0.08971    0.02600   -0.00726   -0.02063
F3    3    0.227128    0.860408    0.808037   -31.00000    0.07314    0.12653 =
         0.06857    0.00325    0.01153    0.01130
C3    1    0.294686    0.814925    0.725703   -31.00000    0.04007    0.08634 =
         0.04215    0.01448   -0.00666   -0.00838
F4    3    0.369968    0.810461    0.706365   -31.00000    0.04138    0.11962 =
         0.02786    0.00665   -0.00102   -0.00235
F5    3    0.257668    0.866187    0.728293   -31.00000    0.08228    0.10489 =
         0.08295    0.03959   -0.01379    0.02784
F6    3    0.242889    0.783189    0.702322   -31.00000    0.06619    0.15267 =
         0.06195    0.00896   -0.02020   -0.04848
C4    1    0.314236    0.724194    0.767987   -31.00000    0.08225    0.06280 =
         0.09483    0.01098   -0.02913   -0.01859
F7    3    0.362091    0.709867    0.734773   -31.00000    0.08941    0.04488 =
         0.10670   -0.00944   -0.02918   -0.02771
F8    3    0.238488    0.699273    0.759376   -31.00000    0.10689    0.11842 =
         0.14187    0.01839   -0.02521   -0.06403
F9    3    0.344342    0.704679    0.805201   -31.00000    0.11273    0.10569 =
         0.14432    0.09668   -0.03136   -0.03329
PART 0
RESI 0
RESI CCF3 17
PART 2  -41
O1    2    0.518621    0.837422    0.837978   -41.00000    0.03052    0.03644 =
         0.02414    0.00204   -0.00755   -0.01483
C1    1    0.516288    0.825603    0.878909   -41.00000    0.04786    0.06168 =
         0.02531    0.01216   -0.00208   -0.01045
C2    1    0.477110    0.766321    0.888399   -41.00000    0.08387    0.06569 =
         0.07160    0.01739    0.01419   -0.01183
F1    3    0.391919    0.767014    0.884752   -41.00000    0.08641    0.12414 =
         0.05115    0.02297    0.00503   -0.05064
F2    3    0.498748    0.749843    0.928530   -41.00000    0.12158    0.10206 =
         0.09260    0.06411    0.02337    0.01359
F3    3    0.516510    0.727906    0.863649   -41.00000    0.19551    0.07984 =
         0.13659   -0.00596    0.05187    0.01655
C3    1    0.604282    0.829224    0.899114   -41.00000    0.05731    0.14039 =
         0.04369    0.02203   -0.01549   -0.02077
F4    3    0.645778    0.875113    0.882946   -41.00000    0.06900    0.16499 =
         0.06020   -0.00230   -0.00457   -0.06477
F5    3    0.646033    0.779484    0.890335   -41.00000    0.07911    0.18887 =
         0.07989    0.05609   -0.00836    0.04250
F6    3    0.596276    0.840937    0.940960   -41.00000    0.09726    0.23157 =
         0.03650    0.00856   -0.01771   -0.07898
C4    1    0.455056    0.871864    0.900205   -41.00000    0.07578    0.07218 =
         0.04076   -0.00382    0.01489   -0.00923
F7    3    0.496558    0.921184    0.898574   -41.00000    0.11791    0.06346 =
         0.10620   -0.00840    0.01752   -0.01643
F8    3    0.428622    0.852001    0.937906   -41.00000    0.07308    0.15403 =
         0.03678    0.01511    0.01995   -0.01007
F9    3    0.383807    0.875688    0.876254   -41.00000    0.05985    0.11554 =
         0.05228   -0.00041    0.01825    0.01671
PART 0
RESI 0
RESI CCF3 18
PART 2  -51
O1    2    1.084236    0.555371    0.867645   -51.00000    0.03163    0.03305 =
         0.03617    0.00251    0.01066    0.01315
C1    1    1.151823    0.544970    0.842525   -51.00000    0.02689    0.02704 =
         0.03018   -0.00254    0.00451    0.00567
C2    1    1.148680    0.584490    0.802841   -51.00000    0.03915    0.04674 =
         0.04282    0.01564    0.00861    0.01219
F1    3    1.092659    0.563607    0.775243   -51.00000    0.04519    0.09133 =
         0.03661    0.01237    0.00376    0.00965
F2    3    1.222847    0.587313    0.783537   -51.00000    0.04497    0.06572 =
         0.05924    0.01952    0.02197    0.00529
F3    3    1.121399    0.635527    0.813642   -51.00000    0.07217    0.04247 =
         0.07249    0.02080    0.02206    0.01671
C3    1    1.233462    0.558273    0.869051   -51.00000    0.02968    0.04218 =
         0.04525   -0.00925   -0.00302    0.00979
F4    3    1.228964    0.532836    0.906159   -51.00000    0.04969    0.07724 =
         0.04220   -0.00162   -0.01009    0.02223
F5    3    1.240810    0.614036    0.875021   -51.00000    0.04316    0.04713 =
         0.08346   -0.02134   -0.02270    0.00262
F6    3    1.303408    0.539485    0.849451   -51.00000    0.02398    0.06393 =
         0.06604   -0.00483   -0.00103    0.01664
C4    1    1.154876    0.482015    0.827106   -51.00000    0.04212    0.02680 =
         0.04688   -0.00585   -0.00165    0.00981
F7    3    1.180757    0.447407    0.857616   -51.00000    0.06188    0.04042 =
         0.07773    0.01633    0.00592    0.02323
F8    3    1.204844    0.474178    0.794307   -51.00000    0.07965    0.04092 =
         0.05971   -0.01147    0.01938    0.02537
F9    3    1.077532    0.467222    0.813444   -51.00000    0.05639    0.04822 =
         0.09163   -0.03095   -0.01626   -0.00397
PART 0
RESI 0
RESI CCF3 19
PART 2  -61
O1    2    0.510399    0.892684    0.774592   -61.00000    0.04680    0.04127 =
         0.07477    0.01923   -0.02299   -0.00898
C1    1    0.513253    0.942538    0.754039   -61.00000    0.04417    0.03723 =
         0.05696    0.01040    0.00152    0.00215
C2    1    0.473744    0.942459    0.709182   -61.00000    0.09145    0.06929 =
         0.06077    0.01246   -0.01486   -0.00671
F1    3    0.401699    0.913880    0.710134   -61.00000    0.13770    0.17980 =
         0.09944    0.05393   -0.05270   -0.08076
F2    3    0.466996    0.992350    0.690998   -61.00000    0.08888    0.10118 =
         0.06850    0.04279    0.00721    0.01616
F3    3    0.528930    0.919040    0.680523   -61.00000    0.16740    0.07324 =
         0.05787   -0.01207    0.00050   -0.00036
C3    1    0.445748    0.974793    0.782241   -61.00000    0.04851    0.05260 =
         0.06592    0.00212    0.00120    0.00066
F4    3    0.483788    0.978003    0.820125   -61.00000    0.09865    0.09730 =
         0.06746   -0.02574   -0.01406    0.00768
F5    3    0.372817    0.948308    0.780294   -61.00000    0.03380    0.04154 =
         0.11607    0.00042    0.00894    0.01334
F6    3    0.438325    1.028537    0.769740   -61.00000    0.05552    0.03668 =
         0.07137   -0.02113    0.02041    0.00348
C4    1    0.597119    0.975740    0.755707   -61.00000    0.05886    0.06705 =
         0.09509    0.00832    0.00643   -0.02137
F7    3    0.622561    0.990049    0.795193   -61.00000    0.09825    0.11326 =
         0.11976   -0.02155   -0.01177   -0.04974
F8    3    0.578842    1.029868    0.742838   -61.00000    0.13044    0.05358 =
         0.17780    0.01305   -0.00398   -0.02990
F9    3    0.662148    0.947308    0.739513   -61.00000    0.05091    0.06642 =
         0.11895    0.00865    0.01995   -0.03344
PART 0
RESI 0
REM #####
RESI CCF3 21
PART 2  -71
O1    2    0.944984    0.543568    0.923238   -71.00000    0.01029    0.03529 =
         0.03073    0.00314    0.01150    0.00560
C1    1    0.938565    0.496272    0.946973   -71.00000    0.03758    0.04413 =
         0.03969    0.01119    0.00808   -0.00172
C2    1    0.936708    0.441531    0.917869   -71.00000    0.05368    0.04664 =
         0.05032    0.00434   -0.00009   -0.00222
F1    3    0.858366    0.442875    0.900922   -71.00000    0.07814    0.09505 =
         0.10357    0.00575   -0.03859   -0.01769
F2    3    0.938464    0.392761    0.939249   -71.00000    0.12098    0.05102 =
         0.07914    0.01154    0.01127    0.00901
F3    3    1.008050    0.440987    0.895510   -71.00000    0.08708    0.03865 =
         0.11691   -0.03234    0.04855   -0.01706
C3    1    1.016066    0.493390    0.977366   -71.00000    0.05592    0.04667 =
         0.05308    0.01641   -0.00873   -0.00592
F4    3    1.026664    0.542510    0.999000   -71.00000    0.12719    0.04154 =
         0.04454    0.02168   -0.04607   -0.00176
F5    3    1.085449    0.484120    0.953298   -71.00000    0.05237    0.13835 =
         0.05653    0.03791   -0.01208    0.03131
F6    3    1.004632    0.448695    1.003284   -71.00000    0.10993    0.05481 =
         0.07832    0.03475   -0.03489   -0.02764
C4    1    0.853642    0.498156    0.971972   -71.00000    0.04986    0.05716 =
         0.06757    0.02164    0.02776    0.00303
F7    3    0.860890    0.540855    1.000334   -71.00000    0.09646    0.08692 =
         0.10272   -0.01539    0.05370    0.00141
F8    3    0.838450    0.447326    0.989936   -71.00000    0.06985    0.07032 =
         0.12925    0.05455    0.06245    0.01983
F9    3    0.788405    0.505415    0.945403   -71.00000    0.03760    0.11363 =
         0.08461    0.03554    0.02993    0.00866
PART 0
RESI 0
RESI CYH 1
PART 1  11
C1    1    1.075936    0.407568    0.505128    11.00000    0.02729    0.02546 =
         0.03362    0.00005    0.00166   -0.00080
AFIX  13
H1    7    1.057994    0.381395    0.528512    11.00000   -1.20000
AFIX   0
C2    1    1.152793    0.441298    0.521520    11.00000    0.02739    0.02890 =
         0.04354   -0.00171   -0.00751    0.00188
AFIX  23
H2A   7    1.174215    0.466838    0.498912    11.00000   -1.20000
H2B   7    1.135177    0.465262    0.545824    11.00000   -1.20000
AFIX   0
C3    1    1.223776    0.400675    0.535332    11.00000    0.03436    0.03549 =
         0.06034    0.00258   -0.01333    0.00483
AFIX  23
H3A   7    1.273684    0.423208    0.544805    11.00000   -1.20000
H3B   7    1.203714    0.377596    0.559640    11.00000   -1.20000
AFIX   0
C4    1    1.250607    0.361210    0.499761    11.00000    0.02907    0.03964 =
         0.05664    0.00711    0.00246    0.01088
AFIX  23
H4A   7    1.292829    0.333424    0.510662    11.00000   -1.20000
H4B   7    1.278475    0.383868    0.477195    11.00000   -1.20000
AFIX   0
C5    1    1.175019    0.328985    0.481026    11.00000    0.04445    0.03240 =
         0.04819   -0.00320    0.00392    0.01019
AFIX  23
H5A   7    1.153036    0.301542    0.502230    11.00000   -1.20000
H5B   7    1.194307    0.306991    0.456019    11.00000   -1.20000
AFIX   0
C6    1    1.102967    0.369499    0.467789    11.00000    0.03364    0.03195 =
         0.04227   -0.00550    0.00046    0.00636
AFIX  23
H6A   7    1.053382    0.346950    0.457929    11.00000   -1.20000
H6B   7    1.122491    0.393751    0.444007    11.00000   -1.20000
AFIX   0
PART 0
RESI 0
RESI CYH 20
PART 1  11
C1    1    0.946919    0.619853    0.415516    11.00000    0.02686    0.02494 =
         0.02831   -0.00304    0.00009   -0.00045
AFIX  13
H1    7    0.975056    0.627361    0.387641    11.00000   -1.20000
AFIX   0
C2    1    0.928356    0.677628    0.436072    11.00000    0.03057    0.02368 =
         0.03078   -0.00385   -0.00095   -0.00117
AFIX  23
H2A   7    0.982470    0.698846    0.439745    11.00000   -1.20000
H2B   7    0.903209    0.671451    0.464467    11.00000   -1.20000
AFIX   0
C3    1    0.866815    0.713269    0.409161    11.00000    0.03726    0.02646 =
         0.04099   -0.00067   -0.00597    0.00477
AFIX  23
H3A   7    0.852142    0.748841    0.424453    11.00000   -1.20000
H3B   7    0.894868    0.723921    0.382202    11.00000   -1.20000
AFIX   0
C4    1    0.785775    0.679777    0.399825    11.00000    0.03313    0.03775 =
         0.05078   -0.00846   -0.01151    0.00853
AFIX  23
H4A   7    0.754393    0.673148    0.426588    11.00000   -1.20000
H4B   7    0.748665    0.702513    0.380872    11.00000   -1.20000
AFIX   0
C5    1    0.805188    0.622994    0.379154    11.00000    0.03295    0.04051 =
         0.05184   -0.01359   -0.01707    0.00712
AFIX  23
H5A   7    0.832272    0.629606    0.351256    11.00000   -1.20000
H5B   7    0.751314    0.601886    0.374415    11.00000   -1.20000
AFIX   0
C6    1    0.864538    0.587246    0.406761    11.00000    0.02738    0.02946 =
         0.04202   -0.00788   -0.00540   -0.00250
AFIX  23
H6A   7    0.877883    0.550889    0.392204    11.00000   -1.20000
H6B   7    0.835876    0.578112    0.433868    11.00000   -1.20000
AFIX   0
PART 0
RESI 0
RESI CYH 22
PART 1  11
C1    1    1.123749    0.620818    0.448028    11.00000    0.02150    0.02489 =
         0.02814   -0.00047    0.00245   -0.00161
AFIX  13
H1    7    1.113029    0.656084    0.465071    11.00000   -1.20000
AFIX   0
C2    1    1.151949    0.640897    0.404311    11.00000    0.02823    0.04024 =
         0.03387    0.00313    0.00286   -0.00630
AFIX  23
H2A   7    1.165149    0.607416    0.386328    11.00000   -1.20000
H2B   7    1.105110    0.662516    0.390706    11.00000   -1.20000
AFIX   0
C3    1    1.230495    0.678712    0.407985    11.00000    0.03060    0.04795 =
         0.04723    0.00884    0.00256   -0.01293
AFIX  23
H3A   7    1.216312    0.713135    0.424765    11.00000   -1.20000
H3B   7    1.248420    0.691265    0.379396    11.00000   -1.20000
AFIX   0
C4    1    1.304130    0.646569    0.429361    11.00000    0.02808    0.04748 =
         0.05226    0.00586    0.00184   -0.00474
AFIX  23
H4A   7    1.353958    0.672232    0.432307    11.00000   -1.20000
H4B   7    1.321244    0.613653    0.411618    11.00000   -1.20000
AFIX   0
C5    1    1.276029    0.625399    0.473303    11.00000    0.02658    0.04407 =
         0.04696    0.00157   -0.00366   -0.00254
AFIX  23
H5A   7    1.322785    0.602943    0.486216    11.00000   -1.20000
H5B   7    1.264630    0.658651    0.491816    11.00000   -1.20000
AFIX   0
C6    1    1.196076    0.588501    0.470579    11.00000    0.02597    0.03160 =
         0.03539    0.00280   -0.00105    0.00023
AFIX  23
H6A   7    1.177463    0.577788    0.499469    11.00000   -1.20000
H6B   7    1.209163    0.552996    0.454853    11.00000   -1.20000
AFIX   0
PART 0
RESI 0
RESI CYH 23
PART 1  11
C1    1    0.885811    0.414767    0.506705    11.00000    0.02434    0.02510 =
         0.03360   -0.00016   -0.00198   -0.00358
AFIX  13
H1    7    0.837236    0.437467    0.494963    11.00000   -1.20000
AFIX   0
C2    1    0.872893    0.412275    0.554210    11.00000    0.03580    0.03984 =
         0.03876   -0.00025    0.00532   -0.01404
AFIX  23
H2A   7    0.873941    0.451463    0.565952    11.00000   -1.20000
H2B   7    0.920143    0.390468    0.567290    11.00000   -1.20000
AFIX   0
C3    1    0.787672    0.383792    0.565224    11.00000    0.04096    0.04326 =
         0.05523    0.00619    0.01429   -0.01070
AFIX  23
H3A   7    0.782207    0.380837    0.596386    11.00000   -1.20000
H3B   7    0.740232    0.407803    0.554685    11.00000   -1.20000
AFIX   0
C4    1    0.781023    0.324571    0.545800    11.00000    0.03788    0.03328 =
         0.06824    0.01124    0.00127   -0.01193
AFIX  23
H4A   7    0.823802    0.299162    0.559094    11.00000   -1.20000
H4B   7    0.723740    0.308628    0.551658    11.00000   -1.20000
AFIX   0
C5    1    0.795665    0.326135    0.498320    11.00000    0.04005    0.03064 =
         0.06443   -0.00114   -0.00325   -0.01185
AFIX  23
H5A   7    0.748072    0.346926    0.484649    11.00000   -1.20000
H5B   7    0.795849    0.286619    0.487188    11.00000   -1.20000
AFIX   0
C6    1    0.879825    0.355128    0.486824    11.00000    0.03625    0.02708 =
         0.04455   -0.00507   -0.00567   -0.00786
AFIX  23
H6A   7    0.884344    0.358385    0.455641    11.00000   -1.20000
H6B   7    0.927965    0.331408    0.496935    11.00000   -1.20000
PART 0
RESI 0

AFIX   0
REM #####
H1    7    0.882406    0.558530    0.517132    11.00000    0.02783

REM <hkl>
REM P212121_a.hkl
REM </hkl>
HKLF 4


REM  P212121_a.res in P2(1)2(1)2(1)
REM wR2 = 0.1314, GooF = S = 1.018, Restrained GooF = 1.181 for all data
REM R1 = 0.0487 for 24984 Fo > 4sig(Fo) and 0.0527 for all 26698 data
REM 2379 parameters refined using 33678 restraints

END

WGHT      0.0744     15.3826

REM Highest difference peak  0.815,  deepest hole -0.521,  1-sigma level  0.078
Q1    1   0.3500  0.7294  0.8315  11.00000  0.05    0.82
Q2    1   1.0258  0.4289  0.9680  11.00000  0.05    0.77
Q3    1   0.6256  0.8985  0.8579  11.00000  0.05    0.72
Q4    1   0.5659  0.7713  0.9430  11.00000  0.05    0.70
Q5    1   0.6298  0.9260  0.7981  11.00000  0.05    0.68
Q6    1   0.9551  0.4992  1.0283  11.00000  0.05    0.66
Q7    1   0.6193  0.9366  0.7220  11.00000  0.05    0.64
Q8    1   0.6089  0.8966  0.7021  11.00000  0.05    0.61
Q9    1   0.9272  0.5882  1.0052  11.00000  0.05    0.60
Q10   1   1.1173  0.4409  0.8411  11.00000  0.05    0.59
Q11   1   0.8226  0.6705  0.9019  11.00000  0.05    0.58
Q12   1   0.8603  0.7506  0.9293  11.00000  0.05    0.58
Q13   1   0.6334  0.9606  0.7122  11.00000  0.05    0.57
Q14   1   1.0486  0.5406  0.8442  11.00000  0.05    0.57
Q15   1   0.1720  0.8534  0.7985  11.00000  0.05    0.56
Q16   1   0.7804  0.5728  0.8694  11.00000  0.05    0.55
Q17   1   0.5468  0.6938  0.6688  11.00000  0.05    0.55
Q18   1   0.4406  0.9516  0.7214  11.00000  0.05    0.55
Q19   1   0.3820  0.9684  0.7387  11.00000  0.05    0.53
Q20   1   0.4732  0.8896  0.6946  11.00000  0.05    0.53
Q21   1   0.8927  0.4203  0.9765  11.00000  0.05    0.52
Q22   1   0.3155  0.7604  0.7322  11.00000  0.05    0.51
Q23   1   0.6647  0.8004  0.8370  11.00000  0.05    0.50
Q24   1   0.6121  0.7317  0.8772  11.00000  0.05    0.49
Q25   1   1.3085  0.5837  0.6581  11.00000  0.05    0.49
Q26   1   0.9331  0.5544  0.8258  11.00000  0.05    0.48
Q27   1   0.5577  0.8830  0.9384  11.00000  0.05    0.46
Q28   1   0.8282  0.5506  0.9790  11.00000  0.05    0.44
Q29   1   1.0361  0.7463  0.8473  11.00000  0.05    0.43
Q30   1   0.9958  0.6465  0.8789  11.00000  0.05    0.43
Q31   1   0.5595  0.8920  0.8798  11.00000  0.05    0.43
Q32   1   0.4769  0.9081  0.8773  11.00000  0.05    0.43
Q33   1   0.5282  1.0458  0.7539  11.00000  0.05    0.43
Q34   1   0.2652  0.7563  0.8074  11.00000  0.05    0.43
Q35   1   0.5730  0.6386  0.7471  11.00000  0.05    0.42
Q36   1   1.1796  0.6352  0.8401  11.00000  0.05    0.42
Q37   1   0.4405  0.7006  0.7145  11.00000  0.05    0.42
Q38   1   1.0161  0.7898  0.9052  11.00000  0.05    0.42
Q39   1   0.4563  0.9822  0.7291  11.00000  0.05    0.42
Q40   1   1.3697  0.5934  0.5718  11.00000  0.05    0.42
Q41   1   0.9675  0.5353  0.7675  11.00000  0.05    0.40
Q42   1   0.3868  0.9641  0.8041  11.00000  0.05    0.40
Q43   1   0.5321  0.9985  0.7781  11.00000  0.05    0.40
Q44   1   0.7732  0.4986  0.8406  11.00000  0.05    0.39
Q45   1   1.0764  0.5136  0.7699  11.00000  0.05    0.39
Q46   1   0.4319  0.8175  0.9227  11.00000  0.05    0.39
Q47   1   0.6265  0.6878  0.8017  11.00000  0.05    0.39
Q48   1   1.1982  0.6306  0.8033  11.00000  0.05    0.38
Q49   1   0.4875  0.8982  0.7790  11.00000  0.05    0.38
Q50   1   0.9196  0.6486  0.9654  11.00000  0.05    0.38
Q51   1   0.3713  0.8303  0.7711  11.00000  0.05    0.38
Q52   1   0.5155  0.8786  0.7521  11.00000  0.05    0.37
Q53   1   0.4657  0.9009  0.7645  11.00000  0.05    0.37
Q54   1   1.0517  0.5396  0.5178  11.00000  0.05    0.36
Q55   1   0.4817  1.0084  0.8185  11.00000  0.05    0.36
Q56   1   1.0291  0.4317  0.9098  11.00000  0.05    0.36
Q57   1   0.4948  0.6959  0.7928  11.00000  0.05    0.36
Q58   1   0.4917  0.7933  0.9204  11.00000  0.05    0.36
Q59   1   1.4348  0.5866  0.6101  11.00000  0.05    0.36
Q60   1   0.5977  1.0202  0.7711  11.00000  0.05    0.35
Q61   1   0.8845  0.5508  1.0114  11.00000  0.05    0.35
Q62   1   1.1386  0.4726  0.8871  11.00000  0.05    0.35
Q63   1   0.2306  0.7087  0.8042  11.00000  0.05    0.35
Q64   1   0.4277  0.8258  0.8987  11.00000  0.05    0.35
Q65   1   0.8366  0.4704  0.9365  11.00000  0.05    0.34
Q66   1   0.8336  0.7223  0.9269  11.00000  0.05    0.34
Q67   1   1.2470  0.4728  0.8281  11.00000  0.05    0.34
Q68   1   0.5458  0.7650  0.8990  11.00000  0.05    0.33
Q69   1   0.6946  0.5588  0.8187  11.00000  0.05    0.33
Q70   1   0.9467  0.4502  0.9532  11.00000  0.05    0.32
Q71   1   0.9790  0.5403  1.0103  11.00000  0.05    0.32
Q72   1   0.8152  0.4677  0.9130  11.00000  0.05    0.32
Q73   1   1.1598  0.5227  0.8690  11.00000  0.05    0.32
Q74   1   0.7053  0.6830  0.7187  11.00000  0.05    0.31
Q75   1   0.2950  0.7166  0.8096  11.00000  0.05    0.31
Q76   1   0.5635  0.9608  0.8284  11.00000  0.05    0.31
Q77   1   1.1442  0.5851  0.9093  11.00000  0.05    0.31
Q78   1   0.9546  0.5326  1.0002  11.00000  0.05    0.31
Q79   1   0.2039  0.8524  0.7310  11.00000  0.05    0.31
Q80   1   0.1985  0.7331  0.7964  11.00000  0.05    0.31
Q81   1   0.6401  0.9723  0.7710  11.00000  0.05    0.31
Q82   1   0.2431  0.7315  0.7196  11.00000  0.05    0.31
Q83   1   0.5179  0.7200  0.6998  11.00000  0.05    0.31
Q84   1   1.1722  0.4812  0.6999  11.00000  0.05    0.30
Q85   1   1.1324  0.4731  0.6939  11.00000  0.05    0.30
Q86   1   0.2210  0.8302  0.7715  11.00000  0.05    0.30
Q87   1   0.4120  0.9386  0.8065  11.00000  0.05    0.30
Q88   1   0.8829  0.5655  0.8455  11.00000  0.05    0.29
Q89   1   0.6843  0.7674  0.6894  11.00000  0.05    0.29
Q90   1   0.4608  0.7299  0.8979  11.00000  0.05    0.29
Q91   1   0.8407  0.5589  0.5114  11.00000  0.05    0.29
Q92   1   1.0173  0.5625  0.9932  11.00000  0.05    0.29
Q93   1   0.3104  0.8953  0.8178  11.00000  0.05    0.28
Q94   1   1.1530  0.4854  0.7854  11.00000  0.05    0.28
Q95   1   0.8482  0.5075  0.7403  11.00000  0.05    0.28
Q96   1   1.0102  0.5698  0.4805  11.00000  0.05    0.28
Q97   1   0.8666  0.5719  0.5598  11.00000  0.05    0.28
Q98   1   0.6290  0.8117  0.9296  11.00000  0.05    0.28
Q99   1   0.7211  0.5694  0.8432  11.00000  0.05    0.28
Q100  1   1.0323  0.5901  0.5106  11.00000  0.05    0.28
;
_shelx_res_checksum              3873
_chemical_properties_physical    
Air-sensitive,Moisture-sensitive,Oxygen-sensitive
####################################################################### 
# 
# This file contains crystal structure data downloaded from the 
# Cambridge Structural Database (CSD) hosted by the Cambridge 
# Crystallographic Data Centre (CCDC).
# 
# Full information about CCDC data access policies and citation 
# guidelines are available at http://www.ccdc.cam.ac.uk/access/V1 
# 
# Audit and citation data items may have been added by the CCDC. 
# Please retain this information to preserve the provenance of 
# this file and to allow appropriate attribution of the data. 
# 
#######################################################################

data_P2_a
_database_code_depnum_ccdc_archive 'CCDC 2488261'
loop_
_audit_author_name
_audit_author_address
'Antoine Barthelemy'
;Albert Ludwigs university Freiburg
Germany
;
_audit_update_record             
;
2025-09-15 deposited with the CCDC.	2026-02-02 downloaded from the CCDC.
;
_audit_creation_method           
;FinalCif V152 by Daniel Kratzert, Freiburg 2025, 
https://dkratzert.de/finalcif.html
;
_shelx_SHELXL_version_number     2018/3
_chemical_name_systematic        ?
_chemical_name_common            ?
_chemical_formula_sum            'C86 H99 Al2 F72 Ga2 N O8 P4'
_chemical_formula_moiety         '2(C16 Al F36 O4), C54 H99 Ga2 N P4'
_chemical_formula_weight         2959.94
_chemical_melting_point          ?
_chemical_absolute_configuration ?
_space_group_crystal_system      monoclinic
_space_group_IT_number           4
_space_group_name_H-M_alt        'P 21'
_space_group_name_Hall           'P 2yb'
_shelx_space_group_comment       
;
The symmetry employed for this shelxl refinement is uniquely defined
by the following loop, which should always be used as a source of
symmetry information in preference to the above space-group names.
They are only intended as comments.
;

loop_
_space_group_symop_operation_xyz
'x, y, z'
'-x, y+1/2, -z'

_cell_length_a                   13.550(4)
_cell_length_b                   27.099(5)
_cell_length_c                   15.504(4)
_cell_angle_alpha                90
_cell_angle_beta                 91.200(7)
_cell_angle_gamma                90
_cell_volume                     5692(3)
_cell_formula_units_Z            2
_cell_measurement_temperature    100(2)
_cell_measurement_reflns_used    9522
_cell_measurement_theta_min      2.4825
_cell_measurement_theta_max      26.3055
_exptl_crystal_description       block
_exptl_crystal_colour            colourless
_exptl_crystal_recrystallization_method 
'Crystals were obtained by layering a concentrated solution of the compounds in oDFB with n-pentane'
_exptl_crystal_density_meas      ?
_exptl_crystal_density_method    ?
_exptl_crystal_density_diffrn    1.727
_exptl_crystal_F_000             2964
_exptl_crystal_size_max          0.477
_exptl_crystal_size_mid          0.366
_exptl_crystal_size_min          0.319
_exptl_absorpt_coefficient_mu    0.715
_exptl_absorpt_correction_type   multi-scan
_exptl_absorpt_correction_T_min  0.65
_exptl_absorpt_correction_T_max  0.7084
_exptl_absorpt_process_details   
;SADABS-2016/2 - Bruker AXS area detector scaling and absorption correction: 
Krause, L., Herbst-Irmer, R., Sheldrick G.M. & Stalke D., J. Appl. Cryst. 48 
(2015) 3-10
;
_exptl_absorpt_special_details   ?
_shelx_estimated_absorpt_T_min   ?
_shelx_estimated_absorpt_T_max   ?
_exptl_transmission_factor_min   ?
_exptl_transmission_factor_max   ?
_exptl_special_details           ?
_diffrn_ambient_temperature      100(2)
_diffrn_ambient_environment      N~2~
_diffrn_radiation_type           MoK\a
_diffrn_radiation_wavelength     0.71073
_diffrn_radiation_monochromator  'mirror optics'
_olex2_diffrn_ambient_temperature_device 'Oxford Cryostream 800'
_diffrn_measurement_ambient_temperature_device_make ?
_diffrn_radiation_probe          x-ray
_diffrn_source                   'microfocus sealed X-ray tube'
_diffrn_source_type              'Incoatec I\ms'
_diffrn_source_voltage           50.0
_diffrn_source_current           1.4
_diffrn_detector                 CPAD
_diffrn_detector_type            'Bruker PHOTON III'
_diffrn_detector_area_resol_mean 7.41
_diffrn_measurement_device       'three-circle diffractometer'
_diffrn_measurement_device_type  'Bruker D8 VENTURE dual wavelength Mo/Cu'
_diffrn_measurement_method       '\w and \f scans'
_diffrn_measurement_specimen_support 'MiTeGen micromount'
_diffrn_reflns_number            218575
_diffrn_reflns_av_unetI/netI     0.0402
_diffrn_reflns_av_R_equivalents  0.0611
_diffrn_reflns_theta_min         1.314
_diffrn_reflns_theta_max         27.632
_diffrn_reflns_theta_full        25.242
_diffrn_reflns_limit_h_min       -17
_diffrn_reflns_limit_h_max       17
_diffrn_reflns_limit_k_min       -35
_diffrn_reflns_limit_k_max       35
_diffrn_reflns_limit_l_min       -20
_diffrn_reflns_limit_l_max       20
_diffrn_measured_fraction_theta_max 0.994
_diffrn_measured_fraction_theta_full 0.998
_diffrn_reflns_Laue_measured_fraction_max 0.994
_diffrn_reflns_Laue_measured_fraction_full 0.998
_diffrn_reflns_point_group_measured_fraction_max 0.990
_diffrn_reflns_point_group_measured_fraction_full 0.996
_reflns_number_total             26263
_reflns_number_gt                21253
_reflns_threshold_expression     'I > 2\s(I)'
_reflns_Friedel_coverage         0.951
_reflns_Friedel_fraction_max     0.987
_reflns_Friedel_fraction_full    0.993
_reflns_special_details          
;
 Reflections were merged by SHELXL according to the crystal
 class for the calculation of statistics and refinement.
 
 _reflns_Friedel_fraction is defined as the number of unique
 Friedel pairs measured divided by the number that would be
 possible theoretically, ignoring centric projections and
 systematic absences. Completness statistics refer to single and
 composite reflections containing twin component 1 only.
;
_computing_data_collection       
'Bruker BIS 8.5.0.27 Release/2023-03-20 and APEX5 2023.9-4'
_computing_cell_refinement       'SAINT V8.40B'
_computing_data_reduction        'SAINT V8.40B'
_computing_structure_solution    'SHELXT 2018/2 (Sheldrick, 2018)'
_computing_structure_refinement  'SHELXL-2018/3 (Sheldrick, 2018)'
_computing_molecular_graphics    'Olex2 (Dolomanov et al., 2009)'
_computing_publication_material  ?
_refine_special_details          
;
 Refined as a 2-component inversion twin.
;
_refine_ls_structure_factor_coef Fsqd
_refine_ls_matrix_type           full
_refine_ls_weighting_scheme      calc
_refine_ls_weighting_details     
'w=1/[\s^2^(Fo^2^)+(0.1804P)^2^+5.1984P] where P=(Fo^2^+2Fc^2^)/3'
_atom_sites_solution_primary     direct
_atom_sites_solution_secondary   ?
_atom_sites_solution_hydrogens   mixed
_refine_ls_hydrogen_treatment    mixed
_refine_ls_number_reflns         26263
_refine_ls_number_parameters     3022
_refine_ls_number_restraints     44139
_refine_ls_R_factor_all          0.1063
_refine_ls_R_factor_gt           0.0889
_refine_ls_wR_factor_ref         0.2781
_refine_ls_wR_factor_gt          0.2511
_refine_ls_goodness_of_fit_ref   1.044
_refine_ls_restrained_S_all      1.070
_refine_ls_shift/su_max          0.001
_refine_ls_shift/su_mean         0.000
_refine_diff_density_max         1.002
_refine_diff_density_min         -0.638
_refine_diff_density_rms         0.093
_refine_ls_extinction_method     none
_refine_ls_extinction_coef       .
_refine_ls_abs_structure_Flack   0.12(2)
_refine_ls_abs_structure_details 
;
 Refined as an inversion twin.
;

loop_
_atom_type_symbol
_atom_type_description
_atom_type_scat_dispersion_real
_atom_type_scat_dispersion_imag
_atom_type_scat_source
C C 0.0033 0.0016 'International Tables Vol C Tables 4.2.6.8 and 6.1.1.4'
N N 0.0061 0.0033 'International Tables Vol C Tables 4.2.6.8 and 6.1.1.4'
O O 0.0106 0.0060 'International Tables Vol C Tables 4.2.6.8 and 6.1.1.4'
F F 0.0171 0.0103 'International Tables Vol C Tables 4.2.6.8 and 6.1.1.4'
Al Al 0.0645 0.0514 'International Tables Vol C Tables 4.2.6.8 and 6.1.1.4'
P P 0.1023 0.0942 'International Tables Vol C Tables 4.2.6.8 and 6.1.1.4'
Ga Ga 0.2307 1.6083 'International Tables Vol C Tables 4.2.6.8 and 6.1.1.4'
H H 0.0000 0.0000 'International Tables Vol C Tables 4.2.6.8 and 6.1.1.4'

_geom_special_details            
;
 All esds (except the esd in the dihedral angle between two l.s. planes)
 are estimated using the full covariance matrix.  The cell esds are taken
 into account individually in the estimation of esds in distances, angles
 and torsion angles; correlations between esds in cell parameters are only
 used when they are defined by crystal symmetry.  An approximate (isotropic)
 treatment of cell esds is used for estimating esds involving l.s. planes.
;

loop_
_atom_site_label
_atom_site_type_symbol
_atom_site_fract_x
_atom_site_fract_y
_atom_site_fract_z
_atom_site_U_iso_or_equiv
_atom_site_adp_type
_atom_site_occupancy
_atom_site_site_symmetry_order
_atom_site_calc_flag
_atom_site_refinement_flags_posn
_atom_site_refinement_flags_adp
_atom_site_refinement_flags_occupancy
_atom_site_disorder_assembly
_atom_site_disorder_group
Ga1 Ga 0.25658(14) 0.33391(6) 0.17306(9) 0.0502(4) Uani 0.5409(19) 1 d . . P A
1
Ga2 Ga 0.21828(13) 0.33508(6) 0.32655(9) 0.0481(4) Uani 0.5409(19) 1 d D . P A
1
H1 H 0.285(11) 0.372(5) 0.365(11) 0.058 Uiso 0.5409(19) 1 d D U P A 1
Ga4 Ga 0.16113(16) 0.31578(7) 0.24767(11) 0.0479(5) Uani 0.4591(19) 1 d . . P A
2
Ga3 Ga 0.32085(15) 0.35745(6) 0.24720(11) 0.0467(5) Uani 0.4591(19) 1 d D . P A
2
H2 H 0.371(14) 0.375(8) 0.326(8) 0.056 Uiso 0.4591(19) 1 d D U P A 2
Al1 Al 0.10027(17) 0.69768(10) 0.21584(18) 0.0517(6) Uani 1 1 d . . . . .
Al2 Al 0.58395(16) 0.47703(9) 0.71773(15) 0.0450(5) Uani 1 1 d . . . . .
N1 N -0.018(2) 0.2884(9) 0.141(2) 0.070(3) Uani 0.5409(19) 1 d D U P A 1
C2 C 0.0548(15) 0.2967(9) 0.1175(14) 0.066(2) Uani 0.5409(19) 1 d D U P A 1
C1 C 0.1579(13) 0.3013(7) 0.0884(11) 0.064(2) Uani 0.5409(19) 1 d D U P A 1
H1A H 0.157199 0.320495 0.034045 0.076 Uiso 0.5409(19) 1 calc R U P A 1
H1B H 0.182485 0.267840 0.074824 0.076 Uiso 0.5409(19) 1 calc R U P A 1
N2 N -0.0991(14) 0.2844(8) 0.1561(14) 0.079(3) Uani 0.4591(19) 1 d D U P A 2
C4 C -0.025(2) 0.2974(13) 0.148(3) 0.068(2) Uani 0.4591(19) 1 d D U P A 2
C3 C 0.0859(17) 0.2959(11) 0.1350(17) 0.067(2) Uani 0.4591(19) 1 d D U P A 2
H3A H 0.103598 0.318817 0.088047 0.080 Uiso 0.4591(19) 1 calc R U P A 2
H3B H 0.105746 0.262197 0.117873 0.080 Uiso 0.4591(19) 1 calc R U P A 2
O1_1 O 0.1487(9) 0.6862(5) 0.3125(7) 0.085(3) Uani 0.759(10) 1 d D U P B 1
C1_1 C 0.2194(9) 0.6930(5) 0.3740(8) 0.076(2) Uani 0.759(10) 1 d D U P B 1
C2_1 C 0.1812(13) 0.6675(6) 0.4548(9) 0.101(3) Uani 0.759(10) 1 d D U P B 1
F1_1 F 0.2321(12) 0.6796(6) 0.5268(7) 0.121(4) Uani 0.759(10) 1 d D U P B 1
F2_1 F 0.1924(13) 0.6180(5) 0.4510(11) 0.137(5) Uani 0.759(10) 1 d D U P B 1
F3_1 F 0.0868(11) 0.6739(8) 0.4687(10) 0.123(4) Uani 0.759(10) 1 d D U P B 1
C3_1 C 0.3194(11) 0.6705(6) 0.3441(10) 0.095(3) Uani 0.759(10) 1 d D U P B 1
F4_1 F 0.3679(8) 0.7029(6) 0.2963(9) 0.118(4) Uani 0.759(10) 1 d D U P B 1
F5_1 F 0.2968(10) 0.6300(5) 0.2976(10) 0.118(4) Uani 0.759(10) 1 d D U P B 1
F6_1 F 0.3757(9) 0.6562(6) 0.4107(9) 0.120(4) Uani 0.759(10) 1 d D U P B 1
C4_1 C 0.2334(11) 0.7485(5) 0.3954(9) 0.089(3) Uani 0.759(10) 1 d D U P B 1
F7_1 F 0.2349(7) 0.7742(4) 0.3220(6) 0.085(2) Uani 0.759(10) 1 d D U P B 1
F8_1 F 0.3209(9) 0.7571(5) 0.4359(7) 0.107(3) Uani 0.759(10) 1 d D U P B 1
F9_1 F 0.1582(11) 0.7645(5) 0.4403(9) 0.115(4) Uani 0.759(10) 1 d D U P B 1
O1_2 O 0.1912(9) 0.6878(4) 0.1435(6) 0.090(3) Uani 0.860(9) 1 d D U P B 1
C1_2 C 0.2346(9) 0.7009(5) 0.0681(7) 0.082(2) Uani 0.860(9) 1 d D U P B 1
C2_2 C 0.3259(11) 0.6669(6) 0.0610(9) 0.115(4) Uani 0.860(9) 1 d D U P B 1
F1_2 F 0.3951(9) 0.6817(7) 0.1153(8) 0.157(6) Uani 0.860(9) 1 d D U P B 1
F2_2 F 0.3667(8) 0.6698(5) -0.0167(7) 0.117(4) Uani 0.860(9) 1 d D U P B 1
F3_2 F 0.3064(11) 0.6202(5) 0.0847(10) 0.140(4) Uani 0.860(9) 1 d D U P B 1
C3_2 C 0.1677(10) 0.6892(5) -0.0108(8) 0.092(3) Uani 0.860(9) 1 d D U P B 1
F4_2 F 0.0754(7) 0.7062(4) 0.0039(7) 0.099(3) Uani 0.860(9) 1 d D U P B 1
F5_2 F 0.1632(10) 0.6414(4) -0.0274(7) 0.109(4) Uani 0.860(9) 1 d D U P B 1
F6_2 F 0.2011(9) 0.7116(5) -0.0821(6) 0.116(3) Uani 0.860(9) 1 d D U P B 1
C4_2 C 0.2613(10) 0.7567(5) 0.0697(8) 0.092(3) Uani 0.860(9) 1 d D U P B 1
F7_2 F 0.1854(8) 0.7835(3) 0.0488(7) 0.100(3) Uani 0.860(9) 1 d D U P B 1
F8_2 F 0.3369(9) 0.7672(6) 0.0164(10) 0.125(5) Uani 0.860(9) 1 d D U P B 1
F9_2 F 0.2950(9) 0.7690(5) 0.1475(7) 0.111(3) Uani 0.860(9) 1 d D U P B 1
O1_3 O 0.6280(10) 0.4899(5) 0.8189(7) 0.065(3) Uani 0.564(13) 1 d D U P C 1
C1_3 C 0.6974(12) 0.4842(5) 0.8815(10) 0.073(3) Uani 0.564(13) 1 d D U P C 1
C2_3 C 0.7115(12) 0.4293(6) 0.8998(9) 0.073(3) Uani 0.564(13) 1 d D U P C 1
F1_3 F 0.6354(12) 0.4121(6) 0.9471(10) 0.093(4) Uani 0.564(13) 1 d D U P C 1
F2_3 F 0.7916(12) 0.4191(7) 0.9482(9) 0.093(4) Uani 0.564(13) 1 d D U P C 1
F3_3 F 0.7126(8) 0.4008(4) 0.8307(6) 0.069(3) Uani 0.564(13) 1 d D U P C 1
C3_3 C 0.7942(14) 0.5105(8) 0.8562(12) 0.095(4) Uani 0.564(13) 1 d D U P C 1
F4_3 F 0.7687(17) 0.5508(7) 0.8105(13) 0.113(5) Uani 0.564(13) 1 d D U P C 1
F5_3 F 0.8490(14) 0.4817(7) 0.8053(12) 0.103(4) Uani 0.564(13) 1 d D U P C 1
F6_3 F 0.8491(18) 0.5214(11) 0.9243(12) 0.141(8) Uani 0.564(13) 1 d D U P C 1
C4_3 C 0.6558(17) 0.5123(7) 0.9612(11) 0.094(4) Uani 0.564(13) 1 d D U P C 1
F7_3 F 0.6753(18) 0.5602(5) 0.9464(12) 0.140(6) Uani 0.564(13) 1 d D U P C 1
F8_3 F 0.708(2) 0.5007(9) 1.0313(11) 0.122(6) Uani 0.564(13) 1 d D U P C 1
F9_3 F 0.5613(15) 0.5029(8) 0.9724(12) 0.108(5) Uani 0.564(13) 1 d D U P C 1
O1_4 O 0.5360(11) 0.4201(6) 0.7030(16) 0.061(4) Uani 0.617(14) 1 d D U P C 1
C1_4 C 0.4588(10) 0.3892(5) 0.7148(10) 0.066(2) Uani 0.617(14) 1 d D U P C 1
C2_4 C 0.4107(11) 0.3781(6) 0.6262(11) 0.080(3) Uani 0.617(14) 1 d D U P C 1
F1_4 F 0.3959(9) 0.4214(5) 0.5831(9) 0.087(3) Uani 0.617(14) 1 d D U P C 1
F2_4 F 0.3221(8) 0.3573(6) 0.6320(11) 0.105(4) Uani 0.617(14) 1 d D U P C 1
F3_4 F 0.4672(11) 0.3511(5) 0.5772(10) 0.095(4) Uani 0.617(14) 1 d D U P C 1
C3_4 C 0.4973(13) 0.3398(6) 0.7544(12) 0.092(4) Uani 0.617(14) 1 d D U P C 1
F4_4 F 0.5203(13) 0.3455(7) 0.8382(11) 0.112(4) Uani 0.617(14) 1 d D U P C 1
F5_4 F 0.5796(11) 0.3262(5) 0.7157(11) 0.103(4) Uani 0.617(14) 1 d D U P C 1
F6_4 F 0.4332(13) 0.3026(5) 0.7424(13) 0.122(5) Uani 0.617(14) 1 d D U P C 1
C4_4 C 0.3816(12) 0.4100(7) 0.7774(12) 0.078(3) Uani 0.617(14) 1 d D U P C 1
F7_4 F 0.4304(12) 0.4326(8) 0.8431(13) 0.083(4) Uani 0.617(14) 1 d D U P C 1
F8_4 F 0.3234(15) 0.3740(7) 0.8088(15) 0.096(5) Uani 0.617(14) 1 d D U P C 1
F9_4 F 0.3237(9) 0.4438(5) 0.7358(11) 0.085(4) Uani 0.617(14) 1 d D U P C 1
O1_5 O 0.0087(8) 0.6558(4) 0.1920(9) 0.068(3) Uani 0.672(8) 1 d D U P B 1
C1_5 C -0.0220(9) 0.6095(4) 0.1955(8) 0.062(2) Uani 0.672(8) 1 d D U P B 1
C2_5 C -0.1026(12) 0.6045(5) 0.2644(10) 0.089(3) Uani 0.672(8) 1 d D U P B 1
F1_5 F -0.0729(13) 0.6279(6) 0.3361(9) 0.120(5) Uani 0.672(8) 1 d D U P B 1
F2_5 F -0.1127(14) 0.5562(5) 0.2882(11) 0.113(5) Uani 0.672(8) 1 d D U P B 1
F3_5 F -0.1871(10) 0.6232(5) 0.2380(10) 0.104(4) Uani 0.672(8) 1 d D U P B 1
C3_5 C -0.0662(9) 0.5959(5) 0.1053(8) 0.070(2) Uani 0.672(8) 1 d D U P B 1
F4_5 F 0.0012(7) 0.5857(5) 0.0493(6) 0.081(3) Uani 0.672(8) 1 d D U P B 1
F5_5 F -0.1223(7) 0.6304(4) 0.0738(8) 0.089(3) Uani 0.672(8) 1 d D U P B 1
F6_5 F -0.1250(8) 0.5560(4) 0.1101(7) 0.085(3) Uani 0.672(8) 1 d D U P B 1
C4_5 C 0.0638(11) 0.5737(5) 0.2153(9) 0.070(3) Uani 0.672(8) 1 d D U P B 1
F7_5 F 0.1455(7) 0.5861(4) 0.1726(8) 0.085(3) Uani 0.672(8) 1 d D U P B 1
F8_5 F 0.0413(10) 0.5266(3) 0.1965(7) 0.083(3) Uani 0.672(8) 1 d D U P B 1
F9_5 F 0.0873(12) 0.5733(5) 0.3004(7) 0.111(4) Uani 0.672(8) 1 d D U P B 1
O1_6 O 0.0539(10) 0.7574(5) 0.2028(15) 0.062(3) Uani 0.672(12) 1 d D U P B 1
C1_6 C -0.0246(10) 0.7870(5) 0.2137(9) 0.071(2) Uani 0.672(12) 1 d D U P B 1
C2_6 C 0.0139(12) 0.8375(5) 0.2483(12) 0.100(4) Uani 0.672(12) 1 d D U P B 1
F1_6 F 0.0315(12) 0.8331(7) 0.3331(10) 0.125(4) Uani 0.672(12) 1 d D U P B 1
F2_6 F -0.0535(12) 0.8729(4) 0.2341(13) 0.131(5) Uani 0.672(12) 1 d D U P B 1
F3_6 F 0.0966(10) 0.8501(5) 0.2089(11) 0.114(4) Uani 0.672(12) 1 d D U P B 1
C3_6 C -0.0745(11) 0.7955(5) 0.1237(11) 0.082(3) Uani 0.672(12) 1 d D U P B 1
F4_6 F -0.0870(8) 0.7520(4) 0.0848(8) 0.085(3) Uani 0.672(12) 1 d D U P B 1
F5_6 F -0.0179(11) 0.8258(5) 0.0787(11) 0.113(5) Uani 0.672(12) 1 d D U P B 1
F6_6 F -0.1628(9) 0.8159(6) 0.1291(10) 0.111(4) Uani 0.672(12) 1 d D U P B 1
C4_6 C -0.1011(11) 0.7657(6) 0.2746(11) 0.081(3) Uani 0.672(12) 1 d D U P B 1
F7_6 F -0.1617(8) 0.7335(5) 0.2342(9) 0.090(3) Uani 0.672(12) 1 d D U P B 1
F8_6 F -0.1576(13) 0.8009(6) 0.3100(14) 0.112(5) Uani 0.672(12) 1 d D U P B 1
F9_6 F -0.0551(10) 0.7424(7) 0.3410(10) 0.085(3) Uani 0.672(12) 1 d D U P B 1
O1_7 O 0.4952(8) 0.5201(4) 0.6960(10) 0.066(3) Uani 0.638(9) 1 d D U P C 1
C1_7 C 0.4628(10) 0.5675(5) 0.6969(9) 0.068(2) Uani 0.638(9) 1 d D U P C 1
C2_7 C 0.5476(13) 0.6034(5) 0.7188(10) 0.083(3) Uani 0.638(9) 1 d D U P C 1
F1_7 F 0.5691(16) 0.6014(5) 0.8049(8) 0.135(6) Uani 0.638(9) 1 d D U P C 1
F2_7 F 0.5283(13) 0.6502(4) 0.6971(9) 0.105(4) Uani 0.638(9) 1 d D U P C 1
F3_7 F 0.6298(10) 0.5906(5) 0.6787(10) 0.091(4) Uani 0.638(9) 1 d D U P C 1
C3_7 C 0.4228(10) 0.5812(5) 0.6060(9) 0.076(3) Uani 0.638(9) 1 d D U P C 1
F4_7 F 0.3652(8) 0.5451(4) 0.5734(8) 0.087(3) Uani 0.638(9) 1 d D U P C 1
F5_7 F 0.4929(9) 0.5875(7) 0.5502(8) 0.100(4) Uani 0.638(9) 1 d D U P C 1
F6_7 F 0.3676(10) 0.6223(5) 0.6106(9) 0.101(4) Uani 0.638(9) 1 d D U P C 1
C4_7 C 0.3811(13) 0.5719(6) 0.7641(10) 0.088(3) Uani 0.638(9) 1 d D U P C 1
F7_7 F 0.2992(11) 0.5515(6) 0.7360(11) 0.109(4) Uani 0.638(9) 1 d D U P C 1
F8_7 F 0.3653(17) 0.6196(6) 0.7892(13) 0.119(6) Uani 0.638(9) 1 d D U P C 1
F9_7 F 0.4063(14) 0.5479(7) 0.8384(9) 0.116(5) Uani 0.638(9) 1 d D U P C 1
O1_8 O 0.6672(8) 0.4854(4) 0.6391(6) 0.097(3) Uani 1 1 d D U . D 1
C1_8 C 0.7167(8) 0.4718(4) 0.5702(7) 0.089(3) Uani 1 1 d D U . D 1
C2_8 C 0.8120(10) 0.5057(6) 0.5623(9) 0.126(5) Uani 1 1 d D U . D 1
F1_8 F 0.7880(8) 0.5513(4) 0.5729(8) 0.134(4) Uani 1 1 d D U . D 1
F2_8 F 0.8438(9) 0.5022(5) 0.4810(7) 0.167(6) Uani 1 1 d D U . D 1
F3_8 F 0.8799(8) 0.4891(7) 0.6189(8) 0.171(6) Uani 1 1 d D U . D 1
C3_8 C 0.7496(10) 0.4181(5) 0.5774(8) 0.106(4) Uani 1 1 d D U . D 1
F4_8 F 0.6690(10) 0.3878(4) 0.5556(7) 0.143(4) Uani 1 1 d D U . D 1
F5_8 F 0.7708(10) 0.4062(5) 0.6574(6) 0.142(4) Uani 1 1 d D U . D 1
F6_8 F 0.8197(8) 0.4046(4) 0.5245(7) 0.126(4) Uani 1 1 d D U . D 1
C4_8 C 0.6511(10) 0.4815(6) 0.4919(8) 0.114(4) Uani 1 1 d D U . D 1
F7_8 F 0.5567(7) 0.4657(5) 0.5061(7) 0.128(3) Uani 1 1 d D U . D 1
F8_8 F 0.6808(12) 0.4541(7) 0.4229(6) 0.199(8) Uani 1 1 d D U . D 1
F9_8 F 0.6510(8) 0.5288(4) 0.4698(7) 0.134(4) Uani 1 1 d D U . D 1
P1_9 P 0.0581(3) 0.36605(14) 0.3699(3) 0.0449(9) Uani 0.5409(19) 1 d D U P A 1
P2_9 P 0.1677(3) 0.25727(14) 0.3873(3) 0.0441(8) Uani 0.5409(19) 1 d D U P A 1
C1_9 C 0.0657(10) 0.4152(4) 0.4495(8) 0.043(2) Uani 0.5409(19) 1 d D U P A 1
H1_9 H -0.003773 0.425381 0.460665 0.052 Uiso 0.5409(19) 1 calc R U P A 1
C2_9 C 0.1096(11) 0.3978(5) 0.5368(7) 0.049(3) Uani 0.5409(19) 1 d D U P A 1
H2A_9 H 0.070923 0.369476 0.557984 0.059 Uiso 0.5409(19) 1 calc R U P A 1
H2B_9 H 0.178320 0.386631 0.528869 0.059 Uiso 0.5409(19) 1 calc R U P A 1
C3_9 C 0.1086(11) 0.4388(6) 0.6033(8) 0.056(3) Uani 0.5409(19) 1 d D U P A 1
H3A_9 H 0.039376 0.447258 0.616189 0.067 Uiso 0.5409(19) 1 calc R U P A 1
H3B_9 H 0.140877 0.427001 0.657312 0.067 Uiso 0.5409(19) 1 calc R U P A 1
C4_9 C 0.1608(13) 0.4842(6) 0.5727(10) 0.069(4) Uani 0.5409(19) 1 d D U P A 1
H4A_9 H 0.216166 0.491908 0.613162 0.083 Uiso 0.5409(19) 1 calc R U P A 1
H4B_9 H 0.114434 0.512418 0.572850 0.083 Uiso 0.5409(19) 1 calc R U P A 1
C5_9 C 0.2004(16) 0.4775(9) 0.4827(11) 0.093(5) Uani 0.5409(19) 1 d D U P A 1
H5A_9 H 0.229259 0.509030 0.462951 0.111 Uiso 0.5409(19) 1 calc R U P A 1
H5B_9 H 0.253322 0.452370 0.484057 0.111 Uiso 0.5409(19) 1 calc R U P A 1
C6_9 C 0.1194(13) 0.4616(5) 0.4198(9) 0.061(3) Uani 0.5409(19) 1 d D U P A 1
H6A_9 H 0.148562 0.455294 0.362833 0.073 Uiso 0.5409(19) 1 calc R U P A 1
H6B_9 H 0.071103 0.488797 0.412823 0.073 Uiso 0.5409(19) 1 calc R U P A 1
C7_9 C -0.0354(11) 0.3820(5) 0.2859(9) 0.056(3) Uani 0.5409(19) 1 d D U P A 1
H7_9 H -0.053328 0.350538 0.255692 0.067 Uiso 0.5409(19) 1 calc R U P A 1
C8_9 C -0.1316(10) 0.4035(6) 0.3201(8) 0.054(3) Uani 0.5409(19) 1 d D U P A 1
H8A_9 H -0.158533 0.380943 0.363984 0.064 Uiso 0.5409(19) 1 calc R U P A 1
H8B_9 H -0.117613 0.435605 0.348386 0.064 Uiso 0.5409(19) 1 calc R U P A 1
C9_9 C -0.2081(11) 0.4109(11) 0.2476(12) 0.077(4) Uani 0.5409(19) 1 d D U P A 1
H9A_9 H -0.225436 0.378603 0.221466 0.092 Uiso 0.5409(19) 1 calc R U P A 1
H9B_9 H -0.268863 0.425480 0.271167 0.092 Uiso 0.5409(19) 1 calc R U P A 1
C10_9 C -0.1667(13) 0.4448(7) 0.1794(10) 0.071(4) Uani 0.5409(19) 1 d D U P A 1
H10A_9 H -0.154748 0.477863 0.204562 0.085 Uiso 0.5409(19) 1 calc R U P A 1
H10B_9 H -0.215320 0.448281 0.131250 0.085 Uiso 0.5409(19) 1 calc R U P A 1
C11_9 C -0.0708(13) 0.4242(9) 0.1455(10) 0.078(4) Uani 0.5409(19) 1 d D U P A 1
H11A_9 H -0.043486 0.447453 0.102965 0.094 Uiso 0.5409(19) 1 calc R U P A 1
H11B_9 H -0.084110 0.392484 0.115705 0.094 Uiso 0.5409(19) 1 calc R U P A 1
C12_9 C 0.0054(11) 0.4159(7) 0.2188(11) 0.068(4) Uani 0.5409(19) 1 d D U P A 1
H12A_9 H 0.066125 0.401315 0.195091 0.082 Uiso 0.5409(19) 1 calc R U P A 1
H12B_9 H 0.023032 0.447924 0.245624 0.082 Uiso 0.5409(19) 1 calc R U P A 1
C13_9 C 0.0021(12) 0.3130(6) 0.4219(11) 0.047(4) Uani 0.5409(19) 1 d D U P A 1
H13A_9 H -0.042962 0.325135 0.466646 0.056 Uiso 0.5409(19) 1 calc R U P A 1
H13B_9 H -0.038437 0.295021 0.378314 0.056 Uiso 0.5409(19) 1 calc R U P A 1
C14_9 C 0.0748(12) 0.2764(6) 0.4641(9) 0.043(3) Uani 0.5409(19) 1 d D U P A 1
H14A_9 H 0.038414 0.247120 0.484471 0.052 Uiso 0.5409(19) 1 calc R U P A 1
H14B_9 H 0.107616 0.292134 0.514738 0.052 Uiso 0.5409(19) 1 calc R U P A 1
C15_9 C 0.2621(9) 0.2207(5) 0.4457(8) 0.046(2) Uani 0.5409(19) 1 d D U P A 1
H15_9 H 0.305744 0.205474 0.401797 0.055 Uiso 0.5409(19) 1 calc R U P A 1
C16_9 C 0.3264(11) 0.2531(5) 0.5038(9) 0.054(3) Uani 0.5409(19) 1 d D U P A 1
H16A_9 H 0.359577 0.278280 0.468300 0.065 Uiso 0.5409(19) 1 calc R U P A 1
H16B_9 H 0.284229 0.270549 0.545318 0.065 Uiso 0.5409(19) 1 calc R U P A 1
C17_9 C 0.4040(12) 0.2233(6) 0.5531(13) 0.067(4) Uani 0.5409(19) 1 d D U P A 1
H17A_9 H 0.451574 0.209602 0.511875 0.081 Uiso 0.5409(19) 1 calc R U P A 1
H17B_9 H 0.440677 0.245395 0.593222 0.081 Uiso 0.5409(19) 1 calc R U P A 1
C18_9 C 0.3596(12) 0.1816(5) 0.6037(10) 0.062(3) Uani 0.5409(19) 1 d D U P A 1
H18A_9 H 0.318770 0.195296 0.650163 0.075 Uiso 0.5409(19) 1 calc R U P A 1
H18B_9 H 0.413167 0.161767 0.630934 0.075 Uiso 0.5409(19) 1 calc R U P A 1
C19_9 C 0.2962(12) 0.1486(5) 0.5459(10) 0.054(3) Uani 0.5409(19) 1 d D U P A 1
H19A_9 H 0.338380 0.132039 0.503214 0.065 Uiso 0.5409(19) 1 calc R U P A 1
H19B_9 H 0.264842 0.122759 0.581193 0.065 Uiso 0.5409(19) 1 calc R U P A 1
C20_9 C 0.2171(12) 0.1784(7) 0.4991(13) 0.052(3) Uani 0.5409(19) 1 d D U P A 1
H20A_9 H 0.171537 0.192457 0.541699 0.063 Uiso 0.5409(19) 1 calc R U P A 1
H20B_9 H 0.178426 0.156406 0.460204 0.063 Uiso 0.5409(19) 1 calc R U P A 1
C21_9 C 0.1049(9) 0.2194(5) 0.3060(8) 0.048(2) Uani 0.5409(19) 1 d D U P A 1
H21_9 H 0.074213 0.243296 0.264285 0.057 Uiso 0.5409(19) 1 calc R U P A 1
C22_9 C 0.1782(10) 0.1896(5) 0.2534(9) 0.055(3) Uani 0.5409(19) 1 d D U P A 1
H22A_9 H 0.229441 0.211891 0.230929 0.066 Uiso 0.5409(19) 1 calc R U P A 1
H22B_9 H 0.211240 0.164854 0.291158 0.066 Uiso 0.5409(19) 1 calc R U P A 1
C23_9 C 0.1261(12) 0.1633(6) 0.1783(10) 0.069(3) Uani 0.5409(19) 1 d D U P A 1
H23A_9 H 0.174459 0.142843 0.147371 0.082 Uiso 0.5409(19) 1 calc R U P A 1
H23B_9 H 0.099321 0.188196 0.137290 0.082 Uiso 0.5409(19) 1 calc R U P A 1
C24_9 C 0.0419(14) 0.1305(7) 0.2093(13) 0.068(4) Uani 0.5409(19) 1 d D U P A 1
H24A_9 H 0.008281 0.114878 0.158937 0.082 Uiso 0.5409(19) 1 calc R U P A 1
H24B_9 H 0.069120 0.103939 0.246615 0.082 Uiso 0.5409(19) 1 calc R U P A 1
C25_9 C -0.0323(11) 0.1606(7) 0.2593(12) 0.071(4) Uani 0.5409(19) 1 d D U P A 1
H25A_9 H -0.084250 0.138582 0.281648 0.085 Uiso 0.5409(19) 1 calc R U P A 1
H25B_9 H -0.064215 0.185211 0.220727 0.085 Uiso 0.5409(19) 1 calc R U P A 1
C26_9 C 0.0209(11) 0.1871(6) 0.3352(10) 0.059(3) Uani 0.5409(19) 1 d D U P A 1
H26A_9 H -0.027307 0.207674 0.366043 0.071 Uiso 0.5409(19) 1 calc R U P A 1
H26B_9 H 0.047098 0.162095 0.376295 0.071 Uiso 0.5409(19) 1 calc R U P A 1
P1_10 P 0.4203(3) 0.30289(14) 0.1329(3) 0.0487(9) Uani 0.5409(19) 1 d D U P A 1
P2_10 P 0.3142(3) 0.41208(13) 0.1149(2) 0.0444(8) Uani 0.5409(19) 1 d D U P A 1
C1_10 C 0.4215(11) 0.2549(4) 0.0482(8) 0.051(3) Uani 0.5409(19) 1 d D U P A 1
H1_10 H 0.492346 0.246075 0.039747 0.061 Uiso 0.5409(19) 1 calc R U P A 1
C2_10 C 0.3817(13) 0.2722(5) -0.0385(8) 0.054(3) Uani 0.5409(19) 1 d D U P A 1
H2A_10 H 0.421621 0.300489 -0.058093 0.065 Uiso 0.5409(19) 1 calc R U P A 1
H2B_10 H 0.313045 0.283896 -0.031809 0.065 Uiso 0.5409(19) 1 calc R U P A 1
C3_10 C 0.3827(13) 0.2320(5) -0.1075(8) 0.058(3) Uani 0.5409(19) 1 d D U P A 1
H3A_10 H 0.350633 0.244508 -0.161150 0.070 Uiso 0.5409(19) 1 calc R U P A 1
H3B_10 H 0.451766 0.223313 -0.120449 0.070 Uiso 0.5409(19) 1 calc R U P A 1
C4_10 C 0.3287(16) 0.1866(6) -0.0768(10) 0.074(4) Uani 0.5409(19) 1 d D U P A 1
H4A_10 H 0.332435 0.160486 -0.121203 0.088 Uiso 0.5409(19) 1 calc R U P A 1
H4B_10 H 0.258242 0.194787 -0.068929 0.088 Uiso 0.5409(19) 1 calc R U P A 1
C5_10 C 0.3730(17) 0.1674(4) 0.0083(10) 0.065(3) Uani 0.5409(19) 1 d D U P A 1
H5A_10 H 0.442200 0.157099 -0.000267 0.077 Uiso 0.5409(19) 1 calc R U P A 1
H5B_10 H 0.335295 0.138320 0.027620 0.077 Uiso 0.5409(19) 1 calc R U P A 1
C6_10 C 0.3700(14) 0.2078(5) 0.0774(8) 0.061(3) Uani 0.5409(19) 1 d D U P A 1
H6A_10 H 0.300382 0.215346 0.090463 0.073 Uiso 0.5409(19) 1 calc R U P A 1
H6B_10 H 0.402555 0.195541 0.131053 0.073 Uiso 0.5409(19) 1 calc R U P A 1
C7_10 C 0.4993(11) 0.2824(6) 0.2243(8) 0.060(3) Uani 0.5409(19) 1 d D U P A 1
H7_10 H 0.467894 0.252077 0.248103 0.073 Uiso 0.5409(19) 1 calc R U P A 1
C8_10 C 0.6019(13) 0.2676(8) 0.1967(10) 0.058(4) Uani 0.5409(19) 1 d D U P A 1
H8A_10 H 0.633223 0.295733 0.167250 0.070 Uiso 0.5409(19) 1 calc R U P A 1
H8B_10 H 0.596556 0.239950 0.155061 0.070 Uiso 0.5409(19) 1 calc R U P A 1
C9_10 C 0.6671(14) 0.2517(9) 0.2738(11) 0.076(4) Uani 0.5409(19) 1 d D U P A 1
H9A_10 H 0.644251 0.219224 0.294697 0.092 Uiso 0.5409(19) 1 calc R U P A 1
H9B_10 H 0.735828 0.247706 0.254428 0.092 Uiso 0.5409(19) 1 calc R U P A 1
C10_10 C 0.6662(13) 0.2877(9) 0.3469(11) 0.081(4) Uani 0.5409(19) 1 d D U P A 1
H10A_10 H 0.701262 0.318096 0.329704 0.097 Uiso 0.5409(19) 1 calc R U P A 1
H10B_10 H 0.702434 0.273350 0.397041 0.097 Uiso 0.5409(19) 1 calc R U P A 1
C11_10 C 0.5616(13) 0.3013(9) 0.3740(9) 0.083(4) Uani 0.5409(19) 1 d D U P A 1
H11A_10 H 0.528832 0.271851 0.398073 0.099 Uiso 0.5409(19) 1 calc R U P A 1
H11B_10 H 0.564926 0.326928 0.419422 0.099 Uiso 0.5409(19) 1 calc R U P A 1
C12_10 C 0.5016(12) 0.3205(7) 0.2969(8) 0.067(3) Uani 0.5409(19) 1 d D U P A 1
H12A_10 H 0.531201 0.351517 0.275897 0.080 Uiso 0.5409(19) 1 calc R U P A 1
H12B_10 H 0.433384 0.327674 0.314677 0.080 Uiso 0.5409(19) 1 calc R U P A 1
C13_10 C 0.4834(12) 0.3562(5) 0.0846(11) 0.051(3) Uani 0.5409(19) 1 d D U P A 1
H13A_10 H 0.520976 0.374265 0.130006 0.061 Uiso 0.5409(19) 1 calc R U P A 1
H13B_10 H 0.530749 0.344398 0.041380 0.061 Uiso 0.5409(19) 1 calc R U P A 1
C14_10 C 0.4072(11) 0.3918(6) 0.0402(9) 0.045(3) Uani 0.5409(19) 1 d D U P A 1
H14A_10 H 0.374674 0.374634 -0.009073 0.054 Uiso 0.5409(19) 1 calc R U P A 1
H14B_10 H 0.442321 0.420878 0.017498 0.054 Uiso 0.5409(19) 1 calc R U P A 1
C15_10 C 0.2265(10) 0.4517(5) 0.0547(9) 0.047(3) Uani 0.5409(19) 1 d D U P A 1
H15_10 H 0.183890 0.468060 0.098239 0.056 Uiso 0.5409(19) 1 calc R U P A 1
C16_10 C 0.1586(12) 0.4209(5) -0.0032(11) 0.060(3) Uani 0.5409(19) 1 d D U P A
1
H16A_10 H 0.122374 0.396947 0.032502 0.072 Uiso 0.5409(19) 1 calc R U P A 1
H16B_10 H 0.198854 0.401999 -0.044356 0.072 Uiso 0.5409(19) 1 calc R U P A 1
C17_10 C 0.0846(11) 0.4530(6) -0.0535(11) 0.062(3) Uani 0.5409(19) 1 d D U P A
1
H17A_10 H 0.045011 0.431998 -0.093266 0.074 Uiso 0.5409(19) 1 calc R U P A 1
H17B_10 H 0.038979 0.468710 -0.012614 0.074 Uiso 0.5409(19) 1 calc R U P A 1
C18_10 C 0.1359(12) 0.4928(6) -0.1049(10) 0.063(3) Uani 0.5409(19) 1 d D U P A
1
H18A_10 H 0.176955 0.477358 -0.149511 0.076 Uiso 0.5409(19) 1 calc R U P A 1
H18B_10 H 0.085979 0.513944 -0.134292 0.076 Uiso 0.5409(19) 1 calc R U P A 1
C19_10 C 0.2004(16) 0.5242(6) -0.0458(12) 0.059(4) Uani 0.5409(19) 1 d D U P A
1
H19A_10 H 0.158381 0.541736 -0.004268 0.071 Uiso 0.5409(19) 1 calc R U P A 1
H19B_10 H 0.235067 0.549220 -0.080374 0.071 Uiso 0.5409(19) 1 calc R U P A 1
C20_10 C 0.2763(13) 0.4930(8) 0.0037(13) 0.052(4) Uani 0.5409(19) 1 d D U P A 1
H20A_10 H 0.314521 0.514340 0.044001 0.062 Uiso 0.5409(19) 1 calc R U P A 1
H20B_10 H 0.322844 0.478257 -0.037355 0.062 Uiso 0.5409(19) 1 calc R U P A 1
C21_10 C 0.3766(10) 0.4466(5) 0.2018(8) 0.052(3) Uani 0.5409(19) 1 d D U P A 1
H21_10 H 0.402583 0.421275 0.243241 0.063 Uiso 0.5409(19) 1 calc R U P A 1
C22_10 C 0.3044(10) 0.4782(6) 0.2528(10) 0.061(3) Uani 0.5409(19) 1 d D U P A 1
H22A_10 H 0.276914 0.504622 0.215215 0.073 Uiso 0.5409(19) 1 calc R U P A 1
H22B_10 H 0.248961 0.457475 0.272191 0.073 Uiso 0.5409(19) 1 calc R U P A 1
C23_10 C 0.3568(13) 0.5013(8) 0.3309(11) 0.078(4) Uani 0.5409(19) 1 d D U P A 1
H23A_10 H 0.309828 0.522449 0.362084 0.093 Uiso 0.5409(19) 1 calc R U P A 1
H23B_10 H 0.379315 0.474818 0.370741 0.093 Uiso 0.5409(19) 1 calc R U P A 1
C24_10 C 0.4444(14) 0.5318(8) 0.3046(14) 0.076(4) Uani 0.5409(19) 1 d D U P A 1
H24A_10 H 0.477735 0.545835 0.356488 0.092 Uiso 0.5409(19) 1 calc R U P A 1
H24B_10 H 0.421978 0.559437 0.267320 0.092 Uiso 0.5409(19) 1 calc R U P A 1
C25_10 C 0.5171(11) 0.4990(8) 0.2554(13) 0.078(4) Uani 0.5409(19) 1 d D U P A 1
H25A_10 H 0.574466 0.518853 0.237621 0.094 Uiso 0.5409(19) 1 calc R U P A 1
H25B_10 H 0.541463 0.472116 0.293531 0.094 Uiso 0.5409(19) 1 calc R U P A 1
C26_10 C 0.4655(11) 0.4769(7) 0.1756(12) 0.066(4) Uani 0.5409(19) 1 d D U P A 1
H26A_10 H 0.443959 0.503688 0.136176 0.079 Uiso 0.5409(19) 1 calc R U P A 1
H26B_10 H 0.512309 0.455562 0.144509 0.079 Uiso 0.5409(19) 1 calc R U P A 1
P1_11 P 0.3609(4) 0.42510(15) 0.1515(3) 0.0443(9) Uani 0.4591(19) 1 d D U P A 2
P2_11 P 0.4514(3) 0.31323(15) 0.1766(3) 0.0420(8) Uani 0.4591(19) 1 d D U P A 2
C1_11 C 0.4380(12) 0.4679(6) 0.2157(11) 0.057(3) Uani 0.4591(19) 1 d D U P A 2
H1_11 H 0.475786 0.447042 0.258126 0.068 Uiso 0.4591(19) 1 calc R U P A 2
C2_11 C 0.5153(14) 0.4975(7) 0.1666(12) 0.068(4) Uani 0.4591(19) 1 d D U P A 2
H2A_11 H 0.556997 0.474923 0.132835 0.081 Uiso 0.4591(19) 1 calc R U P A 2
H2B_11 H 0.482084 0.520712 0.126031 0.081 Uiso 0.4591(19) 1 calc R U P A 2
C3_11 C 0.5793(13) 0.5262(8) 0.2317(15) 0.080(5) Uani 0.4591(19) 1 d D U P A 2
H3A_11 H 0.615619 0.502535 0.269285 0.096 Uiso 0.4591(19) 1 calc R U P A 2
H3B_11 H 0.628576 0.545872 0.200320 0.096 Uiso 0.4591(19) 1 calc R U P A 2
C4_11 C 0.5192(15) 0.5603(7) 0.2873(16) 0.084(5) Uani 0.4591(19) 1 d D U P A 2
H4A_11 H 0.488179 0.586216 0.250732 0.101 Uiso 0.4591(19) 1 calc R U P A 2
H4B_11 H 0.563114 0.576699 0.330338 0.101 Uiso 0.4591(19) 1 calc R U P A 2
C5_11 C 0.4389(17) 0.5316(10) 0.3338(14) 0.076(5) Uani 0.4591(19) 1 d D U P A 2
H5A_11 H 0.469851 0.508377 0.375665 0.092 Uiso 0.4591(19) 1 calc R U P A 2
H5B_11 H 0.396932 0.554755 0.366101 0.092 Uiso 0.4591(19) 1 calc R U P A 2
C6_11 C 0.3761(11) 0.5032(6) 0.2690(12) 0.060(3) Uani 0.4591(19) 1 d D U P A 2
H6A_11 H 0.341636 0.526746 0.229975 0.072 Uiso 0.4591(19) 1 calc R U P A 2
H6B_11 H 0.325408 0.484176 0.299887 0.072 Uiso 0.4591(19) 1 calc R U P A 2
C7_11 C 0.2596(11) 0.4572(5) 0.0937(10) 0.049(3) Uani 0.4591(19) 1 d D U P A 2
H7_11 H 0.221976 0.475986 0.137759 0.059 Uiso 0.4591(19) 1 calc R U P A 2
C8_11 C 0.2943(16) 0.4948(8) 0.0265(15) 0.054(4) Uani 0.4591(19) 1 d D U P A 2
H8A_11 H 0.335504 0.520214 0.055638 0.065 Uiso 0.4591(19) 1 calc R U P A 2
H8B_11 H 0.335601 0.477767 -0.016190 0.065 Uiso 0.4591(19) 1 calc R U P A 2
C9_11 C 0.2089(18) 0.5194(7) -0.0196(15) 0.063(4) Uani 0.4591(19) 1 d D U P A 2
H9A_11 H 0.234459 0.541040 -0.065521 0.075 Uiso 0.4591(19) 1 calc R U P A 2
H9B_11 H 0.173387 0.540452 0.021718 0.075 Uiso 0.4591(19) 1 calc R U P A 2
C10_11 C 0.1373(15) 0.4825(8) -0.0595(12) 0.073(4) Uani 0.4591(19) 1 d D U P A
2
H10A_11 H 0.080491 0.500330 -0.085870 0.088 Uiso 0.4591(19) 1 calc R U P A 2
H10B_11 H 0.170501 0.464005 -0.105658 0.088 Uiso 0.4591(19) 1 calc R U P A 2
C11_11 C 0.1005(12) 0.4466(7) 0.0075(13) 0.065(4) Uani 0.4591(19) 1 d D U P A 2
H11A_11 H 0.056761 0.421845 -0.020570 0.078 Uiso 0.4591(19) 1 calc R U P A 2
H11B_11 H 0.061664 0.464616 0.050855 0.078 Uiso 0.4591(19) 1 calc R U P A 2
C12_11 C 0.1884(13) 0.4204(6) 0.0525(12) 0.062(4) Uani 0.4591(19) 1 d D U P A 2
H12A_11 H 0.163511 0.397914 0.097475 0.074 Uiso 0.4591(19) 1 calc R U P A 2
H12B_11 H 0.223734 0.400271 0.009777 0.074 Uiso 0.4591(19) 1 calc R U P A 2
C13_11 C 0.4399(15) 0.3969(7) 0.0712(12) 0.051(4) Uani 0.4591(19) 1 d D U P A 2
H13A_11 H 0.398282 0.379195 0.028077 0.062 Uiso 0.4591(19) 1 calc R U P A 2
H13B_11 H 0.476125 0.423189 0.040660 0.062 Uiso 0.4591(19) 1 calc R U P A 2
C14_11 C 0.5156(15) 0.3601(6) 0.1130(12) 0.051(4) Uani 0.4591(19) 1 d D U P A 2
H14A_11 H 0.562618 0.378438 0.150748 0.062 Uiso 0.4591(19) 1 calc R U P A 2
H14B_11 H 0.553522 0.343795 0.067164 0.062 Uiso 0.4591(19) 1 calc R U P A 2
C15_11 C 0.5421(13) 0.2862(6) 0.2534(10) 0.060(3) Uani 0.4591(19) 1 d D U P A 2
H15_11 H 0.505284 0.260784 0.286502 0.072 Uiso 0.4591(19) 1 calc R U P A 2
C16_11 C 0.5760(15) 0.3232(8) 0.3178(12) 0.074(4) Uani 0.4591(19) 1 d D U P A 2
H16A_11 H 0.518120 0.335787 0.348856 0.088 Uiso 0.4591(19) 1 calc R U P A 2
H16B_11 H 0.605861 0.351417 0.287143 0.088 Uiso 0.4591(19) 1 calc R U P A 2
C17_11 C 0.6513(17) 0.3030(10) 0.3836(13) 0.085(5) Uani 0.4591(19) 1 d D U P A
2
H17A_11 H 0.679759 0.330626 0.417750 0.103 Uiso 0.4591(19) 1 calc R U P A 2
H17B_11 H 0.617933 0.280367 0.423646 0.103 Uiso 0.4591(19) 1 calc R U P A 2
C18_11 C 0.7335(13) 0.2756(8) 0.3386(12) 0.073(4) Uani 0.4591(19) 1 d D U P A 2
H18A_11 H 0.772710 0.299571 0.305338 0.087 Uiso 0.4591(19) 1 calc R U P A 2
H18B_11 H 0.777877 0.260533 0.382698 0.087 Uiso 0.4591(19) 1 calc R U P A 2
C19_11 C 0.6958(16) 0.2361(7) 0.2787(14) 0.072(4) Uani 0.4591(19) 1 d D U P A 2
H19A_11 H 0.660465 0.210658 0.312053 0.086 Uiso 0.4591(19) 1 calc R U P A 2
H19B_11 H 0.751969 0.219963 0.250185 0.086 Uiso 0.4591(19) 1 calc R U P A 2
C20_11 C 0.6246(18) 0.2587(10) 0.2093(13) 0.066(5) Uani 0.4591(19) 1 d D U P A
2
H20A_11 H 0.661449 0.281622 0.172106 0.080 Uiso 0.4591(19) 1 calc R U P A 2
H20B_11 H 0.596473 0.232142 0.172502 0.080 Uiso 0.4591(19) 1 calc R U P A 2
C21_11 C 0.4148(15) 0.2643(5) 0.1022(9) 0.060(3) Uani 0.4591(19) 1 d D U P A 2
H21_11 H 0.477361 0.250299 0.079520 0.072 Uiso 0.4591(19) 1 calc R U P A 2
C22_11 C 0.3639(16) 0.2223(6) 0.1485(10) 0.063(4) Uani 0.4591(19) 1 d D U P A 2
H22A_11 H 0.408875 0.209259 0.194217 0.076 Uiso 0.4591(19) 1 calc R U P A 2
H22B_11 H 0.304206 0.235095 0.176520 0.076 Uiso 0.4591(19) 1 calc R U P A 2
C23_11 C 0.335(2) 0.1805(6) 0.0879(13) 0.082(5) Uani 0.4591(19) 1 d D U P A 2
H23A_11 H 0.363511 0.149483 0.110661 0.098 Uiso 0.4591(19) 1 calc R U P A 2
H23B_11 H 0.261879 0.176932 0.088459 0.098 Uiso 0.4591(19) 1 calc R U P A 2
C24_11 C 0.365(3) 0.1866(7) -0.0031(13) 0.093(5) Uani 0.4591(19) 1 d D U P A 2
H24A_11 H 0.330472 0.161642 -0.039296 0.112 Uiso 0.4591(19) 1 calc R U P A 2
H24B_11 H 0.436853 0.180164 -0.006523 0.112 Uiso 0.4591(19) 1 calc R U P A 2
C25_11 C 0.343(2) 0.2372(7) -0.0392(10) 0.078(4) Uani 0.4591(19) 1 d D U P A 2
H25A_11 H 0.275118 0.237356 -0.063318 0.094 Uiso 0.4591(19) 1 calc R U P A 2
H25B_11 H 0.388418 0.243457 -0.087489 0.094 Uiso 0.4591(19) 1 calc R U P A 2
C26_11 C 0.3536(19) 0.2793(6) 0.0246(10) 0.074(4) Uani 0.4591(19) 1 d D U P A 2
H26A_11 H 0.384999 0.307851 -0.003790 0.089 Uiso 0.4591(19) 1 calc R U P A 2
H26B_11 H 0.287274 0.289671 0.043160 0.089 Uiso 0.4591(19) 1 calc R U P A 2
P1_12 P 0.1362(4) 0.24724(15) 0.3478(3) 0.0422(9) Uani 0.4591(19) 1 d D U P A 2
P2_12 P 0.0389(3) 0.35924(17) 0.3302(4) 0.0425(9) Uani 0.4591(19) 1 d D U P A 2
C1_12 C 0.0564(12) 0.2017(6) 0.2933(12) 0.057(3) Uani 0.4591(19) 1 d D U P A 2
H1_12 H 0.015320 0.221449 0.251472 0.069 Uiso 0.4591(19) 1 calc R U P A 2
C2_12 C -0.0169(17) 0.1743(8) 0.3461(14) 0.075(5) Uani 0.4591(19) 1 d D U P A 2
H2A_12 H -0.057005 0.198357 0.378281 0.091 Uiso 0.4591(19) 1 calc R U P A 2
H2B_12 H 0.019020 0.153481 0.388789 0.091 Uiso 0.4591(19) 1 calc R U P A 2
C3_12 C -0.0860(15) 0.1415(9) 0.2911(17) 0.089(5) Uani 0.4591(19) 1 d D U P A 2
H3A_12 H -0.128392 0.121834 0.329366 0.107 Uiso 0.4591(19) 1 calc R U P A 2
H3B_12 H -0.129238 0.162495 0.254279 0.107 Uiso 0.4591(19) 1 calc R U P A 2
C4_12 C -0.0266(16) 0.1070(8) 0.2346(16) 0.090(5) Uani 0.4591(19) 1 d D U P A 2
H4A_12 H 0.010985 0.083441 0.271416 0.108 Uiso 0.4591(19) 1 calc R U P A 2
H4B_12 H -0.071949 0.087877 0.196521 0.108 Uiso 0.4591(19) 1 calc R U P A 2
C5_12 C 0.0443(16) 0.1365(8) 0.1802(13) 0.067(5) Uani 0.4591(19) 1 d D U P A 2
H5A_12 H 0.006216 0.159103 0.141885 0.081 Uiso 0.4591(19) 1 calc R U P A 2
H5B_12 H 0.082085 0.113767 0.143510 0.081 Uiso 0.4591(19) 1 calc R U P A 2
C6_12 C 0.1160(12) 0.1666(7) 0.2368(12) 0.061(3) Uani 0.4591(19) 1 d D U P A 2
H6A_12 H 0.160980 0.185813 0.200119 0.073 Uiso 0.4591(19) 1 calc R U P A 2
H6B_12 H 0.156324 0.144272 0.273730 0.073 Uiso 0.4591(19) 1 calc R U P A 2
C7_12 C 0.2424(10) 0.2188(6) 0.4022(10) 0.050(3) Uani 0.4591(19) 1 d D U P A 2
H7_12 H 0.276493 0.198355 0.358095 0.060 Uiso 0.4591(19) 1 calc R U P A 2
C8_12 C 0.2143(15) 0.1839(9) 0.4750(16) 0.061(4) Uani 0.4591(19) 1 d D U P A 2
H8A_12 H 0.176105 0.202322 0.518236 0.073 Uiso 0.4591(19) 1 calc R U P A 2
H8B_12 H 0.171765 0.157244 0.451420 0.073 Uiso 0.4591(19) 1 calc R U P A 2
C9_12 C 0.3048(16) 0.1617(7) 0.5181(15) 0.070(4) Uani 0.4591(19) 1 d D U P A 2
H9A_12 H 0.338719 0.140164 0.476483 0.084 Uiso 0.4591(19) 1 calc R U P A 2
H9B_12 H 0.284416 0.140950 0.567230 0.084 Uiso 0.4591(19) 1 calc R U P A 2
C10_12 C 0.3762(16) 0.2014(8) 0.5506(14) 0.076(4) Uani 0.4591(19) 1 d D U P A 2
H10A_12 H 0.435933 0.185640 0.576047 0.091 Uiso 0.4591(19) 1 calc R U P A 2
H10B_12 H 0.344536 0.221062 0.596239 0.091 Uiso 0.4591(19) 1 calc R U P A 2
C11_12 C 0.4055(12) 0.2354(7) 0.4767(14) 0.072(4) Uani 0.4591(19) 1 d D U P A 2
H11A_12 H 0.448330 0.262116 0.499507 0.086 Uiso 0.4591(19) 1 calc R U P A 2
H11B_12 H 0.443568 0.216313 0.434222 0.086 Uiso 0.4591(19) 1 calc R U P A 2
C12_12 C 0.3153(13) 0.2576(6) 0.4323(12) 0.063(4) Uani 0.4591(19) 1 d D U P A 2
H12A_12 H 0.282509 0.280252 0.472764 0.076 Uiso 0.4591(19) 1 calc R U P A 2
H12B_12 H 0.336429 0.277202 0.382052 0.076 Uiso 0.4591(19) 1 calc R U P A 2
C13_12 C 0.0610(15) 0.2751(7) 0.4323(11) 0.047(4) Uani 0.4591(19) 1 d D U P A 2
H13A_12 H 0.027824 0.248625 0.464806 0.057 Uiso 0.4591(19) 1 calc R U P A 2
H13B_12 H 0.104625 0.293342 0.473244 0.057 Uiso 0.4591(19) 1 calc R U P A 2
C14_12 C -0.0172(13) 0.3105(6) 0.3948(12) 0.041(4) Uani 0.4591(19) 1 d D U P A
2
H14A_12 H -0.053988 0.325673 0.442512 0.049 Uiso 0.4591(19) 1 calc R U P A 2
H14B_12 H -0.064718 0.291715 0.358295 0.049 Uiso 0.4591(19) 1 calc R U P A 2
C15_12 C -0.0636(13) 0.3953(10) 0.2826(14) 0.077(5) Uani 0.4591(19) 1 d D U P A
2
H15_12 H -0.057963 0.426129 0.317913 0.093 Uiso 0.4591(19) 1 calc R U P A 2
C16_12 C -0.0422(14) 0.4154(9) 0.1962(13) 0.074(4) Uani 0.4591(19) 1 d D U P A
2
H16A_12 H 0.006917 0.393493 0.169226 0.088 Uiso 0.4591(19) 1 calc R U P A 2
H16B_12 H -0.010721 0.448074 0.204041 0.088 Uiso 0.4591(19) 1 calc R U P A 2
C17_12 C -0.1274(16) 0.4212(15) 0.1342(13) 0.097(6) Uani 0.4591(19) 1 d D U P A
2
H17A_12 H -0.113956 0.449902 0.096783 0.116 Uiso 0.4591(19) 1 calc R U P A 2
H17B_12 H -0.130212 0.391621 0.096795 0.116 Uiso 0.4591(19) 1 calc R U P A 2
C18_12 C -0.2256(17) 0.4281(14) 0.1717(14) 0.096(6) Uani 0.4591(19) 1 d D U P A
2
H18A_12 H -0.238637 0.464040 0.173147 0.115 Uiso 0.4591(19) 1 calc R U P A 2
H18B_12 H -0.274622 0.413465 0.131012 0.115 Uiso 0.4591(19) 1 calc R U P A 2
C19_12 C -0.2459(14) 0.4087(14) 0.2570(15) 0.083(5) Uani 0.4591(19) 1 d D U P A
2
H19A_12 H -0.304239 0.386841 0.251792 0.099 Uiso 0.4591(19) 1 calc R U P A 2
H19B_12 H -0.264430 0.436784 0.294255 0.099 Uiso 0.4591(19) 1 calc R U P A 2
C20_12 C -0.1645(14) 0.3805(12) 0.3025(16) 0.086(5) Uani 0.4591(19) 1 d D U P A
2
H20A_12 H -0.173166 0.383840 0.365439 0.104 Uiso 0.4591(19) 1 calc R U P A 2
H20B_12 H -0.172167 0.345087 0.287979 0.104 Uiso 0.4591(19) 1 calc R U P A 2
C21_12 C 0.1036(13) 0.4005(5) 0.4098(9) 0.051(3) Uani 0.4591(19) 1 d D U P A 2
H21_12 H 0.165828 0.383031 0.427593 0.061 Uiso 0.4591(19) 1 calc R U P A 2
C22_12 C 0.1352(12) 0.4474(5) 0.3639(9) 0.050(3) Uani 0.4591(19) 1 d D U P A 2
H22A_12 H 0.076147 0.464752 0.340611 0.060 Uiso 0.4591(19) 1 calc R U P A 2
H22B_12 H 0.177659 0.438763 0.314971 0.060 Uiso 0.4591(19) 1 calc R U P A 2
C23_12 C 0.1920(15) 0.4816(7) 0.4264(11) 0.065(4) Uani 0.4591(19) 1 d D U P A 2
H23A_12 H 0.252351 0.464671 0.448064 0.078 Uiso 0.4591(19) 1 calc R U P A 2
H23B_12 H 0.212360 0.511770 0.395473 0.078 Uiso 0.4591(19) 1 calc R U P A 2
C24_12 C 0.1280(13) 0.4957(6) 0.5021(11) 0.060(4) Uani 0.4591(19) 1 d D U P A 2
H24A_12 H 0.065116 0.510650 0.481442 0.071 Uiso 0.4591(19) 1 calc R U P A 2
H24B_12 H 0.162757 0.519603 0.540299 0.071 Uiso 0.4591(19) 1 calc R U P A 2
C25_12 C 0.1079(15) 0.4452(7) 0.5522(9) 0.063(4) Uani 0.4591(19) 1 d D U P A 2
H25A_12 H 0.171235 0.429625 0.569686 0.075 Uiso 0.4591(19) 1 calc R U P A 2
H25B_12 H 0.069693 0.451776 0.604707 0.075 Uiso 0.4591(19) 1 calc R U P A 2
C26_12 C 0.0497(13) 0.4111(6) 0.4915(10) 0.055(4) Uani 0.4591(19) 1 d D U P A 2
H26A_12 H 0.036564 0.379626 0.521574 0.066 Uiso 0.4591(19) 1 calc R U P A 2
H26B_12 H -0.014661 0.426535 0.476717 0.066 Uiso 0.4591(19) 1 calc R U P A 2
O1_13 O 0.5113(11) 0.5269(6) 0.7461(12) 0.050(3) Uani 0.362(9) 1 d D U P C 2
C1_13 C 0.4567(14) 0.5655(7) 0.7166(12) 0.069(3) Uani 0.362(9) 1 d D U P C 2
C2_13 C 0.4160(17) 0.5934(8) 0.7956(14) 0.090(5) Uani 0.362(9) 1 d D U P C 2
F1_13 F 0.391(2) 0.5646(8) 0.8608(15) 0.095(6) Uani 0.362(9) 1 d D U P C 2
F2_13 F 0.334(2) 0.6180(13) 0.768(3) 0.126(8) Uani 0.362(9) 1 d D U P C 2
F3_13 F 0.486(2) 0.6228(9) 0.8273(19) 0.129(7) Uani 0.362(9) 1 d D U P C 2
C3_13 C 0.5157(16) 0.6005(7) 0.6594(14) 0.086(4) Uani 0.362(9) 1 d D U P C 2
F4_13 F 0.5258(18) 0.5796(11) 0.5812(14) 0.104(6) Uani 0.362(9) 1 d D U P C 2
F5_13 F 0.6057(15) 0.6074(8) 0.6929(18) 0.088(5) Uani 0.362(9) 1 d D U P C 2
F6_13 F 0.4769(17) 0.6446(7) 0.6493(18) 0.102(6) Uani 0.362(9) 1 d D U P C 2
C4_13 C 0.3656(15) 0.5473(8) 0.6637(14) 0.085(4) Uani 0.362(9) 1 d D U P C 2
F7_13 F 0.3969(14) 0.5133(7) 0.6056(12) 0.088(5) Uani 0.362(9) 1 d D U P C 2
F8_13 F 0.3260(19) 0.5831(9) 0.615(2) 0.123(7) Uani 0.362(9) 1 d D U P C 2
F9_13 F 0.3005(16) 0.5286(9) 0.7181(18) 0.100(6) Uani 0.362(9) 1 d D U P C 2
O1_14 O 0.0205(16) 0.6477(8) 0.2470(15) 0.066(4) Uani 0.328(8) 1 d D U P B 2
C1_14 C -0.0368(15) 0.6090(8) 0.2239(13) 0.078(4) Uani 0.328(8) 1 d D U P B 2
C2_14 C -0.0750(19) 0.5825(10) 0.3055(16) 0.096(5) Uani 0.328(8) 1 d D U P B 2
F1_14 F -0.010(2) 0.5518(13) 0.343(2) 0.152(10) Uani 0.328(8) 1 d D U P B 2
F2_14 F -0.158(2) 0.5574(13) 0.284(3) 0.120(8) Uani 0.328(8) 1 d D U P B 2
F3_14 F -0.100(2) 0.6153(11) 0.364(2) 0.119(8) Uani 0.328(8) 1 d D U P B 2
C3_14 C -0.1240(16) 0.6293(9) 0.1701(16) 0.093(5) Uani 0.328(8) 1 d D U P B 2
F4_14 F -0.174(2) 0.5963(10) 0.124(2) 0.125(8) Uani 0.328(8) 1 d D U P B 2
F5_14 F -0.0952(16) 0.6650(9) 0.1141(15) 0.097(6) Uani 0.328(8) 1 d D U P B 2
F6_14 F -0.1895(18) 0.6479(12) 0.225(2) 0.111(7) Uani 0.328(8) 1 d D U P B 2
C4_14 C 0.0230(18) 0.5716(8) 0.1714(16) 0.090(5) Uani 0.328(8) 1 d D U P B 2
F7_14 F 0.033(2) 0.5882(11) 0.0901(15) 0.103(6) Uani 0.328(8) 1 d D U P B 2
F8_14 F -0.019(2) 0.5276(8) 0.162(2) 0.114(7) Uani 0.328(8) 1 d D U P B 2
F9_14 F 0.1119(18) 0.5682(11) 0.2088(19) 0.101(6) Uani 0.328(8) 1 d D U P B 2
O1_15 O 0.6529(12) 0.4594(7) 0.8103(10) 0.062(3) Uani 0.436(13) 1 d D U P C 2
C1_15 C 0.7140(14) 0.4745(7) 0.8734(12) 0.077(3) Uani 0.436(13) 1 d D U P C 2
C2_15 C 0.6583(18) 0.5100(8) 0.9317(14) 0.093(4) Uani 0.436(13) 1 d D U P C 2
F1_15 F 0.650(2) 0.5562(6) 0.8988(15) 0.136(7) Uani 0.436(13) 1 d D U P C 2
F2_15 F 0.699(3) 0.5119(12) 1.0112(15) 0.120(7) Uani 0.436(13) 1 d D U P C 2
F3_15 F 0.5647(16) 0.4938(10) 0.9413(14) 0.097(5) Uani 0.436(13) 1 d D U P C 2
C3_15 C 0.7487(15) 0.4281(7) 0.9252(13) 0.085(4) Uani 0.436(13) 1 d D U P C 2
F4_15 F 0.7692(13) 0.3906(7) 0.8754(11) 0.097(4) Uani 0.436(13) 1 d D U P C 2
F5_15 F 0.6762(14) 0.4142(8) 0.9778(12) 0.093(5) Uani 0.436(13) 1 d D U P C 2
F6_15 F 0.8274(14) 0.4382(10) 0.9750(13) 0.113(6) Uani 0.436(13) 1 d D U P C 2
C4_15 C 0.8084(17) 0.4961(9) 0.8326(15) 0.091(5) Uani 0.436(13) 1 d D U P C 2
F7_15 F 0.858(2) 0.4583(9) 0.797(2) 0.117(7) Uani 0.436(13) 1 d D U P C 2
F8_15 F 0.867(2) 0.5164(11) 0.8921(14) 0.107(7) Uani 0.436(13) 1 d D U P C 2
F9_15 F 0.7895(18) 0.5326(9) 0.7743(13) 0.098(6) Uani 0.436(13) 1 d D U P C 2
O1_16 O 0.5122(18) 0.4258(9) 0.697(2) 0.054(5) Uani 0.383(14) 1 d D U P C 2
C1_16 C 0.4629(15) 0.3859(7) 0.7256(13) 0.066(3) Uani 0.383(14) 1 d D U P C 2
C2_16 C 0.3753(16) 0.4010(9) 0.7818(16) 0.072(4) Uani 0.383(14) 1 d D U P C 2
F1_16 F 0.3039(16) 0.4214(9) 0.7306(17) 0.091(6) Uani 0.383(14) 1 d D U P C 2
F2_16 F 0.342(2) 0.3643(11) 0.830(2) 0.097(7) Uani 0.383(14) 1 d D U P C 2
F3_16 F 0.4004(17) 0.4371(11) 0.8381(19) 0.068(5) Uani 0.383(14) 1 d D U P C 2
C3_16 C 0.5318(14) 0.3505(7) 0.7784(14) 0.077(4) Uani 0.383(14) 1 d D U P C 2
F4_16 F 0.6201(11) 0.3478(7) 0.7437(15) 0.085(5) Uani 0.383(14) 1 d D U P C 2
F5_16 F 0.5424(15) 0.3668(7) 0.8591(12) 0.080(4) Uani 0.383(14) 1 d D U P C 2
F6_16 F 0.4926(16) 0.3048(6) 0.779(2) 0.110(6) Uani 0.383(14) 1 d D U P C 2
C4_16 C 0.4230(16) 0.3572(9) 0.6451(15) 0.094(5) Uani 0.383(14) 1 d D U P C 2
F7_16 F 0.4950(17) 0.3317(10) 0.6080(18) 0.114(7) Uani 0.383(14) 1 d D U P C 2
F8_16 F 0.3540(16) 0.3241(8) 0.6684(19) 0.122(7) Uani 0.383(14) 1 d D U P C 2
F9_16 F 0.3837(19) 0.3884(10) 0.5868(15) 0.112(6) Uani 0.383(14) 1 d D U P C 2
O1_17 O 0.033(2) 0.7487(10) 0.200(3) 0.060(6) Uani 0.328(12) 1 d D U P B 2
C1_17 C -0.0176(16) 0.7895(8) 0.2244(14) 0.073(4) Uani 0.328(12) 1 d D U P B 2
C2_17 C -0.1069(17) 0.7775(10) 0.2809(17) 0.081(5) Uani 0.328(12) 1 d D U P B 2
F1_17 F -0.1816(18) 0.7614(11) 0.230(2) 0.105(7) Uani 0.328(12) 1 d D U P B 2
F2_17 F -0.137(2) 0.8136(12) 0.333(2) 0.099(7) Uani 0.328(12) 1 d D U P B 2
F3_17 F -0.087(2) 0.7391(13) 0.334(2) 0.093(8) Uani 0.328(12) 1 d D U P B 2
C3_17 C 0.0539(15) 0.8227(8) 0.2780(15) 0.079(4) Uani 0.328(12) 1 d D U P B 2
F4_17 F 0.1445(14) 0.8244(9) 0.2475(17) 0.095(6) Uani 0.328(12) 1 d D U P B 2
F5_17 F 0.0549(18) 0.8079(8) 0.3610(13) 0.085(5) Uani 0.328(12) 1 d D U P B 2
F6_17 F 0.0228(18) 0.8689(7) 0.284(2) 0.106(7) Uani 0.328(12) 1 d D U P B 2
C4_17 C -0.0547(18) 0.8153(9) 0.1408(16) 0.089(5) Uani 0.328(12) 1 d D U P B 2
F7_17 F 0.017(2) 0.8405(11) 0.102(2) 0.106(7) Uani 0.328(12) 1 d D U P B 2
F8_17 F -0.1240(19) 0.8488(10) 0.157(2) 0.115(7) Uani 0.328(12) 1 d D U P B 2
F9_17 F -0.091(2) 0.7834(11) 0.0807(16) 0.103(7) Uani 0.328(12) 1 d D U P B 2
O1_18 O 0.167(3) 0.7102(12) 0.3179(18) 0.077(6) Uani 0.241(10) 1 d D U P B 2
C1_18 C 0.2178(19) 0.6890(9) 0.3842(18) 0.090(4) Uani 0.241(10) 1 d D U P B 2
C2_18 C 0.148(2) 0.6604(10) 0.4458(19) 0.098(5) Uani 0.241(10) 1 d D U P B 2
F1_18 F 0.131(3) 0.6155(10) 0.413(3) 0.115(8) Uani 0.241(10) 1 d D U P B 2
F2_18 F 0.181(3) 0.6549(17) 0.527(2) 0.117(8) Uani 0.241(10) 1 d D U P B 2
F3_18 F 0.060(2) 0.6813(15) 0.443(3) 0.104(9) Uani 0.241(10) 1 d D U P B 2
C3_18 C 0.261(2) 0.7333(10) 0.4367(19) 0.103(6) Uani 0.241(10) 1 d D U P B 2
F4_18 F 0.293(2) 0.7696(12) 0.385(2) 0.116(8) Uani 0.241(10) 1 d D U P B 2
F5_18 F 0.183(3) 0.7508(15) 0.482(2) 0.120(9) Uani 0.241(10) 1 d D U P B 2
F6_18 F 0.335(3) 0.7172(16) 0.487(2) 0.135(10) Uani 0.241(10) 1 d D U P B 2
C4_18 C 0.293(2) 0.6501(11) 0.355(2) 0.097(6) Uani 0.241(10) 1 d D U P B 2
F7_18 F 0.372(2) 0.6662(17) 0.315(2) 0.120(8) Uani 0.241(10) 1 d D U P B 2
F8_18 F 0.326(3) 0.6217(15) 0.420(2) 0.118(8) Uani 0.241(10) 1 d D U P B 2
F9_18 F 0.249(3) 0.6190(16) 0.299(3) 0.125(11) Uani 0.241(10) 1 d D U P B 2
O1_19 O 0.150(4) 0.694(2) 0.115(3) 0.084(7) Uani 0.140(9) 1 d D U P B 2
C1_19 C 0.204(3) 0.7110(13) 0.051(2) 0.092(5) Uani 0.140(9) 1 d D U P B 2
C2_19 C 0.282(3) 0.7494(15) 0.079(3) 0.097(6) Uani 0.140(9) 1 d D U P B 2
F1_19 F 0.246(4) 0.781(2) 0.136(4) 0.108(11) Uani 0.140(9) 1 d D U P B 2
F2_19 F 0.309(5) 0.776(3) 0.009(4) 0.104(10) Uani 0.140(9) 1 d D U P B 2
F3_19 F 0.364(3) 0.730(2) 0.114(4) 0.122(9) Uani 0.140(9) 1 d D U P B 2
C3_19 C 0.249(3) 0.6673(14) 0.001(3) 0.097(6) Uani 0.140(9) 1 d D U P B 2
F4_19 F 0.181(4) 0.649(2) -0.055(3) 0.101(11) Uani 0.140(9) 1 d D U P B 2
F5_19 F 0.279(4) 0.6310(15) 0.054(3) 0.089(8) Uani 0.140(9) 1 d D U P B 2
F6_19 F 0.328(4) 0.682(2) -0.043(3) 0.104(10) Uani 0.140(9) 1 d D U P B 2
C4_19 C 0.132(3) 0.7391(14) -0.012(2) 0.098(7) Uani 0.140(9) 1 d D U P B 2
F7_19 F 0.060(3) 0.7100(17) -0.043(3) 0.088(9) Uani 0.140(9) 1 d D U P B 2
F8_19 F 0.186(4) 0.751(2) -0.082(3) 0.114(11) Uani 0.140(9) 1 d D U P B 2
F9_19 F 0.099(4) 0.7804(13) 0.022(2) 0.086(9) Uani 0.140(9) 1 d D U P B 2

loop_
_atom_site_aniso_label
_atom_site_aniso_U_11
_atom_site_aniso_U_22
_atom_site_aniso_U_33
_atom_site_aniso_U_23
_atom_site_aniso_U_13
_atom_site_aniso_U_12
Ga1 0.0862(11) 0.0329(7) 0.0315(7) 0.0074(6) -0.0028(6) 0.0101(7)
Ga2 0.0759(10) 0.0344(7) 0.0338(7) 0.0098(6) -0.0004(6) 0.0070(7)
Ga4 0.0782(12) 0.0345(8) 0.0313(8) -0.0018(6) 0.0107(7) -0.0099(8)
Ga3 0.0720(11) 0.0326(8) 0.0361(9) -0.0016(6) 0.0132(7) -0.0061(7)
Al1 0.0456(11) 0.0477(13) 0.0616(14) -0.0093(11) -0.0046(10) 0.0039(9)
Al2 0.0412(10) 0.0482(12) 0.0453(11) 0.0071(9) -0.0057(8) -0.0029(9)
N1 0.077(5) 0.065(6) 0.068(6) -0.018(5) 0.001(4) -0.015(5)
C2 0.075(4) 0.060(5) 0.062(5) -0.016(4) -0.002(4) -0.013(4)
C1 0.076(5) 0.057(5) 0.058(5) -0.015(4) -0.002(4) -0.011(4)
N2 0.079(5) 0.076(7) 0.083(7) -0.014(6) -0.001(4) -0.019(5)
C4 0.077(5) 0.063(5) 0.065(5) -0.016(5) -0.002(4) -0.014(4)
C3 0.077(5) 0.060(5) 0.062(5) -0.015(4) -0.001(4) -0.013(4)
O1_1 0.097(6) 0.088(8) 0.068(5) -0.021(6) -0.030(5) 0.029(6)
C1_1 0.086(5) 0.084(5) 0.058(5) -0.018(4) -0.019(4) 0.030(4)
C2_1 0.116(8) 0.108(7) 0.079(6) -0.001(6) -0.021(5) 0.004(7)
F1_1 0.165(10) 0.130(10) 0.065(5) 0.020(5) -0.029(6) -0.013(8)
F2_1 0.164(11) 0.103(6) 0.143(11) 0.013(6) -0.041(9) 0.000(7)
F3_1 0.128(8) 0.134(11) 0.107(9) 0.006(8) 0.012(6) -0.001(8)
C3_1 0.085(6) 0.106(8) 0.091(7) -0.035(5) -0.021(5) 0.027(6)
F4_1 0.082(6) 0.148(9) 0.123(8) -0.004(7) 0.015(5) 0.047(6)
F5_1 0.099(8) 0.120(8) 0.134(9) -0.070(7) -0.033(7) 0.049(6)
F6_1 0.094(7) 0.139(11) 0.125(8) -0.007(7) -0.045(6) 0.022(7)
C4_1 0.102(7) 0.092(6) 0.074(6) -0.017(5) -0.006(5) 0.013(5)
F7_1 0.088(6) 0.087(6) 0.079(5) -0.013(4) -0.003(4) -0.002(4)
F8_1 0.131(7) 0.115(8) 0.074(6) -0.026(6) -0.015(5) -0.018(6)
F9_1 0.149(8) 0.085(7) 0.114(9) -0.026(7) 0.040(7) 0.013(7)
O1_2 0.107(7) 0.093(6) 0.069(5) -0.010(5) 0.013(4) 0.039(5)
C1_2 0.092(5) 0.091(5) 0.064(5) -0.030(4) 0.012(4) 0.007(4)
C2_2 0.111(7) 0.143(8) 0.091(7) -0.044(7) 0.014(5) 0.038(7)
F1_2 0.106(6) 0.237(14) 0.129(8) -0.082(10) -0.005(6) 0.058(7)
F2_2 0.094(6) 0.148(9) 0.110(6) -0.049(6) 0.024(5) 0.019(6)
F3_2 0.144(9) 0.148(8) 0.131(10) -0.012(7) 0.024(7) 0.071(6)
C3_2 0.109(6) 0.091(6) 0.078(5) -0.028(5) 0.006(5) -0.010(5)
F4_2 0.096(5) 0.119(7) 0.082(6) -0.018(6) -0.010(4) -0.015(4)
F5_2 0.151(9) 0.087(5) 0.091(7) -0.037(5) 0.020(6) -0.019(5)
F6_2 0.149(8) 0.125(7) 0.074(5) -0.025(5) 0.012(5) -0.022(7)
C4_2 0.098(6) 0.100(6) 0.078(6) -0.037(5) 0.018(5) -0.009(5)
F7_2 0.121(6) 0.077(5) 0.104(6) -0.022(4) 0.015(5) -0.006(4)
F8_2 0.115(7) 0.138(10) 0.124(8) -0.043(7) 0.045(7) -0.042(7)
F9_2 0.116(7) 0.128(8) 0.090(5) -0.054(6) 0.006(5) -0.016(6)
O1_3 0.087(6) 0.056(6) 0.051(5) 0.004(5) -0.021(5) -0.022(6)
C1_3 0.089(6) 0.077(5) 0.052(6) 0.016(5) -0.028(5) -0.025(5)
C2_3 0.083(7) 0.084(6) 0.051(6) 0.020(5) -0.009(5) -0.010(6)
F1_3 0.110(8) 0.098(9) 0.070(8) 0.033(7) 0.018(7) -0.009(8)
F2_3 0.100(8) 0.108(10) 0.070(7) 0.013(6) -0.020(6) 0.025(7)
F3_3 0.067(6) 0.080(6) 0.059(5) 0.017(4) -0.008(4) -0.006(5)
C3_3 0.107(8) 0.111(9) 0.066(8) 0.010(7) -0.032(6) -0.056(7)
F4_3 0.141(13) 0.096(9) 0.101(12) 0.021(8) -0.005(10) -0.053(8)
F5_3 0.110(9) 0.116(11) 0.084(8) 0.031(8) -0.005(6) -0.047(8)
F6_3 0.128(13) 0.209(17) 0.083(11) -0.012(10) -0.035(10) -0.097(12)
C4_3 0.152(8) 0.079(7) 0.049(7) 0.010(6) -0.031(7) -0.006(7)
F7_3 0.247(17) 0.074(6) 0.096(10) 0.000(6) -0.075(11) -0.032(8)
F8_3 0.199(14) 0.109(12) 0.056(7) 0.000(7) -0.049(9) 0.014(11)
F9_3 0.156(8) 0.094(11) 0.073(11) -0.021(9) -0.005(8) 0.012(8)
O1_4 0.040(6) 0.040(6) 0.103(9) 0.000(6) -0.002(6) -0.003(5)
C1_4 0.047(5) 0.043(5) 0.106(6) 0.008(4) -0.010(4) -0.007(4)
C2_4 0.067(6) 0.060(7) 0.111(7) 0.002(5) -0.019(5) -0.006(5)
F1_4 0.089(7) 0.067(6) 0.105(8) 0.006(5) -0.025(6) -0.003(5)
F2_4 0.074(5) 0.083(8) 0.157(11) 0.002(7) -0.034(6) -0.025(5)
F3_4 0.100(8) 0.063(7) 0.120(9) -0.018(6) -0.016(6) -0.004(5)
C3_4 0.081(8) 0.052(6) 0.141(8) 0.022(7) -0.018(6) 0.003(5)
F4_4 0.109(11) 0.093(11) 0.133(8) 0.038(7) -0.023(7) 0.002(8)
F5_4 0.104(8) 0.047(6) 0.159(10) 0.021(7) -0.005(7) 0.024(5)
F6_4 0.123(10) 0.060(6) 0.183(14) 0.024(8) -0.021(10) -0.020(6)
C4_4 0.057(6) 0.066(8) 0.111(7) 0.015(5) 0.002(5) -0.006(4)
F7_4 0.057(10) 0.086(9) 0.106(7) 0.003(6) 0.011(6) -0.002(7)
F8_4 0.074(9) 0.081(9) 0.132(12) 0.023(7) 0.013(8) -0.014(7)
F9_4 0.054(5) 0.067(7) 0.133(9) 0.016(7) -0.004(5) 0.000(5)
O1_5 0.065(5) 0.046(4) 0.094(7) -0.011(5) 0.002(5) -0.008(4)
C1_5 0.074(5) 0.045(4) 0.068(5) -0.009(4) 0.003(4) -0.007(4)
C2_5 0.101(6) 0.068(6) 0.097(7) -0.030(5) 0.032(5) -0.034(5)
F1_5 0.154(11) 0.116(9) 0.091(7) -0.051(7) 0.043(6) -0.046(8)
F2_5 0.154(12) 0.084(6) 0.102(8) -0.008(5) 0.031(9) -0.052(7)
F3_5 0.095(6) 0.090(8) 0.130(9) -0.034(7) 0.043(5) -0.022(6)
C3_5 0.063(5) 0.070(6) 0.076(5) -0.013(5) -0.002(4) 0.010(4)
F4_5 0.067(5) 0.119(8) 0.058(5) -0.008(5) -0.007(3) 0.026(5)
F5_5 0.071(5) 0.082(6) 0.114(8) -0.004(5) -0.016(5) 0.015(4)
F6_5 0.094(6) 0.075(5) 0.087(6) -0.019(5) -0.006(5) -0.010(4)
C4_5 0.085(6) 0.055(5) 0.071(6) -0.003(5) -0.016(5) 0.001(5)
F7_5 0.073(5) 0.074(6) 0.106(7) 0.016(5) -0.015(5) 0.013(4)
F8_5 0.111(7) 0.048(4) 0.090(7) -0.005(4) -0.026(6) 0.008(4)
F9_5 0.171(11) 0.078(7) 0.082(5) 0.006(5) -0.050(6) -0.024(7)
O1_6 0.050(6) 0.043(6) 0.094(7) -0.001(5) -0.001(5) -0.003(5)
C1_6 0.059(5) 0.046(5) 0.106(6) -0.018(4) -0.010(4) 0.004(4)
C2_6 0.103(8) 0.052(6) 0.144(8) -0.023(6) -0.010(7) -0.002(5)
F1_6 0.133(11) 0.100(11) 0.140(8) -0.065(7) -0.028(7) -0.002(8)
F2_6 0.143(10) 0.053(5) 0.196(14) -0.032(7) -0.008(10) 0.022(6)
F3_6 0.101(7) 0.062(6) 0.178(11) -0.003(7) -0.022(7) -0.029(5)
C3_6 0.087(7) 0.041(6) 0.117(7) -0.004(5) -0.014(5) 0.011(5)
F4_6 0.090(6) 0.059(5) 0.105(7) -0.015(5) -0.029(5) 0.004(4)
F5_6 0.110(8) 0.073(8) 0.155(11) 0.043(8) -0.020(8) -0.001(6)
F6_6 0.090(6) 0.090(8) 0.150(10) -0.015(7) -0.035(6) 0.034(6)
C4_6 0.070(6) 0.063(7) 0.110(7) -0.025(5) 0.005(5) 0.008(4)
F7_6 0.057(5) 0.082(7) 0.132(8) -0.015(7) 0.002(5) -0.014(5)
F8_6 0.083(9) 0.089(9) 0.165(13) -0.029(7) 0.026(8) 0.025(7)
F9_6 0.059(7) 0.098(8) 0.100(6) -0.011(5) 0.019(5) 0.007(6)
O1_7 0.063(5) 0.046(4) 0.088(7) 0.005(5) 0.008(5) 0.005(4)
C1_7 0.082(5) 0.045(5) 0.077(5) 0.004(5) 0.011(4) 0.009(4)
C2_7 0.116(7) 0.047(5) 0.085(7) -0.006(6) -0.016(6) -0.006(5)
F1_7 0.236(16) 0.076(8) 0.092(6) -0.025(6) -0.052(8) 0.015(10)
F2_7 0.170(12) 0.047(5) 0.095(8) 0.004(5) -0.038(8) 0.000(5)
F3_7 0.096(7) 0.056(7) 0.122(8) -0.011(6) -0.017(6) -0.028(5)
C3_7 0.073(6) 0.068(6) 0.087(6) 0.016(5) 0.002(4) -0.013(4)
F4_7 0.070(5) 0.083(6) 0.108(8) 0.015(6) -0.011(5) -0.015(5)
F5_7 0.071(6) 0.157(12) 0.072(6) 0.021(7) -0.008(4) -0.032(6)
F6_7 0.123(9) 0.080(6) 0.099(8) 0.021(6) -0.015(6) 0.018(6)
C4_7 0.116(7) 0.056(6) 0.095(7) 0.018(6) 0.037(6) 0.030(6)
F7_7 0.095(6) 0.093(9) 0.141(10) 0.038(8) 0.046(6) 0.023(6)
F8_7 0.173(15) 0.074(6) 0.111(10) 0.005(6) 0.042(10) 0.049(8)
F9_7 0.146(11) 0.114(11) 0.089(8) 0.032(8) 0.046(7) 0.045(9)
O1_8 0.118(7) 0.089(6) 0.085(5) 0.012(5) 0.049(5) -0.010(5)
C1_8 0.093(7) 0.101(7) 0.072(6) 0.024(6) 0.023(5) 0.020(6)
C2_8 0.098(8) 0.152(11) 0.130(11) 0.062(10) 0.039(7) 0.011(8)
F1_8 0.116(7) 0.140(8) 0.149(9) 0.049(7) 0.041(6) -0.023(6)
F2_8 0.165(9) 0.187(11) 0.154(8) 0.097(8) 0.103(8) 0.063(8)
F3_8 0.091(6) 0.278(18) 0.143(9) 0.047(11) -0.008(6) -0.005(8)
C3_8 0.127(10) 0.097(8) 0.097(8) 0.036(7) 0.058(7) 0.034(6)
F4_8 0.195(10) 0.111(7) 0.125(8) -0.006(6) 0.065(7) -0.005(7)
F5_8 0.179(10) 0.150(9) 0.099(6) 0.062(6) 0.023(6) 0.071(8)
F6_8 0.129(7) 0.132(8) 0.120(7) 0.046(6) 0.053(6) 0.058(6)
C4_8 0.117(9) 0.143(11) 0.084(7) 0.032(8) 0.010(7) 0.010(9)
F7_8 0.121(6) 0.155(9) 0.110(7) 0.034(7) 0.008(5) 0.016(6)
F8_8 0.230(13) 0.309(18) 0.058(5) 0.020(7) 0.011(6) 0.138(14)
F9_8 0.113(6) 0.152(8) 0.136(8) 0.077(7) 0.006(6) 0.007(6)
P1_9 0.067(2) 0.0338(17) 0.0335(19) 0.0040(15) -0.0105(17) 0.0065(15)
P2_9 0.066(2) 0.0357(17) 0.0301(17) 0.0084(14) -0.0028(16) 0.0070(15)
C1_9 0.051(6) 0.040(5) 0.039(5) 0.004(5) -0.001(5) 0.004(4)
C2_9 0.053(6) 0.057(6) 0.037(5) 0.002(4) -0.004(5) 0.012(5)
C3_9 0.045(6) 0.066(7) 0.056(6) -0.017(6) -0.007(5) -0.002(5)
C4_9 0.061(7) 0.071(7) 0.074(7) -0.020(7) -0.005(6) -0.014(6)
C5_9 0.102(10) 0.091(10) 0.085(8) -0.019(8) 0.010(7) -0.026(8)
C6_9 0.074(7) 0.045(6) 0.064(7) 0.006(5) 0.006(6) -0.003(5)
[truncated: 1,088,591 more chars]
